# Supplementary material for: Efficient candidate drug target discovery through proteogenomics in a Scottish cohort
Source: Commun Biol. 2025 Aug 29;8:1300. doi: 10.1038/s42003-025-08738-w (PMC12397405; doi:10.1038/s42003-025-08738-w)
Supplement: Supplementary file 4 — Supplementary Data [file 42003_2025_8738_MOESM4_ESM.xlsx]

## Sheet: Supplementary Data 1
HUGO	Uniprot	SNP	Chromosome	Position	Individuals included in the study	Effect allele	Other allele	Effect allele frequency in VIKING	Effect allele freq in non-Finnish Eur	Effect Size (beta)	Standard error of beta	F-statistic	P-value	Variance Explained	Somamer targeted protein chromosome	Somamer targeted protein TSS	Bp distance between targeted protein TSS and SNP	cisTrans	Overlapped Gene	Nearest Upstream Gene	Nearest Downstream Gene	Most severe consequence	novel	Protein measured before	Protein measured in study	somamerID	FlagQC	Replication p-value	Replication Effect Size	Replication Allele Frequency	Replication SomamerID
ISG15	P05161	rs1921	1	949608	198	A	G	0.401	0.410851	0.526925	0.093341	31.9	4.47e-08	0.133382	1	948803	805	Cis	ISG15			missense_variant	FALSE	Somalogic	Emilsson2022|Ferkingstad2021|Gudjonsson2022|Pietzner2020	14151-4	ok	2.91e-237	0.4519	0.3921	14151-4
ISG15	P05161	rs3121553	1	957120	199	C	G	0.3489	0.362874	0.537605	0.093731	32.9	2.81e-08	0.131312	1	948803	8317	Cis	AGRN			synonymous_variant	FALSE	Somalogic	Emilsson2022|Ferkingstad2021|Gudjonsson2022|Pietzner2020	14148-2	ok	1.68e-197	0.4289	0.3426	14151-4
CA6	P23280	rs3765963	1	9034598	200	G	A	0.3694	0.40798	0.552131	0.085746	41.5	6.11e-10	0.142025	1	9005926	28672	Cis	CA6			intron_variant	FALSE	Olink|Somalogic	Emilsson2022|Ferkingstad2021|Gudjonsson2022|Pietzner2020|Sun2023	3352-80	ok	1e-300	0.6211	0.4065	3352-80
CA6	P23280	rs3765963	1	9034598	200	G	A	0.3694	0.40798	0.598135	0.080642	55	1.87e-12	0.166678	1	9005926	28672	Cis	CA6			intron_variant	FALSE	Olink|Somalogic	Emilsson2022|Ferkingstad2021|Gudjonsson2022|Pietzner2020|Sun2023	13747-9	ok	1e-300	0.6211	0.4065	3352-80
H6PD	O95479	rs34603401	1	9305445	200	C	A	0.1475	0.157679	0.926554	0.125291	54.7	2.14e-12	0.215903	1	9294834	10611	Cis	H6PD			missense_variant	FALSE	Somalogic	Emilsson2022|Ferkingstad2021|Gudjonsson2022|Pietzner2020	7161-25	ok	3.94e-290	0.6616	0.1476	7161-25
PLA2G2A	P14555	rs11573156	1	20306146	199	C	G	0.234	0.265298	0.880991	0.080385	120.1	4.41e-23	0.278239	1	20301925	4221	Cis	PLA2G2A			stop_gained	FALSE	Olink|Somalogic	Emilsson2022|Ferkingstad2021|Gudjonsson2022|Pietzner2020|Sun2023	2692-74	ok	1e-300	0.8338	0.2376	2692-74
TIE1	P35590	rs2991990	1	43779869	200	G	T	0.6298	0.62841	0.596416	0.084682	49.6	1.83e-11	0.16587	1	43766664	13205	Cis	TIE1			synonymous_variant | splice_donor_5th_base_variant	FALSE	Olink|Somalogic	Emilsson2022|Ferkingstad2021|Gudjonsson2022|Pietzner2020|Sun2023	2844-53	ok	1.58e-83	0.2584	0.6094	2844-53
GPX7	Q96SL4	rs1097234	1	53063559	197	A	C	0.1471	0.164502	0.99685	0.117122	72.4	1.62e-15	0.249345	1	53068044	4485	Cis	None	EEF1GP7	GPX7	missense_variant	FALSE	Somalogic	Emilsson2022|Ferkingstad2021|Gudjonsson2022|Pietzner2020	8345-27	ok	1e-300	1.0014	0.1728	8345-27
SEMG1	P04279	rs682479	1	57375718	200	A	C	0.395	0.305238	0.711979	0.084725	70.6	3.31e-15	0.24228	20	43835638	Different chr	Trans	C8A			intron_variant | downstream_gene_variant | 3_prime_UTR_variant | non_coding_transcript_exon_variant	FALSE	Somalogic	Emilsson2022|Ferkingstad2021|Gudjonsson2022|Pietzner2020	7115-5	ok	NA	NA	NA
SEPTIN10	Q9P0V9	rs626457	1	57407484	196	T	C	0.4073	0.324229	0.654423	0.085728	58.3	4.82e-13	0.206774	2	110300559	Different chr	Trans	C8B			intron_variant | non_coding_transcript_exon_variant | 3_prime_UTR_variant | downstream_gene_variant	FALSE	Somalogic	Emilsson2022|Ferkingstad2021|Gudjonsson2022|Pietzner2020	12690-33	ok	NA	NA	NA
C8A|C8B|C8G	P07357|P07358|P07360	rs12085435	1	57415310	200	A	G	0.06	0.0520752	1.33741	0.180318	55	1.88e-12	0.20176	1|1|9	57320479|57394883|139839698	20427	Cis	C8B			missense_variant	FALSE	Olink|Somalogic	Emilsson2022|Ferkingstad2021|Gudjonsson2022|Pietzner2020|Sun2023	2429-27	ok	NA	NA	NA
LEPR	P48357	rs61779757	1	66161630	200	A	G	0.1951	0.156865	-1.28642	0.083621	236.7	4.97e-38	0.519754	1	65886248	275382	Cis	None	LEPR	RN7SL854P	missense_variant	FALSE	Olink|Somalogic	Emilsson2022|Ferkingstad2021|Gudjonsson2022|Pietzner2020|Repetto2023|Sun2023	5400-52	ok	1e-300	-1.3607	0.1783	5400-52
CRYZ	Q08257	rs12565480	1	75252265	199	C	T	0.0838	0.133641	1.07726	0.15762	46.7	6.26e-11	0.1782	1	75171170	81095	Cis	None	TYW3	RP11-93N20.1	missense_variant	FALSE	Somalogic	Emilsson2022|Ferkingstad2021|Gudjonsson2022|Pietzner2020	13983-27	somalogicQC	1e-300	0.9428	0.1348	13983-27
NTNG1	Q9Y2I2	rs115668827	1	107678268	198	C	G	0.0702	0.0478537	1.50276	0.1682	79.8	9.19e-17	0.294804	1	107682629	4361	Cis	None	PRMT6	NTNG1	upstream_gene_variant | intergenic_variant	FALSE	Somalogic	Emilsson2022|Ferkingstad2021|Gudjonsson2022|Pietzner2020	5637-81	ok	1e-300	1.4146	0.0472	5637-81
C1QTNF1	Q9BXJ1	rs583104	1	109821307	200	T	G	0.7673	0.773193	0.667832	0.090345	54.6	2.19e-12	0.159267	17	77018896	Different chr	Trans	None	CELSR2	PSRC1	downstream_gene_variant | 3_prime_UTR_variant	FALSE	Olink|Somalogic	Emilsson2022|Ferkingstad2021|Gudjonsson2022|Pietzner2020|Sun2023	6304-8	ok	NA	NA	NA
GRN	P28799	rs583104	1	109821307	200	T	G	0.7673	0.773193	0.814175	0.088205	85.2	1.21e-17	0.236716	17	42422614	Different chr	Trans	None	CELSR2	PSRC1	downstream_gene_variant | 3_prime_UTR_variant	FALSE	Olink|Somalogic	Bretherick2020|Dunlop2021|Emilsson2022|Ferkingstad2021|Gudjonsson2022|Pietzner2020|Sun2023	4992-49	ok	NA	NA	NA
AMIGO1	Q86WK6	rs2570972	1	110052139	200	G	A	0.5427	0.534354	0.632166	0.082586	58.6	4.23e-13	0.19836	1	110046797	5342	Cis	AMIGO1			5_prime_UTR_variant | upstream_gene_variant | intergenic_variant | regulatory_region_variant	FALSE	Olink|Somalogic	Emilsson2022|Ferkingstad2021|Gudjonsson2022|Pietzner2020|Sun2023	20120-101	ok	0.272	0.0151	0.5181	9979-13
GSTM4	Q03013	rs36209093	1	110229787	199	T	C	0.6378	0.509784	-0.908162	0.099813	82.8	2.96e-17	0.381057	1	110198703	31084	Cis	GSTM2			intron_variant	FALSE	Olink|Somalogic	Ferkingstad2021|Pietzner2020|Sun2023	18895-54	ok	1e-300	-0.9082	0.6452	18895-54
GSTM1	P09488	rs36209093	1	110229787	199	T	C	0.6399	0.509784	-0.900885	0.103215	76.2	3.75e-16	0.374028	1	110230436	649	Cis	GSTM2			intron_variant	FALSE	Somalogic	Emilsson2022|Ferkingstad2021|Gudjonsson2022|Pietzner2020	15395-15	ok	1e-300	-0.8852	0.6453	15395-15
GSTM3	P21266	rs36209093	1	110229787	196	T	C	0.6403	0.509784	-0.654675	0.111355	34.6	1.34e-08	0.197427	1	110276554	46767	Cis	GSTM2			intron_variant	FALSE	Somalogic	Emilsson2022|Ferkingstad2021|Gudjonsson2022|Pietzner2020	9748-31	ok	1e-300	-0.6731	0.6451	9748-31
PTGFRN	Q9P2B2	rs10159095	1	117487710	200	G	A	0.938	0.906653	1.33801	0.188958	50.1	1.45e-11	0.208229	1	117452679	35031	Cis	PTGFRN			missense_variant	FALSE	Somalogic	Emilsson2022|Ferkingstad2021|Gudjonsson2022|Pietzner2020	12727-7	ok	1e-300	0.907	0.9131	12727-7
ACP6	Q9NPH0	rs1344	1	147119273	199	A	G	0.5454	0.589385	0.8072	0.079997	101.8	2.64e-20	0.3231	1	147101453	17820	Cis	ACP6			synonymous_variant	FALSE	Olink|Somalogic	Carland2023|Emilsson2022|Ferkingstad2021|Gudjonsson2022|Pietzner2020|Sun2023	5742-14	ok	1e-300	0.7805	0.563	5742-14
BOLA1	Q9Y3E2	rs1044808	1	149871905	200	C	G	0.0725	0.0721603	1.3718	0.160074	73.4	1.1e-15	0.253082	1	149859440	12465	Cis	BOLA1			missense_variant	FALSE	Olink|Somalogic	Ferkingstad2021|Pietzner2020|Sun2023	15370-5	ok	1e-300	1.2751	0.0787	15370-5
ECM1	Q16610	rs61819435	1	150511628	199	G	C	0.3844	0.387999	-0.563205	0.093934	35.9	7.05e-09	0.150122	1	150480538	31090	Cis	None	LINC00568	RP11-54A4.2	missense_variant	FALSE	Olink|Somalogic	Emilsson2022|Ferkingstad2021|Gudjonsson2022|Pietzner2020|Sun2023	3366-51	ok	1e-300	-0.6857	0.3971	3366-51
THEM4	Q5T1C6	rs2279501	1	151917393	199	C	G	0.5503	0.600558	0.539535	0.092896	33.7	1.92e-08	0.144076	1	151846060	71333	Cis	None	THEM4	KRT8P28	missense_variant	TRUE	No		23298-148	ok	NA	NA	NA
IL6R	P08887	rs61812598	1	154420087	200	A	G	0.4024	0.371158	1.10217	0.066439	275.2	3.5e-42	0.584246	1	154377669	42418	Cis	IL6R			missense_variant	FALSE	Olink|Somalogic	Bretherick2020|Dunlop2021|Emilsson2022|Ferkingstad2021|Folkersen2020|Gudjonsson2022|Pietzner2020|Sun2023	8092-29	ok	1e-300	1.1355	0.404	15602-43
IL6R	P08887	rs61812598	1	154420087	200	A	G	0.4024	0.371158	1.1073	0.067344	270.4	1.14e-41	0.589702	1	154377669	42418	Cis	IL6R			missense_variant	FALSE	Olink|Somalogic	Bretherick2020|Dunlop2021|Emilsson2022|Ferkingstad2021|Folkersen2020|Gudjonsson2022|Pietzner2020|Sun2023	15602-43	ok	1e-300	1.1355	0.404	15602-43
IL6R	P08887	rs2228145	1	154426970	200	C	A	0.4024	0.37755	1.12389	0.066561	285.1	3.36e-43	0.607501	1	154377669	49301	Cis	IL6R			missense_variant	FALSE	Olink|Somalogic	Bretherick2020|Dunlop2021|Emilsson2022|Ferkingstad2021|Folkersen2020|Gudjonsson2022|Pietzner2020|Sun2023	4139-71	ok	1e-300	1.1352	0.4044	15602-43
FCRL4	Q96PJ5	rs11591129	1	157561420	200	A	T	0.1225	0.176803	-0.888482	0.129798	46.9	5.88e-11	0.169711	1	157543539	17881	Cis	FCRL4			missense_variant	FALSE	Somalogic	Emilsson2022|Ferkingstad2021|Gudjonsson2022|Pietzner2020	8973-23	ok	1e-300|0.246	-1.0812|-0.0215	0.153|0.1532	8973-23|8991-115
FCRL3	Q96P31	rs2210912	1	157668701	198	C	A	0.4799	0.443021	0.963094	0.080273	143.9	1.72e-26	0.463026	1	157644111	24590	Cis	FCRL3			missense_variant	FALSE	Olink|Somalogic	Emilsson2022|Ferkingstad2021|Gudjonsson2022|Pietzner2020|Sun2023	4440-15	ok	1e-300	0.8071	0.4775	4440-15
CD5L	O43866	rs12131778	1	157787253	199	A	T	0.4156	0.458013	0.534101	0.094836	31.7	4.79e-08	0.138568	1	157800704	13451	Cis	FCRL1			intron_variant | downstream_gene_variant	FALSE	Olink|Somalogic	Emilsson2022|Ferkingstad2021|Gudjonsson2022|Pietzner2020|Sun2023	3293-2	ok	9.53e-156	0.3607	0.4193	3293-2
SLAMF7	Q9NQ25	rs2295616	1	160710157	199	A	G	0.2891	0.307682	-0.606441	0.102781	34.8	1.2e-08	0.151169	1	160709037	1120	Cis	SLAMF7			intron_variant | non_coding_transcript_exon_variant | 3_prime_UTR_variant	FALSE	Olink|Somalogic	Bretherick2020|Dunlop2021|Emilsson2022|Ferkingstad2021|Gudjonsson2022|Pietzner2020|Sun2023	7882-31	ok	1e-300	-0.7105	0.3223	5487-7
SLAMF7	Q9NQ25	rs11265473	1	160723448	195	G	T	0.2617	0.289703	-0.936271	0.093107	101.1	3.39e-20	0.338743	1	160709037	14411	Cis	SLAMF7			3_prime_UTR_variant | non_coding_transcript_exon_variant | intron_variant | intergenic_variant | downstream_gene_variant	FALSE	Olink|Somalogic	Bretherick2020|Dunlop2021|Emilsson2022|Ferkingstad2021|Gudjonsson2022|Pietzner2020|Sun2023	5487-7	ok	1e-300	-0.7328	0.2997	5487-7
TSTD1	Q8NFU3	rs10908821	1	161008535	200	G	C	0.1571	0.131593	0.884364	0.110485	64.1	4.52e-14	0.207131	1	161007421	1114	Cis	RP11-544M22.13|TSTD1			intron_variant | intergenic_variant	FALSE	Somalogic	Ferkingstad2021|Pietzner2020	19277-4	ok	1e-300	0.6849	0.1267	19277-4
FCGR2A	P12318	rs4657041	1	161478859	200	C	T	0.5952	0.502472	1.23079	0.049846	609.7	7.54e-69	0.729966	1	161475220	3639	Cis	FCGR2A			missense_variant	FALSE	Olink|Somalogic	Emilsson2022|Ferkingstad2021|Gudjonsson2022|Pietzner2020|Sun2023	3309-2	blankOverlap	1e-300	1.2187	0.5173	3309-2
FCGR3A	P08637	rs10919544	1	161508763	200	C	T	0.2736	0.332594	1.17131	0.063673	338.4	2.28e-48	0.545337	1	161511549	2786	Cis	RP11-25K21.6			intron_variant | non_coding_transcript_exon_variant	FALSE	Somalogic	Ferkingstad2021|Pietzner2020	15388-24	ok	1e-300	1.2401	0.33	15388-24
FCGR2B	P31994	rs61801833	1	161571303	200	G	A	0.7515	0.77745	-1.20025	0.075607	252	1.01e-39	0.538059	1	161551101	20202	Cis	RP11-25K21.6|FCGR3A|FCGR2B|FCGR2C			splice_acceptor_variant	FALSE	Olink|Somalogic	Bretherick2020|Dunlop2021|Emilsson2022|Ferkingstad2021|Gudjonsson2022|Pietzner2020|Sun2023	3310-62	ok	1e-300	-1.1446	0.7707	3310-62
FCGR2B	P31994	rs17413015	1	161644811	200	T	C	0.1875	0.160652	1.27348	0.083115	234.8	8.13e-38	0.494128	1	161551101	93710	Cis	FCGR2B			synonymous_variant	FALSE	Olink|Somalogic	Bretherick2020|Dunlop2021|Emilsson2022|Ferkingstad2021|Gudjonsson2022|Pietzner2020|Sun2023	22960-8	ok	1e-300	1.2972	0.181	3310-62
GEMIN7	Q9H840	rs12127364	1	169469142	200	A	C	0.2713	0.258828	0.726927	0.090374	64.7	3.51e-14	0.208935	19	45582453	Different chr	Trans	None	AL021068.1	F5	stop_gained	TRUE	No		22155-44	ok	NA	NA	NA
CAMK1	Q14012	rs2009814	1	169471917	199	T	C	0.2732	0.260091	-1.04195	0.072096	208.9	8e-35	0.431138	3	9799026	Different chr	Trans	None	AL021068.1	F5	stop_gained	FALSE	Somalogic	Emilsson2022|Ferkingstad2021|Gudjonsson2022|Pietzner2020	3592-4	ok	NA	NA	NA
SIGLEC11	Q96RL6	rs9287092	1	169513436	196	A	C	0.2568	0.247271	0.677683	0.093537	52.5	5.36e-12	0.175301	19	50452242	Different chr	Trans	F5			stop_gained	FALSE	Somalogic	Emilsson2022|Ferkingstad2021|Gudjonsson2022|Pietzner2020	8913-22	ok	NA	NA	NA
PRRX1	P54821	rs520525	1	170638333	200	G	A	0.2639	0.254553	1.13379	0.079044	205.7	1.9e-34	0.499424	1	170631869	6464	Cis	PRRX1|RP1-79C4.4			non_coding_transcript_exon_variant | upstream_gene_variant | intergenic_variant | downstream_gene_variant | intron_variant	TRUE	No		24215-8	ok	NA	NA	NA
ANGPTL1	O95841	rs6425495	1	178661477	199	T	A	0.5452	0.552936	0.522158	0.08425	38.4	2.36e-09	0.13521	1	178818840	157363	Cis	None	MIR4424	RP11-428K3.1	intergenic_variant | regulatory_region_variant	FALSE	Olink|Somalogic	Carland2023|Emilsson2022|Ferkingstad2021|Gudjonsson2022|Pietzner2020|Sun2023	11142-11	ok	3.72e-71|0.00509	0.2316|0.0377	0.5554|0.5555	11142-11|9092-33
QSOX1	O00391	rs12371	1	180163390	199	G	A	0.1235	0.0887201	-0.753003	0.126988	35.2	1e-08	0.122756	1	180123969	39421	Cis	QSOX1			missense_variant	FALSE	Olink|Somalogic	Emilsson2022|Gudjonsson2022|Sun2023	6217-23	ok	NA	NA	NA
LAMC2	Q13753	rs2276543	1	183155305	200	A	G	0.2909	0.273998	0.733853	0.096398	58	5.5e-13	0.222177	1	183155373	68	Cis	None	LAMC1	LAMC2	upstream_gene_variant	FALSE	Somalogic	Emilsson2022|Ferkingstad2021|Gudjonsson2022|Pietzner2020	9580-5	ok	1e-300	0.5757	0.279	9580-5
F13A1|F13B	P00488|P05160	rs55847636	1	196515659	199	T	C	0.1276	0.0795587	-0.781737	0.134947	33.6	2.08e-08	0.136056	6|1	6144318|197008321	492662	Cis	KCNT2			intron_variant	FALSE	Olink|Somalogic	Emilsson2022|Ferkingstad2021|Gudjonsson2022|Pietzner2020|Sun2023	16927-9	ok	NA	NA	NA
SCRN3	Q0VDG4	rs10801553	1	196655743	194	C	A	0.6187	0.615759	0.738252	0.083386	78.4	1.61e-16	0.25715	2	175260458	Different chr	Trans	CFH			missense_variant	TRUE	No		24923-27	ok	NA	NA	NA
DLL3	Q9NYJ7	rs10801553	1	196655743	199	C	A	0.6207	0.615759	-0.726912	0.080297	82	4.07e-17	0.248805	19	39989535	Different chr	Trans	CFH			missense_variant	FALSE	Somalogic	Emilsson2022|Ferkingstad2021|Gudjonsson2022|Pietzner2020	9974-8	ok	NA	NA	NA
GLT8D1	Q68CQ7	rs10922094	1	196661505	197	C	G	0.6164	0.612096	-0.696764	0.086426	65	3.12e-14	0.229585	3	52728505	Different chr	Trans	CFH			missense_variant	FALSE	Somalogic	Emilsson2022|Ferkingstad2021|Gudjonsson2022|Pietzner2020	8955-60	ok	NA	NA	NA
NDUFS4	O43181	rs10922094	1	196661505	200	C	G	0.6196	0.612096	0.972907	0.065464	220.9	3.13e-36	0.446195	5	52856463	Different chr	Trans	CFH			missense_variant	FALSE	Somalogic	Emilsson2022|Ferkingstad2021|Gudjonsson2022|Pietzner2020	10584-7	somalogicQC	NA	NA	NA
LRP1B	Q9NZR2	rs10922094	1	196661505	197	C	G	0.6189	0.612096	-0.841586	0.080807	108.5	2.48e-21	0.334108	2	140988992	Different chr	Trans	CFH			missense_variant	FALSE	Somalogic	Emilsson2022|Ferkingstad2021|Gudjonsson2022|Pietzner2020	11275-94	ok	NA	NA	NA
MYCT1	Q8N699	rs10922098	1	196664651	193	T	C	0.6266	0.61494	-0.653299	0.090572	52	6.5e-12	0.199719	6	153019030	Different chr	Trans	CFH			missense_variant	FALSE	Somalogic	Emilsson2022|Ferkingstad2021|Gudjonsson2022|Pietzner2020	13541-1	ok	NA	NA	NA
TST	Q16762	rs10922098	1	196664651	200	T	C	0.6196	0.61494	0.861541	0.073741	136.5	1.89e-25	0.349892	22	37406900	Different chr	Trans	CFH			missense_variant	FALSE	Olink|Somalogic	Emilsson2022|Ferkingstad2021|Gudjonsson2022|Pietzner2020|Sun2023	12663-1	ok	NA	NA	NA
RPS6KA1	Q15418	rs10922098	1	196664651	200	T	C	0.6196	0.61494	-0.989332	0.064188	237.6	3.94e-38	0.461388	1	26856252	169808399	Trans	CFH			missense_variant	FALSE	Somalogic	Emilsson2022|Ferkingstad2021|Gudjonsson2022|Pietzner2020	12329-21	ok	NA	NA	NA
UGT2B15	P54855	rs10754199	1	196670839	200	G	A	0.6201	0.615485	0.8637	0.074975	132.7	6.51e-25	0.351469	4	69512348	Different chr	Trans	CFH			missense_variant	TRUE	No		25080-16	ok	NA	NA	NA
CFHR1	Q03591	rs2019727	1	196674714	199	A	T	0.1389	0.188684	-1.08083	0.118993	82.5	3.31e-17	0.279446	1	196788887	114173	Cis	CFH			intron_variant | non_coding_transcript_exon_variant | intergenic_variant	FALSE	Somalogic	Emilsson2022|Ferkingstad2021|Gudjonsson2022|Pietzner2020	5982-50	ok	1e-300	-0.9141	0.1965	15468-14
CFHR1	Q03591	rs6677460	1	196684575	200	G	A	0.1371	0.187638	-0.855694	0.123096	48.3	3.14e-11	0.173247	1	196788887	104312	Cis	CFH			intron_variant | non_coding_transcript_exon_variant | intergenic_variant	FALSE	Somalogic	Emilsson2022|Ferkingstad2021|Gudjonsson2022|Pietzner2020	15468-14	ok	1e-300	-0.9158	0.1945	15468-14
OTOR	Q9NRC9	rs12402808	1	196691625	195	A	C	0.1615	0.168205	0.92052	0.10422	78	1.86e-16	0.229494	20	16729003	Different chr	Trans	CFH			missense_variant	FALSE	Somalogic	Ferkingstad2021|Pietzner2020	15432-1	ok	NA	NA	NA
NAGLU	P54802	rs12402808	1	196691625	200	A	C	0.1625	0.168205	0.919103	0.098881	86.4	7.56e-18	0.22993	17	40688190	Different chr	Trans	CFH			missense_variant	FALSE	Somalogic	Ferkingstad2021|Pietzner2020	15509-2	ok	NA	NA	NA
CFHR4	Q92496	rs61818956	1	196886223	200	T	C	0.2031	0.181639	0.984071	0.113018	75.8	4.32e-16	0.31347	1	196819371	66852	Cis	CFHR2|CFHR4			intron_variant	FALSE	Olink|Somalogic	Emilsson2022|Ferkingstad2021|Gudjonsson2022|Pietzner2020|Sun2023	6471-53	ok	1e-300	0.8769	0.1797	6471-53
HPX	P02790	rs61818956	1	196886223	199	T	C	0.2016	0.181639	1.00825	0.111719	81.4	4.93e-17	0.327247	11	6452279	Different chr	Trans	CFHR2|CFHR4			intron_variant	FALSE	Somalogic	Emilsson2022|Ferkingstad2021|Gudjonsson2022|Pietzner2020	2768-56	ok	NA	NA	NA
CFHR2	P36980	rs4085749	1	196920148	199	T	C	0.2824	0.236609	-0.922258	0.078103	139.4	7.26e-26	0.344732	1	196788898	131250	Cis	CFHR2			stop_gained	FALSE	Olink|Somalogic	Ferkingstad2021|Pietzner2020|Sun2023	15584-9	ok	1e-300	-1.0427	0.2284	15584-9
F13A1|F13B	P00488|P05160	rs4915304	1	197047459	199	G	A	0.4558	0.469218	-0.62793	0.085214	54.3	2.51e-12	0.195607	6|1	6144318|197008321	39138	Cis	None	F13B	ASPM	synonymous_variant	FALSE	Olink|Somalogic	Emilsson2022|Ferkingstad2021|Gudjonsson2022|Pietzner2020|Sun2023	16927-9	ok	NA	NA	NA
F13B	P05160	rs10754217	1	197160338	200	T	C	0.4528	0.46378	-0.573006	0.09146	39.3	1.63e-09	0.162705	1	197008321	152017	Cis	ZBTB41			intron_variant	FALSE	Olink|Somalogic	Emilsson2022|Ferkingstad2021|Gudjonsson2022|Pietzner2020|Sun2023	5658-64	ok	3.56e-223	-0.398	0.4729	5658-64
RNPEP	Q9H4A4	rs7516412	1	201976201	200	T	C	0.3238	0.294535	-0.61007	0.093598	42.5	3.91e-10	0.162983	1	201951500	24701	Cis	RP11-465N4.4			missense_variant	FALSE	Somalogic	Emilsson2022|Ferkingstad2021|Gudjonsson2022|Pietzner2020	12386-11	ok	1.38e-93	-0.2919	0.2772	12386-11
CHI3L1	P36222	rs903357	1	203147610	198	A	G	0.5957	0.525381	-1.13836	0.074589	232.9	1.33e-37	0.6242	1	203148059	449	Cis	None	MYBPH	CHI3L1	missense_variant	FALSE	Olink|Somalogic	Bretherick2020|Dunlop2021|Emilsson2022|Ferkingstad2021|Folkersen2020|Gudjonsson2022|Pietzner2020|Sun2023	11104-13	ok	1e-300	-0.9682	0.5216	11104-13
CHIT1	Q13231	rs10920581	1	203176399	199	C	T	0.3023	0.293881	0.921494	0.078581	137.5	1.37e-25	0.358197	1	203181955	5556	Cis	None	CHI3L1	CHIT1	intergenic_variant | intron_variant | regulatory_region_variant	FALSE	Olink|Somalogic	Bretherick2020|Dunlop2021|Emilsson2022|Ferkingstad2021|Gudjonsson2022|Pietzner2020|Sun2023	10460-1	ok	3.92e-222	0.4521	0.2759	3600-2
CHIT1	Q13231	rs2486959	1	203189634	200	G	A	0.1901	0.165325	-1.06934	0.07907	182.9	1.23e-31	0.352105	1	203181955	7679	Cis	CHIT1			stop_gained	FALSE	Olink|Somalogic	Bretherick2020|Dunlop2021|Emilsson2022|Ferkingstad2021|Gudjonsson2022|Pietzner2020|Sun2023	3600-2	ok	1e-300	-1.0246	0.1876	3600-2
NFASC	O94856	rs6667532	1	204948659	200	G	A	0.1176	0.108098	0.766435	0.134452	32.5	3.36e-08	0.121914	1	204797779	150880	Cis	NFASC			synonymous_variant	FALSE	Olink|Somalogic	Emilsson2022|Ferkingstad2021|Gudjonsson2022|Pietzner2020|Sun2023	7179-69	ok	8.04e-274	0.7262	0.1048	7179-69
CNTN2	Q02246	rs3753847	1	205014539	200	C	T	0.8401	0.836017	-0.876666	0.109541	64	4.56e-14	0.20648	1	205012325	2214	Cis	CNTN2			intron_variant	FALSE	Olink|Somalogic	Emilsson2022|Ferkingstad2021|Gudjonsson2022|Pietzner2020|Sun2023	3296-92	ok	1e-300	-0.8354	0.846	3296-92
CR1	P17927	rs4266886	1	207685786	200	C	T	0.793	0.793262	-0.687794	0.110523	38.7	2.05e-09	0.155307	1	207669492	16294	Cis	CR1			missense_variant	FALSE	Olink|Somalogic	Ferkingstad2021|Pietzner2020|Sun2023	19556-12	ok	1.42e-235	-0.5407	0.8102	19556-12
CD46	P15529	rs6669384	1	208025926	200	C	T	0.2173	0.211993	0.642634	0.110423	33.9	1.82e-08	0.140479	1	207925402	100524	Cis	C1orf132			intron_variant | non_coding_transcript_exon_variant	FALSE	Olink|Somalogic	Ferkingstad2021|Pietzner2020|Sun2023	17682-1	ok	8.08e-175	0.4458	0.2188	17682-1
LEFTY2	O00292	rs360077	1	226085166	199	T	C	0.6633	0.631192	-0.745581	0.086358	74.5	7.09e-16	0.248298	1	226124298	39132	Cis	LEFTY1|RP4-559A3.7			intron_variant | non_coding_transcript_exon_variant	FALSE	Olink|Somalogic	Ferkingstad2021|Pietzner2020|Sun2023	15503-20	ok	1e-300|1.76e-42	-0.6326|-0.1738	0.6438|0.6437	15503-20|15503-15
ACP1	P24666	rs62114505	2	242426	200	G	A	0.3406	0.340705	1.13847	0.056898	400.4	9.15e-54	0.582189	2	264140	21714	Cis	SH3YL1			missense_variant	FALSE	Olink|Somalogic	Emilsson2022|Ferkingstad2021|Gudjonsson2022|Pietzner2020|Sun2023	3858-5	ok	1e-300	1.1959	0.3493	3858-5
IL19	Q9UHD0	rs6542680	2	3640142	200	T	C	0.8125	0.798441	-0.865306	0.098426	77.3	2.44e-16	0.228136	1	206972215	Different chr	Trans	None	RPS7	COLEC11	upstream_gene_variant | intron_variant	FALSE	Olink|Somalogic	Emilsson2022|Ferkingstad2021|Gudjonsson2022|Pietzner2020|Sun2023	3035-80	ok	NA	NA	NA
COLEC11	Q9BWP8	rs3820897	2	3642361	200	C	T	0.8131	0.798234	-0.958436	0.099246	93.3	5.9e-19	0.279196	2	3642426	65	Cis	None	RPS7	COLEC11	upstream_gene_variant | intron_variant	FALSE	Somalogic	Emilsson2022|Ferkingstad2021|Gudjonsson2022|Pietzner2020	4430-44	ok	1e-300	-0.8636	0.8159	4430-44
MATN3	O15232	rs11694716	2	20207619	200	A	G	0.662	0.647338	-0.575284	0.095493	36.3	6.04e-09	0.148105	2	20191872	15747	Cis	MATN3			intron_variant | intergenic_variant | downstream_gene_variant	FALSE	Olink|Somalogic	Emilsson2022|Ferkingstad2021|Gudjonsson2022|Pietzner2020|Repetto2023|Sun2023	19361-78	ok	1e-300	-0.5085	0.6366	19361-78
CRIP1	P50238	rs520354	2	21259612	199	G	A	0.4642	0.485233	0.682844	0.086099	62.9	7.27e-14	0.231943	14	105952654	Different chr	Trans	APOB			missense_variant	FALSE	Somalogic	Ferkingstad2021|Pietzner2020	18275-5	ok	NA	NA	NA
TP53I3	Q53FA7	rs10191964	2	24287598	200	A	G	0.1525	0.167186	-0.90973	0.118834	58.6	4.21e-13	0.213926	2	24300303	12705	Cis	None	FKBP1B	SF3B14	missense_variant	FALSE	Olink|Somalogic	Ferkingstad2021|Pietzner2020|Sun2023	17748-21	ok	2.82e-305	-0.5953	0.1631	17748-21
GALNT14	Q96FL9	rs2288101	2	31135184	199	T	G	0.2803	0.242265	-0.918838	0.076384	144.7	1.36e-26	0.34063	2	31133333	1851	Cis	GALNT14			missense_variant	TRUE	No		21767-129	ok	NA	NA	NA
PCYOX1	Q9UHG3	rs2706762	2	70488470	199	T	C	0.1549	0.139242	-0.966296	0.107667	80.5	6.96e-17	0.244461	2	70484518	3952	Cis	PCYOX1			missense_variant	FALSE	Somalogic	Emilsson2022|Ferkingstad2021|Gudjonsson2022|Pietzner2020	6431-68	ok	1e-300	-0.9549	0.1499	6431-68
NAGK	Q9UJ70	rs2287331	2	71294552	199	G	A	0.2209	0.239035	-0.690579	0.104703	43.5	2.51e-10	0.164152	2	71291474	3078	Cis	NAGK			intron_variant	FALSE	Olink|Somalogic	Emilsson2022|Ferkingstad2021|Gudjonsson2022|Pietzner2020|Sun2023	3894-15	ok	6.03e-16	-0.1132	0.2556	3894-15
GNLY	P22749	rs12151621	2	85934499	200	A	C	0.2375	0.219213	0.93636	0.085849	119	6.52e-23	0.317555	2	85912298	22201	Cis	None	GNLY	RNU1-38P	TF_binding_site_variant | regulatory_region_variant | intergenic_variant	FALSE	Olink|Somalogic	Emilsson2022|Ferkingstad2021|Gudjonsson2022|Pietzner2020|Sun2023	14102-6	ok	1e-300	0.8555	0.2246	3195-50
GNLY	P22749	rs12151621	2	85934499	200	A	C	0.2375	0.219213	0.832826	0.090964	83.8	2e-17	0.251213	2	85912298	22201	Cis	None	GNLY	RNU1-38P	TF_binding_site_variant | regulatory_region_variant | intergenic_variant	FALSE	Olink|Somalogic	Emilsson2022|Ferkingstad2021|Gudjonsson2022|Pietzner2020|Sun2023	3195-50	ok	1e-300	0.8555	0.2246	3195-50
DSG4	Q86SJ6	rs4972113	2	89503344	194	A	G	0.2	0.142718	1.05581	0.130236	65.7	2.34e-14	0.356717	18	28956740	Different chr	Trans	None	IGKV2-26	IGKV1-27	intergenic_variant | upstream_gene_variant | downstream_gene_variant	FALSE	Olink	Sun2023	22568-7	ok	NA	NA	NA
IL1RL1	Q01638	rs1420104	2	102948470	199	A	G	0.3667	0.38116	-0.628046	0.08531	54.2	2.62e-12	0.183203	2	102927962	20508	Cis	IL1RL1|IL18R1			synonymous_variant | splice_region_variant	FALSE	Olink|Somalogic	Bretherick2020|Dunlop2021|Emilsson2022|Ferkingstad2021|Folkersen2020|Gudjonsson2022|Pietzner2020|Sun2023	4234-8	ok	1e-300	-0.7372	0.3825	4234-8
IL18R1	Q13478	rs1035127	2	103019919	200	G	A	0.8151	0.768956	-0.851369	0.109825	60.1	2.29e-13	0.218481	2	102927989	91930	Cis	None	IL18R1	AC007248.7	splice_polypyrimidine_tract_variant	FALSE	Olink|Somalogic	Bretherick2020|Emilsson2022|Ferkingstad2021|Gudjonsson2022|Pietzner2020|Sun2023|Zhao2023	14079-14	ok	1e-300	-0.6378	0.7703	14079-14
IL18R1	Q13478	rs1035127	2	103019919	200	G	A	0.8151	0.768956	-0.94957	0.106105	80.1	8.28e-17	0.271789	2	102927989	91930	Cis	None	IL18R1	AC007248.7	splice_polypyrimidine_tract_variant	FALSE	Olink|Somalogic	Bretherick2020|Emilsson2022|Ferkingstad2021|Gudjonsson2022|Pietzner2020|Sun2023|Zhao2023	3446-7	ok	1e-300	-0.6378	0.7703	14079-14
LCT	P09848	rs182549	2	136616754	198	T	C	0.8429	0.607199	1.17621	0.106923	121	3.25e-23	0.366398	2	136545410	71344	Cis	MCM6			intron_variant	FALSE	Somalogic	Emilsson2022|Ferkingstad2021|Gudjonsson2022|Pietzner2020	9017-58	ok	1e-300	0.8776	0.6973	9017-58
KYNU	Q16719	rs75710639	2	143804986	200	T	G	0.2019	0.167878	-0.805582	0.103543	60.5	1.92e-13	0.209143	2	143635067	169919	Cis	None	KYNU	ARHGAP15	missense_variant	FALSE	Olink|Somalogic	Emilsson2022|Ferkingstad2021|Gudjonsson2022|Pietzner2020|Repetto2023|Sun2023	4559-64	ok	1e-300	-0.7825	0.1649	4559-64
LY75	O60449	rs72955755	2	160718332	200	G	C	0.47	0.460237	0.895983	0.067798	174.6	1.37e-30	0.399948	2	160628362	89970	Cis	LY75|LY75-CD302			intron_variant	FALSE	Olink|Somalogic	Ferkingstad2021|Pietzner2020|Sun2023	16620-26	ok	1e-300	0.787	0.4567	16620-26
PLA2R1	Q13018	rs17241282	2	160891009	200	C	T	0.4744	0.436006	-0.679284	0.076482	78.9	1.34e-16	0.230109	2	160788519	102490	Cis	PLA2R1			intron_variant	FALSE	Somalogic	Emilsson2022|Ferkingstad2021|Gudjonsson2022|Pietzner2020	10916-44	ok	1e-300	-0.5996	0.422	10916-44
GCA	P28676	rs17783344	2	163208893	198	G	T	0.161	0.12633	-0.746764	0.129905	33	2.62e-08	0.150655	2	163175350	33543	Cis	GCA			missense_variant	FALSE	Somalogic	Emilsson2022|Ferkingstad2021|Gudjonsson2022|Pietzner2020	12594-5	ok	6.54e-207	-0.586	0.1439	12594-5
FKBP7	Q9Y680	rs7598228	2	179339606	200	G	T	0.1902	0.201588	0.688781	0.108139	40.6	9.04e-10	0.146144	2	179328391	11215	Cis	FKBP7			splice_polypyrimidine_tract_variant	FALSE	Olink|Somalogic	Emilsson2022|Ferkingstad2021|Gudjonsson2022|Pietzner2020|Repetto2023|Sun2023	9288-7	ok	3.19e-195	0.4584	0.1935	9288-7
ITGA4|ITGB1	P13612|P05556	rs767500	2	182390455	200	C	T	0.6675	0.676749	-1.19798	0.060522	391.8	6.64e-53	0.637044	2|10	182321929|33189247	68526	Cis	ITGA4			missense_variant	TRUE	No		21688-50	ok	NA	NA	NA
NIF3L1	Q9GZT8	rs10931931	2	201994540	200	T	C	0.1451	0.145419	0.878348	0.121684	52.1	6.3e-12	0.191402	2	201754050	240490	Cis	CFLAR			5_prime_UTR_variant | intron_variant	TRUE	No		23371-5	ok	NA	NA	NA
ADAM23	O75077	rs1448903	2	207308961	200	G	A	0.0955	0.084277	0.993222	0.15005	43.8	2.2e-10	0.170426	2	207308263	698	Cis	ADAM23			intron_variant	FALSE	Olink|Somalogic	Emilsson2022|Ferkingstad2021|Gudjonsson2022|Pietzner2020|Repetto2023|Sun2023	7049-2	ok	1.32e-147	0.5568	0.0941	7049-2
SERPINE2	P07093	rs68066031	2	224880498	196	C	T	0.22	0.221009	-0.641128	0.107701	35.4	8.87e-09	0.141071	2	224839829	40669	Cis	SERPINE2			intron_variant	FALSE	Olink|Somalogic	Emilsson2022|Ferkingstad2021|Gudjonsson2022|Pietzner2020|Sun2023	19154-41	ok	1e-300	-0.8848	0.2404	19154-41
ALPP	P05187	rs11886043	2	233301535	193	C	T	0.24	0.24231	0.637723	0.100611	40.2	1.09e-09	0.148361	2	233243244	58291	Cis	None	AC068134.6	DIS3L2P1	intergenic_variant | upstream_gene_variant	FALSE	Olink|Somalogic	Ferkingstad2021|Pietzner2020|Sun2023	7813-6	ok	5.82e-140	0.3949	0.243	7813-6
UGT1A1	P22309	rs10168416	2	234597087	196	G	C	0.3801	0.323568	-0.588241	0.087947	44.7	1.47e-10	0.163065	2	234526291	70796	Cis	UGT1A8|UGT1A10|UGT1A9|UGT1A7			missense_variant	FALSE	Somalogic	Ferkingstad2021|Pietzner2020	17702-53	ok	9.94e-71	-0.2475	0.3238	17702-53
GPC1	P35052	rs77078946	2	241403417	200	G	T	0.123	0.129319	0.877165	0.145984	36.1	6.58e-09	0.165996	2	241375088	28329	Cis	GPC1			missense_variant	FALSE	Olink|Somalogic	Emilsson2022|Ferkingstad2021|Gudjonsson2022|Pietzner2020|Sun2023	8697-38	ok	7.32e-181	0.5804	0.1132	8697-38
AGXT	P21549	rs35164311	2	241795996	198	G	A	0.2715	0.204247	-0.598855	0.096548	38.5	2.3e-09	0.141864	2	241807896	11900	Cis	None	KIF1A	AGXT	missense_variant	FALSE	Olink	Sun2023	24646-47	ok	NA	NA	NA
SOCS3	O14543	rs13385610	2	242063350	197	C	T	0.1703	0.14738	0.998988	0.112989	78.2	1.75e-16	0.282024	17	76352864	Different chr	Trans	PASK			missense_variant	FALSE	Somalogic	Emilsson2022|Ferkingstad2021|Gudjonsson2022|Pietzner2020	11440-58	ok	NA	NA	NA
CRELD1	Q96HD1	rs59465469	3	9990800	200	C	G	0.2959	0.231554	-0.941393	0.073706	163.1	4.31e-29	0.369276	3	9975506	15294	Cis	PRRT3|PRRT3-AS1			missense_variant	FALSE	Olink|Somalogic	Emilsson2022|Ferkingstad2021|Gudjonsson2022|Pietzner2020|Sun2023	7628-40	ok	1e-300	-1.0749	0.2452	7628-40
BTD	P43251	rs13096588	3	15557682	199	A	T	0.2053	0.156907	-0.56994	0.096874	34.6	1.31e-08	0.105994	3	15642848	85166	Cis	COLQ			intron_variant	FALSE	Olink|Somalogic	Emilsson2022|Ferkingstad2021|Gudjonsson2022|Pietzner2020|Sun2023	9269-7	ok	6.05e-252	-0.5606	0.1741	15644-1
TDGF1	P13385	rs9682509	3	46596264	200	C	G	0.267	0.274766	1.23272	0.067093	337.6	2.71e-48	0.594802	3	46616045	19781	Cis	LRRC2			intron_variant | 5_prime_UTR_variant	FALSE	Olink|Somalogic	Emilsson2022|Ferkingstad2021|Gudjonsson2022|Pietzner2020|Repetto2023|Sun2023	5810-25	ok	1e-300	1.2641	0.2585	5810-25
TXNDC12	O95881	rs9813813	3	49207093	199	A	T	0.1186	0.0967317	0.961984	0.127763	56.7	9.27e-13	0.193474	1	52485803	Different chr	Trans	None	CCDC71	KLHDC8B	missense_variant	FALSE	Somalogic	Emilsson2022|Ferkingstad2021|Gudjonsson2022|Pietzner2020	4815-25	ok	NA	NA	NA
MST1	P26927	rs3197999	3	49721532	199	A	G	0.3095	0.274473	-1.203	0.067741	315.4	3.38e-46	0.618561	3	49721380	152	Cis	MST1			stop_gained	FALSE	Olink|Somalogic	Emilsson2022|Ferkingstad2021|Gudjonsson2022|Pietzner2020|Sun2023	4407-10	ok	1e-300	-1.2386	0.2906	4407-10
WNT10B	O00744	rs3197999	3	49721532	193	A	G	0.3036	0.274473	-1.01089	0.085341	140.3	5.47e-26	0.432111	12	49359123	Different chr	Trans	MST1			stop_gained	TRUE	No		21940-12	ok	NA	NA	NA
KLHL40	Q2TBA0	rs13085791	3	49721798	194	A	C	0.3168	0.281035	-0.821805	0.091771	80.2	7.97e-17	0.292348	3	42727011	6994787	Trans	MST1			stop_gained	TRUE	No		24256-7	ok	NA	NA	NA
LHCGR	P22888	rs9858213	3	49731861	197	T	G	0.3174	0.28125	0.985247	0.083514	139.2	7.89e-26	0.420623	2	48859428	Different chr	Trans	RNF123			stop_gained	FALSE	Somalogic	Emilsson2022|Ferkingstad2021|Gudjonsson2022|Pietzner2020	14634-13	ok	NA	NA	NA
TXNDC12	O95881	rs11716961	3	49908338	199	A	G	0.1038	0.0840254	1.04071	0.142701	53.2	3.99e-12	0.201508	1	52485803	Different chr	Trans	None	CAMKV	ACTBP13	upstream_gene_variant | intron_variant	FALSE	Somalogic	Emilsson2022|Ferkingstad2021|Gudjonsson2022|Pietzner2020	4815-25	ok	NA	NA	NA
SIGIRR	Q6IA17	rs1042779	3	52821011	197	G	A	0.3629	0.381637	0.965741	0.071499	182.4	1.4e-31	0.431267	11	405716	Different chr	Trans	ITIH1			frameshift_variant	FALSE	Somalogic	Emilsson2022|Ferkingstad2021|Gudjonsson2022|Pietzner2020	8326-63	ok	NA	NA	NA
UBE4A	Q14139	rs1042779	3	52821011	200	G	A	0.365	0.381637	1.12928	0.06526	299.4	1.24e-44	0.59115	11	118230300	Different chr	Trans	ITIH1			frameshift_variant	TRUE	No		25073-13	ok	NA	NA	NA
ITIH1	P19827	rs2071508	3	52826846	199	A	G	0.3521	0.373344	-0.857765	0.079636	116	1.81e-22	0.335692	3	52811603	15243	Cis	None	ITIH1	ITIH3	missense_variant	FALSE	Olink|Somalogic	Emilsson2022|Ferkingstad2021|Gudjonsson2022|Pietzner2020|Sun2023	7955-195	ok	1e-300	-0.6914	0.349	7955-195
GTF2E2	P29084	rs4687560	3	52898121	199	G	T	0.2211	0.258117	0.877685	0.096507	82.7	3.05e-17	0.265325	8	30435835	Different chr	Trans	TMEM110-MUSTN1|TMEM110			missense_variant	TRUE	No		21322-60	ok	NA	NA	NA
IL17RD	Q8NFM7	rs11916303	3	57148968	196	A	C	0.6886	0.693946	-0.769899	0.081922	88.3	3.69e-18	0.254204	3	57124010	24958	Cis	IL17RD			missense_variant	FALSE	Somalogic	Emilsson2022|Ferkingstad2021|Gudjonsson2022|Pietzner2020	3376-49	ok	1e-300	-0.5759	0.704	3376-49
LRIG1	Q96JA1	rs2306272	3	66434643	200	C	T	0.2824	0.282018	-0.716528	0.092812	59.6	2.8e-13	0.208086	3	66429221	5422	Cis	SLC25A26|LRIG1			missense_variant	FALSE	Olink|Somalogic	Carland2023|Ferkingstad2021|Pietzner2020|Sun2023	18831-6	ok	1e-300	-0.7865	0.2858	18831-6
FLT4	P35916	rs10804683	3	98380726	200	A	G	0.4491	0.464054	-0.654761	0.082752	62.6	8.19e-14	0.212135	5	180028506	Different chr	Trans	None	WWP1P1	ST3GAL6-AS1	downstream_gene_variant | intergenic_variant	FALSE	Olink|Somalogic	Emilsson2022|Ferkingstad2021|Gudjonsson2022|Pietzner2020|Sun2023	2358-19	ok	NA	NA	NA
ST3GAL6	Q9Y274	rs79795371	3	98662972	200	A	G	0.0751	0.049747	-1.61659	0.132571	148.7	3.78e-27	0.36305	3	98451080	211892	Cis	CTD-2021J15.1			missense_variant	FALSE	Somalogic	Emilsson2022|Ferkingstad2021|Gudjonsson2022|Pietzner2020	6947-4	ok	1e-300	-1.7603	0.0539	6947-4
SEMA5B	Q9P283	rs9289210	3	122643356	197	A	G	0.6978	0.659428	0.55334	0.094651	34.2	1.57e-08	0.129134	3	122628041	15315	Cis	SEMA5B			intron_variant	TRUE	No		20527-47	ok	NA	NA	NA
PDIA5	Q14554	rs3804753	3	122851840	200	G	A	0.621	0.604839	-0.779924	0.079385	96.5	1.8e-19	0.286329	3	122785909	65931	Cis	PDIA5			intron_variant	FALSE	Olink|Somalogic	Emilsson2022|Ferkingstad2021|Gudjonsson2022|Pietzner2020|Sun2023	5593-11	ok	1e-300	-0.8629	0.5906	5593-11
SLITRK3	O94933	rs62282368	3	164910356	200	A	T	0.1451	0.101465	-0.815842	0.126406	41.7	5.61e-10	0.16513	3	164904508	5848	Cis	SLITRK3			intron_variant	FALSE	Somalogic	Emilsson2022|Ferkingstad2021|Gudjonsson2022|Pietzner2020	10565-19	ok	7.07e-138	-0.4828	0.1332	10565-19
AHSG	P02765	rs4917	3	186337713	200	C	T	0.66	0.655275	-1.26194	0.047043	719.6	2.68e-75	0.71471	3	186330712	7001	Cis	AHSG			missense_variant	FALSE	Olink|Somalogic	Emilsson2022|Ferkingstad2021|Gudjonsson2022|Pietzner2020|Sun2023	10966-1	ok	2.26e-281	0.4758	0.6512	3581-53
HRG	P04196	rs56112115	3	186378731	199	A	C	0.1854	0.202779	1.00568	0.10104	99.1	7.09e-20	0.305494	3	186378005	726	Cis	RP11-134F2.2|HRG			intron_variant	FALSE	Olink|Somalogic	Emilsson2022|Ferkingstad2021|Gudjonsson2022|Pietzner2020|Sun2023	4996-66	ok	1e-300	1.1892	0.2059	4996-66
DEPP1	Q9NTK1	rs56112115	3	186378731	200	A	C	0.1845	0.202779	1.23024	0.088166	194.7	4.11e-33	0.455437	10	45466429	Different chr	Trans	RP11-134F2.2|HRG			intron_variant	FALSE	Somalogic	Emilsson2022|Ferkingstad2021|Gudjonsson2022|Pietzner2020	7178-59	ok	NA	NA	NA
SLC6A14	Q9UN76	rs7625980	3	186393547	196	C	T	0.2349	0.231976	0.841832	0.096718	75.8	4.41e-16	0.254731	X	115552912	Different chr	Trans	HRG			missense_variant	FALSE	Somalogic	Emilsson2022|Ferkingstad2021|Gudjonsson2022|Pietzner2020	13053-6	ok	NA	NA	NA
DAP	P51397	rs7625980	3	186393547	199	C	T	0.2389	0.231976	1.26949	0.069563	333	7.13e-48	0.586062	5	10679342	Different chr	Trans	HRG			missense_variant	FALSE	Somalogic	Ferkingstad2021|Pietzner2020	19141-22	ok	NA	NA	NA
CD27	P26842	rs16860992	3	186394038	199	C	G	0.1966	0.1979	0.936572	0.103455	82	4.06e-17	0.277094	12	6554033	Different chr	Trans	HRG			missense_variant	FALSE	Olink|Somalogic	Emilsson2022|Ferkingstad2021|Gudjonsson2022|Pietzner2020|Sun2023	5412-53	ok	NA	NA	NA
NXT1	Q9UKK6	rs7617554	3	186394551	195	T	G	0.4422	0.456718	0.63858	0.077488	67.9	9.68e-15	0.201168	20	23331373	Different chr	Trans	HRG			missense_variant	FALSE	Somalogic	Emilsson2022|Ferkingstad2021|Gudjonsson2022|Pietzner2020	9942-2	ok	NA	NA	NA
PCDH10	Q9P2E7	rs1042464	3	186395572	196	T	A	0.4495	0.479321	0.939735	0.066631	198.9	1.28e-33	0.437047	4	134070470	Different chr	Trans	HRG			missense_variant	FALSE	Somalogic	Emilsson2022|Ferkingstad2021|Gudjonsson2022|Pietzner2020	8780-2	ok	NA	NA	NA
HMGN1	P05114	rs1863622	3	186396616	200	C	T	0.2425	0.23261	-0.805513	0.094236	73.1	1.29e-15	0.23838	21	40714241	Different chr	Trans	None	HRG	RP11-795A2.2	missense_variant	FALSE	Somalogic	Emilsson2022|Ferkingstad2021|Gudjonsson2022|Pietzner2020	9187-2	ok	NA	NA	NA
MYL7	Q01449	rs1863622	3	186396616	200	C	T	0.2425	0.23261	-1.14183	0.076846	220.8	3.21e-36	0.478993	7	44178463	Different chr	Trans	None	HRG	RP11-795A2.2	missense_variant	FALSE	Somalogic	Ferkingstad2021|Pietzner2020	19296-51	ok	NA	NA	NA
HBB	P68871	rs2304456	3	186445052	199	G	T	0.1155	0.114901	1.06144	0.121895	75.8	4.3e-16	0.2302	11	5246694	Different chr	Trans	RP11-573D15.8|KNG1			missense_variant	FALSE	Somalogic	Emilsson2022|Ferkingstad2021|Gudjonsson2022|Pietzner2020	17137-160	ok	NA	NA	NA
IL1RAP	Q9NPH3	rs4686558	3	190349888	199	G	A	0.8613	0.855354	-1.34369	0.098356	186.6	4.1e-32	0.431376	3	190231840	118048	Cis	IL1RAP			splice_acceptor_variant	FALSE	Olink|Somalogic	Emilsson2022|Ferkingstad2021|Gudjonsson2022|Pietzner2020|Sun2023	14048-7	ok	1e-300	-1.394	0.8473	14048-7
IL1RAP	Q9NPH3	rs4686558	3	190349888	200	G	A	0.8619	0.855354	-1.35363	0.100289	182.2	1.49e-31	0.436193	3	190231840	118048	Cis	IL1RAP			splice_acceptor_variant	FALSE	Olink|Somalogic	Emilsson2022|Ferkingstad2021|Gudjonsson2022|Pietzner2020|Sun2023	2630-12	ok	1e-300	-1.394	0.8473	14048-7
HAAO	P46952	rs6809081	3	194060475	198	C	T	0.437	0.419338	0.679046	0.085197	63.5	5.64e-14	0.226891	2	42994229	Different chr	Trans	None	LINC00887	CPN2	downstream_gene_variant	FALSE	Somalogic	Emilsson2022|Ferkingstad2021|Gudjonsson2022|Pietzner2020	5861-78	ok	NA	NA	NA
APOL1	O14791	rs6809081	3	194060475	200	C	T	0.4351	0.419338	0.927289	0.07118	169.7	5.9e-30	0.422689	22	36649056	Different chr	Trans	None	LINC00887	CPN2	downstream_gene_variant	FALSE	Olink|Somalogic	Emilsson2022|Ferkingstad2021|Gudjonsson2022|Pietzner2020|Sun2023	9506-10	ok	NA	NA	NA
CPN2	P22792	rs3732477	3	194062519	199	T	C	0.2912	0.284925	-0.723704	0.093538	59.9	2.51e-13	0.216206	3	194060494	2025	Cis	CPN2			missense_variant	FALSE	Somalogic	Emilsson2022|Ferkingstad2021|Gudjonsson2022|Pietzner2020	6415-90	ok	1e-300	-0.6457	0.2826	6415-90
IDUA	P35475	rs34869253	4	1009420	200	C	T	0.4275	0.401288	0.673157	0.088727	57.6	6.47e-13	0.221807	4	980785	28635	Cis	FGFRL1			intron_variant	FALSE	Olink|Somalogic	Bretherick2020|Dunlop2021|Emilsson2022|Ferkingstad2021|Gudjonsson2022|Pietzner2020|Sun2023	3169-70	ok	5.53e-159	0.3619	0.4311	3169-70
HGFAC	Q04756	rs2498323	4	3451109	199	A	G	0.121	0.0846984	-1.44788	0.111446	168.8	7.78e-30	0.445932	4	3443614	7495	Cis	HGFAC			missense_variant	FALSE	Olink|Somalogic	Emilsson2022|Ferkingstad2021|Gudjonsson2022|Pietzner2020|Sun2023	3617-80	ok	1e-300	-1.5158	0.099	3617-80
HGFAC	Q04756	rs2498323	4	3451109	200	A	G	0.1204	0.0846984	-1.42533	0.111876	162.3	5.51e-29	0.430301	4	3443614	7495	Cis	HGFAC			missense_variant	FALSE	Olink|Somalogic	Emilsson2022|Ferkingstad2021|Gudjonsson2022|Pietzner2020|Sun2023	8385-248	ok	1e-300	-1.5158	0.099	3617-80
MAN2B2	Q9Y2E5	rs2301791	4	6599684	200	A	T	0.4918	0.477335	0.932417	0.062119	225.3	9.64e-37	0.434584	4	6576902	22782	Cis	MAN2B2			missense_variant	FALSE	Olink|Somalogic	Emilsson2022|Ferkingstad2021|Gudjonsson2022|Pietzner2020|Sun2023	9251-28	ok	1e-300	0.8257	0.4726	9251-28
BST1	Q10588	rs4273468	4	15737863	200	A	G	0.1374	0.165302	-1.22949	0.101166	147.7	5.17e-27	0.358322	4	15704573	33290	Cis	BST1			stop_lost	FALSE	Olink|Somalogic	Emilsson2022|Ferkingstad2021|Gudjonsson2022|Pietzner2020|Sun2023	4535-50	ok	1e-300	-1.1783	0.1743	4535-50
KLB	Q86Z14	rs12513342	4	39449406	199	C	T	0.3652	0.327501	-0.70544	0.086431	66.6	1.64e-14	0.230737	4	39408473	40933	Cis	KLB			missense_variant	FALSE	Olink|Somalogic	Ferkingstad2021|Pietzner2020|Repetto2023|Sun2023	19557-3	ok	1e-300	-0.6244	0.3302	19557-3
IGFBP7	Q16270	rs1714014	4	57941160	200	T	C	0.7225	0.781064	-0.533812	0.093516	32.6	3.23e-08	0.114263	4	57896939	44221	Cis	IGFBP7			intron_variant	FALSE	Olink|Somalogic	Bretherick2020|Dunlop2021|Emilsson2022|Ferkingstad2021|Gudjonsson2022|Pietzner2020|Sun2023	3320-49	ok	1.44e-145	-0.4052	0.7815	3320-49
CXCL1	P09341	rs3097409	4	74743475	192	C	T	0.2361	0.240734	0.62801	0.099084	40.2	1.09e-09	0.142264	4	74735110	8365	Cis	None	CXCL1	HNRNPA1P55	intergenic_variant | downstream_gene_variant | regulatory_region_variant	FALSE	Olink|Somalogic	Bretherick2020|Dunlop2021|Emilsson2022|Ferkingstad2021|Folkersen2020|Gudjonsson2022|Pietzner2020|Sun2023|Zhao2023	2985-35	ok	1e-300	1.0078	0.2446	2985-35
NAAA	Q02083	rs66498356	4	76857064	198	C	G	0.2448	0.285696	-0.65143	0.103346	39.7	1.33e-09	0.156906	4	76831809	25255	Cis	NAAA			3_prime_UTR_variant | intron_variant	FALSE	Olink|Somalogic	Emilsson2022|Ferkingstad2021|Gudjonsson2022|Pietzner2020|Repetto2023|Sun2023	3173-49	ok	1e-300	-0.6716	0.2884	3173-49
SPARCL1	Q14515	rs4693170	4	88445567	200	A	G	0.2202	0.264496	0.620259	0.106944	33.6	2e-08	0.132122	4	88394487	51080	Cis	SPARCL1			intron_variant	FALSE	Olink|Somalogic	Emilsson2022|Ferkingstad2021|Gudjonsson2022|Pietzner2020|Sun2023	13707-27	ok	1e-300	0.6596	0.237	4467-49
SPARCL1	Q14515	rs6846462	4	88447660	200	C	T	0.2	0.220361	0.719778	0.105937	46.2	7.91e-11	0.165786	4	88394487	53173	Cis	SPARCL1			intron_variant | 5_prime_UTR_variant | upstream_gene_variant | intergenic_variant | regulatory_region_variant	FALSE	Olink|Somalogic	Emilsson2022|Ferkingstad2021|Gudjonsson2022|Pietzner2020|Sun2023	4467-49	ok	1e-300	0.7075	0.2084	4467-49
MANBA	O00462	rs10516495	4	103900090	199	A	T	0.2818	0.326118	0.675532	0.095543	50	1.54e-11	0.184718	4	103552660	347430	Cis	SLC9B1			intron_variant	FALSE	Somalogic	Emilsson2022|Ferkingstad2021|Gudjonsson2022|Pietzner2020	6382-17	ok	2.07e-271	0.4851	0.3129	6382-17
FABP2	P12104	rs6534133	4	120270703	198	T	C	0.8227	0.726475	1.02269	0.09501	115.9	1.9e-22	0.305117	4	120238405	32298	Cis	KLHL2P1			missense_variant	FALSE	Olink|Somalogic	Bretherick2020|Dunlop2021|Ferkingstad2021|Pietzner2020|Sun2023	15385-116	ok	1e-300	1.0254	0.7392	15385-116
SPOCK3	Q9BQ16	rs35065151	4	168048900	194	G	A	0.6182	0.577499	0.626283	0.089489	49	2.38e-11	0.185155	4	167654535	394365	Cis	SPOCK3			intron_variant	FALSE	Somalogic	Emilsson2022|Ferkingstad2021|Gudjonsson2022|Pietzner2020	9906-21	ok	3.08e-127	0.3176	0.5559	9906-21
TLR3	O15455	rs2090631	4	187012111	198	T	G	0.3221	0.339826	-0.76757	0.09153	70.3	3.72e-15	0.25729	4	186990306	21805	Cis	None	TLR3	FAM149A	missense_variant	FALSE	Olink|Somalogic	Ferkingstad2021|Pietzner2020|Sun2023	16918-198	ok	1e-300	-0.7214	0.3427	16918-198
KLKB1	P03952	rs4253248	4	187155488	200	A	G	0.5226	0.517681	0.519645	0.084004	38.3	2.51e-09	0.13474	4	187130133	25355	Cis	KLKB1			missense_variant	FALSE	Olink|Somalogic	Emilsson2022|Ferkingstad2021|Gudjonsson2022|Pietzner2020|Sun2023	4152-58	ok	1e-300	0.5328	0.5103	4152-58
KNG1	P01042	rs1973612	4	187169167	199	T	C	0.5296	0.518803	0.671888	0.079431	71.6	2.3e-15	0.224926	3	186435065	Different chr	Trans	KLKB1			missense_variant	FALSE	Somalogic	Emilsson2022|Ferkingstad2021|Gudjonsson2022|Pietzner2020	19631-13	somalogicQC	NA	NA	NA
SEMA5A	Q13591	rs72729191	5	9536353	200	C	T	0.0969	0.0809703	1.12598	0.141841	63	6.93e-14	0.221898	5	9035138	501215	Cis	SEMA5A			intron_variant | non_coding_transcript_exon_variant	FALSE	Somalogic	Emilsson2022|Ferkingstad2021|Gudjonsson2022|Pietzner2020	13132-14	ok	1e-300	1.4831	0.0972	13132-14
CTNNA1	P35221	rs1921086	5	30840139	200	T	G	0.5277	0.524221	0.735759	0.074709	97	1.51e-19	0.26984	5	137946656	107106517	Trans	None	RP11-136H13.2	RPL19P11	intergenic_variant | regulatory_region_variant	TRUE	Olink	Sun2023	24426-15	ok	NA	NA	NA
C7	P10643	rs62359396	5	40357971	199	C	A	0.2284	0.199922	-0.650606	0.101949	40.7	8.44e-10	0.149195	5	40909354	551383	Cis	None	AC108105.1	SNORA63	regulatory_region_variant | intergenic_variant	FALSE	Olink|Somalogic	Emilsson2022|Ferkingstad2021|Gudjonsson2022|Pietzner2020|Sun2023	13731-14	ok	6.18e-30	-0.1895	0.1925	2888-49
C7	P10643	rs399661	5	41267562	199	C	T	0.3315	0.304941	0.566887	0.099224	32.6	3.15e-08	0.142432	5	40909354	358208	Cis	None	C6	PLCXD3	intergenic_variant	FALSE	Olink|Somalogic	Emilsson2022|Ferkingstad2021|Gudjonsson2022|Pietzner2020|Sun2023	13731-14	ok	1.69e-93	0.2835	0.332	2888-49
CRHBP	P24387	rs12656576	5	76204395	200	A	T	0.6845	0.641938	-0.671489	0.08825	57.9	5.63e-13	0.194751	5	76248538	44143	Cis	S100Z			intron_variant | 3_prime_UTR_variant | downstream_gene_variant	FALSE	Olink|Somalogic	Emilsson2022|Ferkingstad2021|Gudjonsson2022|Pietzner2020|Sun2023	6039-24	ok	1e-300	-0.6434	0.6372	6039-24
PCSK1	P29120	rs6234	5	95728974	200	C	G	0.27	0.259322	-1.11885	0.085618	170.8	4.3e-30	0.49347	5	95726119	2855	Cis	CTD-2337A12.1|PCSK1			missense_variant	FALSE	Somalogic	Emilsson2022|Ferkingstad2021|Gudjonsson2022|Pietzner2020	13388-57	ok	1e-300	-1.0688	0.2725	13388-57
ERAP1	Q9NZ08	rs469758	5	96121715	200	T	C	0.7225	0.661929	-1.07668	0.073981	211.8	3.6e-35	0.464838	5	96096521	25194	Cis	ERAP1			missense_variant	FALSE	Somalogic	Emilsson2022|Ferkingstad2021|Gudjonsson2022|Pietzner2020	4964-67	ok	1e-300	-1.0077	0.658	4964-67
ERAP2	Q6P179	rs1046396	5	96273187	200	A	G	0.4869	0.432676	1.10908	0.057279	374.9	1.7e-51	0.614606	5	96211643	61544	Cis	LNPEP			splice_region_variant	FALSE	Somalogic	Emilsson2022|Ferkingstad2021|Gudjonsson2022|Pietzner2020	8960-3	ok	1e-300	1.1599	0.4346	8960-3
PAM	P19021	rs13156446	5	102425315	200	C	T	0.1144	0.104272	0.866064	0.141539	37.4	3.62e-09	0.151983	5	102089685	335630	Cis	GIN1			splice_donor_variant	FALSE	Olink|Somalogic	Emilsson2022|Ferkingstad2021|Gudjonsson2022|Pietzner2020|Sun2023	5620-13	ok	1e-300	0.9333	0.1068	5620-13
COMMD10	Q9Y6G5	rs56953556	5	115412600	200	G	A	0.0549	0.0587701	-1.33722	0.186488	51.4	8.42e-12	0.18556	5	115420688	8088	Cis	None	ARL14EPL	CTD-2287O16.4	missense_variant	TRUE	No		23257-14	ok	NA	NA	NA
LECT2	O14960	rs2428665	5	135313633	200	A	T	0.4704	0.438264	-0.76282	0.073906	106.5	4.91e-21	0.289928	5	135257968	55665	Cis	None	LECT2	TGFBI	regulatory_region_variant	FALSE	Olink|Somalogic	Emilsson2022|Ferkingstad2021|Gudjonsson2022|Pietzner2020|Sun2023	16763-11	ok	1e-300	-0.7276	0.4347	16763-11
TGFBI	Q15582	rs13159365	5	135389433	200	T	C	0.4779	0.502278	-0.536856	0.083166	41.7	5.58e-10	0.143826	5	135364584	24849	Cis	TGFBI			synonymous_variant	FALSE	Olink|Somalogic	Emilsson2022|Ferkingstad2021|Gudjonsson2022|Pietzner2020|Sun2023	3283-21	ok	1e-300	-0.5608	0.5179	3283-21
SPINK6	Q6UWN8	rs1119451	5	147635556	200	C	G	0.933	0.914731	1.48073	0.167642	78	1.85e-16	0.274117	5	147582357	53199	Cis	None	CTC-295J13.3	SPINK13	missense_variant	FALSE	Olink|Somalogic	Emilsson2022|Ferkingstad2021|Gudjonsson2022|Pietzner2020|Sun2023	5731-1	ok	1e-300	1.14	0.9238	5731-1
PDGFRB	P09619	rs2304058	5	149508544	200	G	C	0.4894	0.553722	1.09823	0.058874	348	3e-49	0.602785	5	149493400	15144	Cis	PDGFRB			intron_variant	FALSE	Olink|Somalogic	Emilsson2022|Ferkingstad2021|Gudjonsson2022|Pietzner2020|Sun2023	3459-49	ok	1e-300	1.1426	0.559	3459-49
HAVCR2	Q8TDQ0	rs431620	5	156546628	200	G	C	0.7411	0.798052	-0.835368	0.093501	79.8	9.19e-17	0.26779	5	156512843	33785	Cis	HAVCR2			missense_variant	FALSE	Olink|Somalogic	Emilsson2022|Ferkingstad2021|Gudjonsson2022|Pietzner2020|Sun2023	5134-52	ok	0.706|1e-300	-0.0065|-0.7072	0.8091|0.8091	11481-25|5134-52
SH3PXD2B	A1X283	rs2731695	5	171883853	199	C	T	0.5487	0.502599	-0.883577	0.080581	120.2	4.24e-23	0.386651	5	171752185	131668	Cis	None	SH3PXD2B	CTB-54I1.1	upstream_gene_variant | regulatory_region_variant	TRUE	No		25297-11	ok	NA	NA	NA
NQO2	P16083	rs4149358	6	3003970	198	G	A	0.3394	0.323352	-0.803585	0.09737	68.1	8.94e-15	0.289564	6	2988221	15749	Cis	NQO2				FALSE	Olink|Somalogic	Carland2023|Emilsson2022|Ferkingstad2021|Gudjonsson2022|Pietzner2020	9754-33	ok	Not genotyped	Not genotyped	Not genotyped
ECI2	O75521	rs1815510	6	4108754	199	C	T	0.2293	0.238405	-0.824883	0.093195	78.3	1.64e-16	0.240494	6	4115923	7169	Cis	C6orf201			missense_variant	FALSE	Olink|Somalogic	Emilsson2022|Ferkingstad2021|Gudjonsson2022|Pietzner2020|Sun2023	12859-33	ok	1e-300	-0.7258	0.2664	12859-33
GMPR	P36959	rs7765828	6	16294722	200	G	C	0.397	0.418227	1.11976	0.062205	324	5.02e-47	0.600331	6	16238811	55911	Cis	GMPR			missense_variant	FALSE	Olink|Somalogic	Ferkingstad2021|Pietzner2020|Sun2023	19254-125	ok	1e-300	1.2016	0.3961	19254-125
BTN3A2	P78410	rs34878490	6	26370572	199	T	C	0.1269	0.112373	-1.28412	0.114761	125.2	7.88e-24	0.365401	6	26365387	5185	Cis	BTN3A2			splice_donor_variant	FALSE	Olink	Sun2023	21433-3	ok	NA	NA	NA
HLA-C	P10321	rs9264642	6	31238490	200	C	T	0.6125	0.638929	-1.07157	0.049844	462.2	9.68e-59	0.545062	6	31236526	1964	Cis	HLA-C			intron_variant	TRUE	No		21797-4	ok	NA	NA	NA
MICA	Q29983	rs2516448	6	31390410	200	C	T	0.4702	0.539617	-0.948406	0.068393	192.3	8.12e-33	0.448139	6	31357610|31410600	20190	Cis	HCP5			intron_variant | 3_prime_UTR_variant	FALSE	Olink|Somalogic	Emilsson2022|Ferkingstad2021|Gudjonsson2022|Pietzner2020|Sun2023	2730-58	ok	1e-300	-0.8906	0.5251	2730-58
MICB	Q29980	rs2248352	6	31446018	198	G	A	0.308	0.34085	-0.584136	0.096943	36.3	6e-09	0.14545	6	31462658|31456185|31455821|31477173|31453328|31542228	7310	Cis	None	HCP5	MICB	downstream_gene_variant | non_coding_transcript_exon_variant | intergenic_variant | regulatory_region_variant | TF_binding_site_variant	FALSE	Olink|Somalogic	Emilsson2022|Ferkingstad2021|Gudjonsson2022|Pietzner2020|Sun2023	9328-55	ok	1e-300	-0.6557	0.3399	5102-55
MICB	Q29980	rs3131642	6	31450637	200	A	G	0.1326	0.120624	-0.802756	0.129501	38.4	2.35e-09	0.148238	6	31462658|31456185|31455821|31477173|31453328|31542228	2691	Cis	None	HCP5	MICB	missense_variant	FALSE	Olink|Somalogic	Emilsson2022|Ferkingstad2021|Gudjonsson2022|Pietzner2020|Sun2023	5102-55	ok	1e-300	-0.9745	0.134	5102-55
C4A|C4B	P0C0L4|P0C0L5	rs614008	6	31840794	200	T	C	0.5456	0.613808	-0.665165	0.083712	63.1	6.6e-14	0.219382	6|6|6|6|6|6|6|6	31940194|32058986|31949801|31982539|31937353|31974391|31941653|31964725	96559	Cis	SLC44A4			intron_variant | non_coding_transcript_exon_variant	FALSE	Somalogic	Emilsson2022|Ferkingstad2021|Gudjonsson2022|Pietzner2020	2182-54	ok	NA	NA	NA
MMP8	P22894	rs12614	6	31914179	199	T	C	0.0779	0.0884605	1.29501	0.158885	66.4	1.77e-14	0.240929	11	102582526	Different chr	Trans	CFB			missense_variant	FALSE	Olink|Somalogic	Emilsson2022|Ferkingstad2021|Gudjonsson2022|Pietzner2020|Sun2023	2954-56	ok	NA	NA	NA
HERC5	Q9UII4	rs9501393	6	31974849	198	G	C	0.1394	0.133005	-0.974089	0.128327	57.6	6.31e-13	0.227662	4	89378268	Different chr	Trans	CYP21A1P|AL645922.1				FALSE	Somalogic	Emilsson2022|Ferkingstad2021|Gudjonsson2022|Pietzner2020	12934-1	ok	NA	NA	NA
HLA-DQA2	P01906	rs28895246	6	32443876	195	T	C	0.4732	0.566327	0.531108	0.090803	34.2	1.55e-08	0.140633	6	32742904|32688301|32637805|32799929|32862880|32694039|32709119|32533367	89491	Cis					FALSE	Somalogic	Emilsson2022|Ferkingstad2021|Gudjonsson2022|Pietzner2020	7757-5	ok	4.43e-119	0.3127	0.4803	7757-5
TAPBP	O15533	rs456261	6	33258443	195	A	G	0.48	0.524113	-0.639139	0.090104	50.3	1.36e-11	0.203923	6	33189081|33437818|33196314|33267471|33245400	9028	Cis	PFDN6			missense_variant	FALSE	Somalogic	Emilsson2022|Ferkingstad2021|Gudjonsson2022|Pietzner2020	12378-71	ok	3.42e-310	-0.4613	0.5222	12378-71
CLPS	P04118	rs2817064	6	35741963	195	A	G	0.6923	0.636511	0.589443	0.096	37.7	3.23e-09	0.148025	6	35762759	20796	Cis	None	RP3-510O8.3	CLPSL2	missense_variant	FALSE	Olink|Somalogic	Emilsson2022|Ferkingstad2021|Gudjonsson2022|Pietzner2020|Sun2023	5749-53	ok	1.94e-175	0.3866	0.6495	5749-53
MDGA1	Q8NFP4	rs9349050	6	37663624	200	C	T	0.477	0.542387	-1.03089	0.066649	239.2	2.57e-38	0.530243	6	37600284	63340	Cis	MDGA1			intron_variant | upstream_gene_variant | intergenic_variant	FALSE	Olink|Somalogic	Ferkingstad2021|Pietzner2020|Repetto2023|Sun2023	16900-29	ok	1e-300	-1.0703	0.5098	16900-29
ENPP5	Q9UJA9	rs144538541	6	46090938	200	C	G	0.0525	0.0556996	-1.75866	0.153512	131.2	1.07e-24	0.307702	6	46126924	35986	Cis	RP1-8B1.4			missense_variant	FALSE	Olink|Somalogic	Emilsson2022|Ferkingstad2021|Gudjonsson2022|Pietzner2020|Sun2023	6556-5	ok	1e-300	-1.6685	0.0515	6556-5
ADGRF5	Q8IZF2	rs475991	6	46822349	200	G	A	0.92	0.929748	1.51116	0.154815	95.3	2.82e-19	0.336148	6	46820249	2100	Cis	GPR116			missense_variant	FALSE	Olink|Somalogic	Emilsson2022|Ferkingstad2021|Gudjonsson2022|Pietzner2020|Sun2023	6409-57	ok	1e-300	1.4947	0.9375	6409-57
CRISP2	P16562	rs515257	6	49666381	200	A	G	0.2985	0.2759	-0.608258	0.085504	50.6	1.21e-11	0.154945	6	49660073	6308	Cis	CRISP2			intron_variant | upstream_gene_variant | downstream_gene_variant | intergenic_variant | regulatory_region_variant	FALSE	Olink|Somalogic	Emilsson2022|Ferkingstad2021|Gudjonsson2022|Pietzner2020|Sun2023	9282-12	ok	1e-300	-0.5173	0.2768	9282-12
CD109	Q6YHK3	rs4706555	6	74496415	200	G	T	0.3404	0.333442	0.679204	0.088733	58.6	4.23e-13	0.207158	6	74405508	90907	Cis	CD109			missense_variant	FALSE	Olink|Somalogic	Emilsson2022|Ferkingstad2021|Gudjonsson2022|Pietzner2020|Sun2023	3290-50	ok	1e-300	0.6534	0.3531	3290-50
MANEA	Q5SRI9	rs117820411	6	96015919	199	A	G	0.0564	0.0794607	-1.71025	0.173859	96.8	1.65e-19	0.311327	6	96025419	9500	Cis	None	CYCSP17	MANEA-AS1	missense_variant	FALSE	Somalogic	Emilsson2022|Ferkingstad2021|Gudjonsson2022|Pietzner2020	8014-359	ok	1e-300	-1.6089	0.0806	8014-359
VNN2	O95498	rs3756974	6	133052283	200	G	A	0.2813	0.293407	-0.846313	0.093086	82.7	3.11e-17	0.289607	6	133065009	12726	Cis	VNN3			missense_variant	FALSE	Olink|Somalogic	Emilsson2022|Ferkingstad2021|Gudjonsson2022|Pietzner2020|Sun2023	15480-2	ok	1e-300	-0.7028	0.3202	15480-2
USP12	O75317	rs262114	6	142818218	192	T	C	0.2486	0.30078	-0.725206	0.097334	55.5	1.51e-12	0.196483	13	27640293	Different chr	Trans	None	GPR126	RP11-440G9.1	intergenic_variant | downstream_gene_variant | intron_variant | regulatory_region_variant	TRUE	No		21755-27	ok	NA	NA	NA
FUCA1	P04066	rs11155297	6	143825104	200	T	G	0.2444	0.264084	-1.31722	0.064463	417.5	5.39e-55	0.640821	1	24171567	Different chr	Trans	RP1-20N2.6|FUCA2			missense_variant	FALSE	Olink	Sun2023	21384-2	ok	NA	NA	NA
LRP11	Q86VZ4	rs9689694	6	150091773	200	T	C	0.2954	0.349882	0.783868	0.089353	77	2.78e-16	0.255781	6	150139934	48161	Cis	PCMT1			stop_gained	FALSE	Olink|Somalogic	Carland2023|Emilsson2022|Ferkingstad2021|Gudjonsson2022|Pietzner2020|Sun2023	15472-16	ok	1e-300|1e-300	0.8034|0.8493	0.3614|0.3615	15472-16|6713-4
LRP11	Q86VZ4	rs9689025	6	150110622	200	T	C	0.2921	0.35826	0.874005	0.083851	108.6	2.34e-21	0.315908	6	150139934	29312	Cis	PCMT1			stop_gained	FALSE	Olink|Somalogic	Carland2023|Emilsson2022|Ferkingstad2021|Gudjonsson2022|Pietzner2020|Sun2023	6713-4	ok	1e-300|1e-300	0.8013|0.8489	0.36|0.3602	15472-16|6713-4
LRP11	Q86VZ4	rs1889473	6	150146621	200	G	C	0.2928	0.36007	0.763965	0.090411	71.4	2.43e-15	0.241708	6	150139934	6687	Cis	LRP11			missense_variant	FALSE	Olink|Somalogic	Carland2023|Emilsson2022|Ferkingstad2021|Gudjonsson2022|Pietzner2020|Sun2023	8330-1	ok	1e-300|1e-300	0.7982|0.851	0.3611|0.3612	15472-16|6713-4
RAET1L	Q5VY80	rs1543547	6	150346532	196	C	T	0.4599	0.437199	0.687176	0.089735	58.6	4.14e-13	0.234587	6	150339470	7062	Cis	RAET1L			missense_variant	FALSE	Somalogic	Emilsson2022|Ferkingstad2021|Gudjonsson2022|Pietzner2020	20526-3	ok	0.567	0.0078	0.4549	10589-7
MTRF1L	Q9UGC7	rs2038332	6	153320726	196	G	A	0.2208	0.182738	-0.69234	0.096744	51.2	9.18e-12	0.164937	6	153308497	12229	Cis	MTRF1L			missense_variant	FALSE	Somalogic	Emilsson2022|Ferkingstad2021|Gudjonsson2022|Pietzner2020	11134-30	ok	1e-300	-0.7018	0.1938	11134-30
IGF2R	P11717	rs629849	6	160494409	200	G	A	0.9175	0.884306	1.01667	0.157989	41.4	6.25e-10	0.156476	6	160390131	104278	Cis	IGF2R			missense_variant	FALSE	Olink|Somalogic	Emilsson2022|Ferkingstad2021|Gudjonsson2022|Pietzner2020|Sun2023	3676-15	ok	6.42e-172	0.5392	0.8682	16057-6
DNAJC30	Q96LL9	rs112685312	7	73082011	198	A	G	0.0506	0.0354898	1.23106	0.217075	32.2	3.91e-08	0.145608	7	73095299	13288	Cis	None	MLXIPL	VPS37D	missense_variant	FALSE	Somalogic	Emilsson2022|Ferkingstad2021|Gudjonsson2022|Pietzner2020	7866-11	somalogicQC	5.04e-14	0.252	0.0389	7866-11
HSPB1	P04792	rs28584236	7	75928048	200	C	T	0.2251	0.266437	-0.810072	0.096078	71.1	2.76e-15	0.228928	7	75931861	3813	Cis	None	RN7SL212P	HSPB1	upstream_gene_variant | downstream_gene_variant	FALSE	Olink|Somalogic	Bretherick2020|Dunlop2021|Emilsson2022|Ferkingstad2021|Folkersen2020|Gudjonsson2022|Pietzner2020|Sun2023	11103-24	ok	1e-300	-0.6413	0.266	11103-24
SEMA3E	O15041	rs188547	7	83283969	200	C	G	0.6167	0.626966	-0.641528	0.086127	55.5	1.53e-12	0.194569	7	82993222	290747	Cis	None	SEMA3E	RAD23BP2	intergenic_variant | upstream_gene_variant | intron_variant | 5_prime_UTR_variant	FALSE	Somalogic	Emilsson2022|Ferkingstad2021|Gudjonsson2022|Pietzner2020	5363-51	ok	1.75e-248	-0.4479	0.6216	5363-51
GNAS|GNAS	Q5JWF2|P63092	rs2237582	7	94934200	200	G	A	0.1915	0.275279	0.905615	0.104985	74.4	7.46e-16	0.25396	20	57414773	Different chr	Trans	PON1			missense_variant	FALSE	No		25253-17	ok	NA	NA	NA
TIMM13	Q9Y5L4	rs2237582	7	94934200	200	G	A	0.1915	0.275279	0.982806	0.102688	91.6	1.1e-18	0.299099	19	2425622	Different chr	Trans	PON1			missense_variant	TRUE	No		23621-326	ok	NA	NA	NA
TEX29	Q8N6K0	rs3917538	7	94937893	200	A	G	0.1475	0.222613	0.932523	0.123497	57	8.09e-13	0.218693	13	111968531	Different chr	Trans	PON1			intron_variant	FALSE	Somalogic	Emilsson2022|Ferkingstad2021|Gudjonsson2022|Pietzner2020	10557-6	ok	NA	NA	NA
PILRA	Q9UKJ1	rs1859788	7	99971834	200	G	A	0.66	0.69705	-1.22136	0.059119	426.8	7.63e-56	0.669484	7	99965153	6681	Cis	PILRA			missense_variant	FALSE	Olink|Somalogic	Emilsson2022|Ferkingstad2021|Gudjonsson2022|Pietzner2020|Sun2023	6402-8	ok	0.752|1e-300|1e-300	-0.0046|-1.2588|-1.2651	0.6822|0.6823|0.6823	8825-4|6402-8|10816-150
PILRA	Q9UKJ1	rs1859788	7	99971834	200	G	A	0.66	0.69705	-1.18563	0.061025	377.5	8.7e-52	0.630891	7	99965153	6681	Cis	PILRA			missense_variant	FALSE	Olink|Somalogic	Emilsson2022|Ferkingstad2021|Gudjonsson2022|Pietzner2020|Sun2023	10816-150	ok	0.752|1e-300|1e-300	-0.0046|-1.2588|-1.2651	0.6822|0.6823|0.6823	8825-4|6402-8|10816-150
GPR37	O15354	rs10954034	7	124138651	200	T	C	0.2403	0.229742	-0.982703	0.084074	136.6	1.82e-25	0.35259	7	124386051	247400	Cis	None	RP5-1106E3.1	RNU6-102P	intergenic_variant | TF_binding_site_variant | downstream_gene_variant | upstream_gene_variant | regulatory_region_variant	FALSE	Olink	Sun2023	21495-134	ok	NA	NA	NA
CPA4	Q9UI42	rs34587586	7	129938598	200	T	G	0.3386	0.404966	-1.14508	0.066533	296.2	2.55e-44	0.58729	7	129932974	5624	Cis	CPA4			missense_variant	FALSE	Olink|Somalogic	Emilsson2022|Ferkingstad2021|Gudjonsson2022|Pietzner2020|Sun2023	9267-2	ok	1e-300	-1.1373	0.4003	9267-2
PIP	P12273	rs73170678	7	142836203	198	T	A	0.149	0.158484	0.698591	0.116327	36.1	6.69e-09	0.123763	7	142829170	7033	Cis	PIP			missense_variant	FALSE	Somalogic	Emilsson2022|Ferkingstad2021|Gudjonsson2022|Pietzner2020	6060-2	somalogicQC	9.51e-160	0.5045	0.1433	6060-2
EPHA1	P21709	rs10952550	7	143098040	200	G	A	0.9302	0.901169	1.52873	0.146345	109.1	1.98e-21	0.303476	7	143087382	10658	Cis	EPHA1			missense_variant	FALSE	Olink|Somalogic	Emilsson2022|Ferkingstad2021|Gudjonsson2022|Pietzner2020|Sun2023	3431-54	ok	1e-300	1.2765	0.9259	3431-54
CNTNAP2	Q9UHC6	rs850570	7	145382259	198	C	T	0.7072	0.717513	-0.614823	0.085122	52.2	6.13e-12	0.156547	7	145813453	431194	Cis	None	AC006007.1	RN7SL207P	upstream_gene_variant | intron_variant | downstream_gene_variant | intergenic_variant | regulatory_region_variant | non_coding_transcript_exon_variant	FALSE	Olink|Somalogic	Emilsson2022|Ferkingstad2021|Gudjonsson2022|Pietzner2020|Sun2023	6965-19	ok	1e-300	-0.5557	0.7186	6965-19
GIMAP4	Q9NUV9	rs62491812	7	150327424	197	A	C	0.2269	0.217728	0.788523	0.104361	57.1	7.86e-13	0.218137	7	150264365	63059	Cis	GIMAP6			missense_variant	TRUE	No		24684-7	ok	NA	NA	NA
AOC1	P19801	rs13437864	7	150522565	199	A	G	0.4322	0.432185	0.949088	0.068332	192.9	6.82e-33	0.442103	7	150521715	850	Cis	AOC1			splice_donor_5th_base_variant	FALSE	Olink|Somalogic	Emilsson2022|Ferkingstad2021|Gudjonsson2022|Pietzner2020|Repetto2023|Sun2023	15486-126	ok	1e-300	0.7925	0.4522	15486-126
AOC1	P19801	rs13437864	7	150522565	199	A	G	0.4322	0.432185	0.855303	0.075165	129.5	1.9e-24	0.359046	7	150521715	850	Cis	AOC1			splice_donor_5th_base_variant	FALSE	Olink|Somalogic	Emilsson2022|Ferkingstad2021|Gudjonsson2022|Pietzner2020|Repetto2023|Sun2023	6209-2	ok	1e-300	0.7925	0.4522	15486-126
DEFB1	P60022	rs2741117	8	6725969	200	G	T	0.5426	0.503833	-0.551115	0.0875	39.7	1.36e-09	0.150761	8	6728097	2128	Cis	GS1-24F4.2			intron_variant	FALSE	Somalogic	Emilsson2022|Ferkingstad2021|Gudjonsson2022|Pietzner2020	6629-3	ok	1.03e-222	-0.4168	0.4826	6629-3
DEFA3	P59666	rs2951853	8	6800719	198	G	C	0.5505	0.611364	-0.576144	0.094409	37.2	3.95e-09	0.164278	8	6873391	72672	Cis	None	DEFA4	DEFA8P	upstream_gene_variant | regulatory_region_variant | downstream_gene_variant	TRUE	No		20539-4	ok	NA	NA	NA
FGL1	Q08830	rs10098788	8	17743991	200	C	G	0.7313	0.649549	0.546821	0.093073	34.5	1.36e-08	0.117512	8	17721889	22102	Cis	FGL1			missense_variant	FALSE	Olink|Somalogic	Emilsson2022|Ferkingstad2021|Gudjonsson2022|Pietzner2020|Sun2023	5581-28	ok	1e-300	0.4972	0.6599	5581-28
FUT10	Q6P4F1	rs2732317	8	33330687	199	C	A	0.6057	0.617674	-0.802527	0.079744	101.3	3.2e-20	0.307634	8	33228342	102345	Cis	FUT10			missense_variant	FALSE	Somalogic	Emilsson2022|Ferkingstad2021|Gudjonsson2022|Pietzner2020	7156-2	ok	1e-300	-0.5252	0.6155	7156-2
PENK	P01210	rs2670051	8	57403214	199	A	G	0.4946	0.483825	-0.531942	0.083984	40.1	1.12e-09	0.141465	8	57349233	53981	Cis	RP11-17A4.2			intron_variant | non_coding_transcript_exon_variant | intergenic_variant | downstream_gene_variant	FALSE	Olink|Somalogic	Emilsson2022|Ferkingstad2021|Gudjonsson2022|Pietzner2020|Sun2023	9076-25	ok	1.32e-231	-0.4057	0.4798	9076-25
RMDN1	Q96DB5	rs62510845	8	87547051	200	A	C	0.3799	0.405128	0.733787	0.090588	65.6	2.43e-14	0.253689	8	87480486	66565	Cis	CPNE3			intron_variant | 3_prime_UTR_variant | non_coding_transcript_exon_variant	FALSE	Somalogic	Emilsson2022|Ferkingstad2021|Gudjonsson2022|Pietzner2020	7096-30	ok	2.23e-37	0.1613	0.426	7096-30
NTAQ1	Q96HA8	rs13258747	8	124438615	194	T	G	0.3764	0.341359	-0.62078	0.087952	49.8	1.67e-11	0.180909	8	124428965	9650	Cis	WDYHV1			missense_variant	TRUE	No		24649-11	ok	NA	NA	NA
FREM1	Q5H8C1	rs10810270	9	14846993	200	T	C	0.1196	0.0955071	-1.02055	0.123732	68	9.24e-15	0.219336	9	14734664	112329	Cis	FREM1			intron_variant	TRUE	No		20568-3	ok	NA	NA	NA
PRSS3	P35030	rs747091	9	34045014	199	G	T	0.5379	0.534521	0.492551	0.086179	32.7	3.11e-08	0.120606	9	33750515	294499	Cis	UBAP2			missense_variant	FALSE	Somalogic	Emilsson2022|Ferkingstad2021|Gudjonsson2022|Pietzner2020	18864-7	ok	2.03e-302	0.4702	0.562	18864-7
NUDT2	P50583	rs2380926	9	34249354	200	C	T	0.8269	0.789528	0.590026	0.101471	33.8	1.86e-08	0.0996603	9	34329504	80150	Cis	UBAP1			stop_gained	FALSE	Olink|Somalogic	Ferkingstad2021|Pietzner2020|Sun2023	16583-8	ok	1.41e-162	0.4051	0.7919	16583-8
OGN	P20774	rs1960094	9	94961392	198	C	T	0.5059	0.483552	0.530466	0.093468	32.2	3.83e-08	0.140677	9	95146249	184857	Cis	None	BEND3P2	RP11-62C3.6	intergenic_variant | downstream_gene_variant | regulatory_region_variant | upstream_gene_variant | intron_variant	FALSE	Olink|Somalogic	Ferkingstad2021|Pietzner2020|Sun2023	17224-12	ok	6.71e-151	0.3279	0.4851	17224-12
PTGR1	Q14914	rs966627	9	114366094	200	C	G	0.2619	0.316976	-0.6105	0.094458	41.8	5.34e-10	0.144096	9	114312002	54092	Cis	LRRC37A5P			non_coding_transcript_exon_variant | intron_variant	FALSE	Olink|Somalogic	Emilsson2022|Ferkingstad2021|Gudjonsson2022|Pietzner2020|Sun2023	13543-7	ok	1e-300	-0.5494	0.3113	19617-5
PTGR1	Q14914	rs2418173	9	114376753	200	G	A	0.2532	0.306169	-0.610579	0.093993	42.2	4.43e-10	0.140988	9	114312002	64751	Cis	LRRC37A5P			intron_variant | non_coding_transcript_exon_variant	FALSE	Olink|Somalogic	Emilsson2022|Ferkingstad2021|Gudjonsson2022|Pietzner2020|Sun2023	19617-5	ok	1e-300	-0.5342	0.3024	19617-5
HSDL2	Q6YN16	rs10817342	9	115199507	200	T	C	0.3275	0.411699	0.91314	0.079722	131.2	1.08e-24	0.367289	9	115142217	57290	Cis	HSDL2|C9orf147			intron_variant	TRUE	Olink	Sun2023	23588-9	ok	NA	NA	NA
TNC	P24821	rs72758637	9	117805201	200	G	C	0.1254	0.173461	-1.16372	0.131337	78.5	1.52e-16	0.297055	9	117782806	22395	Cis	TNC			missense_variant	FALSE	Olink|Somalogic	Emilsson2022|Ferkingstad2021|Gudjonsson2022|Pietzner2020|Sun2023	5675-6	ok	1e-300	1.2217	0.1629	4155-3
TNC	P24821	rs1138545	9	117835899	200	T	C	0.1355	0.171885	1.38008	0.118139	136.5	1.91e-25	0.446216	9	117782806	53093	Cis	TNC			missense_variant	FALSE	Olink|Somalogic	Emilsson2022|Ferkingstad2021|Gudjonsson2022|Pietzner2020|Sun2023	4155-3	ok	1e-300	1.2912	0.1568	4155-3
TNC	P24821	rs57814325	9	117879968	200	A	G	0.195	0.245619	-0.783729	0.109557	51.2	9.34e-12	0.192838	9	117782806	97162	Cis	TNC			intron_variant	FALSE	Olink|Somalogic	Emilsson2022|Ferkingstad2021|Gudjonsson2022|Pietzner2020|Sun2023	7131-207	ok	3.44e-243	0.514	0.229	4155-3
ADGRF5	Q8IZF2	rs2519093	9	136141870	200	T	C	0.12	0.198028	-1.02923	0.13946	54.5	2.35e-12	0.223726	6	46820249	Different chr	Trans	ABO			intron_variant | upstream_gene_variant	FALSE	Olink|Somalogic	Emilsson2022|Ferkingstad2021|Gudjonsson2022|Pietzner2020|Sun2023	6409-57	ok	NA	NA	NA
NECTIN1	Q15223	rs2519093	9	136141870	200	T	C	0.12	0.198028	-0.923463	0.127897	52.1	6.23e-12	0.180108	11	119494120	Different chr	Trans	ABO			intron_variant | upstream_gene_variant	FALSE	Olink|Somalogic	Emilsson2022|Ferkingstad2021|Gudjonsson2022|Pietzner2020|Sun2023	20584-4	ok	NA	NA	NA
THSD1	Q9NS62	rs2519093	9	136141870	199	T	C	0.1206	0.198028	-0.962255	0.131359	53.7	3.28e-12	0.196401	13	52951305	Different chr	Trans	ABO			intron_variant | upstream_gene_variant	FALSE	Olink|Somalogic	Emilsson2022|Ferkingstad2021|Gudjonsson2022|Pietzner2020|Sun2023	5621-64	ok	NA	NA	NA
ROBO4	Q8WZ75	rs2519093	9	136141870	198	T	C	0.1212	0.198028	-1.02539	0.139716	53.9	3.01e-12	0.223977	11	124753587	Different chr	Trans	ABO			intron_variant | upstream_gene_variant	FALSE	Olink|Somalogic	Emilsson2022|Ferkingstad2021|Gudjonsson2022|Pietzner2020|Sun2023	9232-1	ok	NA	NA	NA
SELE	P16581	rs2519093	9	136141870	200	T	C	0.12	0.198028	-1.2354	0.125176	97.4	1.32e-19	0.322336	1	169691781	Different chr	Trans	ABO			intron_variant | upstream_gene_variant	FALSE	Olink|Somalogic	Bretherick2020|Dunlop2021|Emilsson2022|Ferkingstad2021|Folkersen2020|Gudjonsson2022|Pietzner2020|Sun2023	3470-1	ok	NA	NA	NA
CD209	Q9NNX6	rs494242	9	136145118	199	T	C	0.2643	0.391542	0.727565	0.091244	63.6	5.51e-14	0.20586	19	7804879	Different chr	Trans	ABO				FALSE	Olink|Somalogic	Emilsson2022|Ferkingstad2021|Gudjonsson2022|Pietzner2020|Sun2023	3029-52	ok	NA	NA	NA
GLCE	O94923	rs550057	9	136146597	200	T	C	0.1621	0.255328	0.963655	0.117493	67.3	1.28e-14	0.25226	15	69452923	Different chr	Trans	ABO			intron_variant	FALSE	Somalogic	Emilsson2022|Ferkingstad2021|Gudjonsson2022|Pietzner2020	7808-5	ok	NA	NA	NA
IL3RA	P26951	rs550057	9	136146597	198	T	C	0.1638	0.255328	-0.829981	0.108941	58	5.3e-13	0.188708	X	1455509	Different chr	Trans	ABO			intron_variant	FALSE	Olink|Somalogic	Emilsson2022|Ferkingstad2021|Gudjonsson2022|Pietzner2020|Repetto2023|Sun2023	13744-37	ok	NA	NA	NA
FAM3D	Q96BQ1	rs550057	9	136146597	198	T	C	0.1587	0.255328	0.989745	0.119396	68.7	7.02e-15	0.26158	3	58619673	Different chr	Trans	ABO			intron_variant	FALSE	Olink|Somalogic	Emilsson2022|Ferkingstad2021|Gudjonsson2022|Pietzner2020|Sun2023	13102-1	ok	NA	NA	NA
HS2ST1	Q7LGA3	rs550057	9	136146597	198	T	C	0.1612	0.255328	1.02361	0.11704	76.5	3.33e-16	0.283352	1	87380331	Different chr	Trans	ABO			intron_variant	TRUE	No		21736-60	ok	NA	NA	NA
GOLM1	Q8NBJ4	rs550057	9	136146597	196	T	C	0.1603	0.255328	1.03472	0.117623	77.4	2.36e-16	0.288225	9	88641061	47505536	Trans	ABO			intron_variant	FALSE	Somalogic	Emilsson2022|Ferkingstad2021|Gudjonsson2022|Pietzner2020	8983-7	ok	NA	NA	NA
QSOX2	Q6ZRP7	rs550057	9	136146597	200	T	C	0.1621	0.255328	1.23133	0.098518	156.2	3.6e-28	0.411864	9	139098179	2951582	Trans	ABO			intron_variant	FALSE	Somalogic	Emilsson2022|Ferkingstad2021|Gudjonsson2022|Pietzner2020	8397-147	ok	NA	NA	NA
MGAT3	Q09327	rs550057	9	136146597	200	T	C	0.1621	0.255328	1.26676	0.100336	159.4	1.37e-28	0.43591	22	39853349	Different chr	Trans	ABO			intron_variant	TRUE	No		21771-47	ok	NA	NA	NA
FCN2	Q15485	rs73565979	9	137774755	200	T	C	0.1576	0.1153	-0.905752	0.113334	63.9	4.91e-14	0.217833	9	137772654	2101	Cis	FCN2			missense_variant	FALSE	Olink|Somalogic	Emilsson2022|Ferkingstad2021|Gudjonsson2022|Pietzner2020|Sun2023	13717-15	ok	4.74e-136|1e-300	-0.5121|-1.0433	0.1085|0.1085	3313-21|13717-15
FCN1	O00602	rs7024491	9	137775084	199	G	A	0.4045	0.418192	0.585397	0.08889	43.4	2.66e-10	0.165094	9	137801431	26347	Cis	FCN2			intron_variant | 3_prime_UTR_variant | upstream_gene_variant | regulatory_region_variant	FALSE	Olink|Somalogic	Emilsson2022|Ferkingstad2021|Gudjonsson2022|Pietzner2020|Sun2023	15582-25	ok	1.95e-254	0.4387	0.3972	15582-25
C8G	P07360	rs2784069	9	139783292	200	T	C	0.6191	0.662243	-0.599521	0.088148	46.3	7.6e-11	0.169516	9	139839698	56406	Cis	TRAF2			intron_variant | 3_prime_UTR_variant | downstream_gene_variant | upstream_gene_variant	FALSE	Somalogic	Emilsson2022|Ferkingstad2021|Gudjonsson2022|Pietzner2020	14708-59	ok	1.14e-112	-0.3115	0.6313	14708-59
DPP7	Q9UHL4	9:140008750_G_C	9	140008750	198	C	G	0.7016	0.6737	0.697252	0.091513	58.1	5.28e-13	0.203563	9	140004994	3756	Cis					FALSE	Olink|Somalogic	Carland2023|Emilsson2022|Ferkingstad2021|Gudjonsson2022|Pietzner2020|Sun2023	8346-9	ok	1e-300	0.6693	0.7504	8346-9
AKR1C4	P17516	rs17134724	10	5318512	197	A	G	0.1193	0.151435	-0.82358	0.127062	42	4.8e-10	0.142531	10	5237425	81087	Cis	AKR1C7P			missense_variant	FALSE	Olink|Somalogic	Ferkingstad2021|Pietzner2020|Sun2023	18397-5	ok	1e-300	-0.6691	0.1605	18397-5
ITIH2	P19823	rs73621263	10	7752264	200	A	G	0.0794	0.0760348	1.11961	0.1459	58.9	3.75e-13	0.183254	10	7745232	7032	Cis	ITIH2			missense_variant	FALSE	Somalogic	Emilsson2022|Ferkingstad2021|Gudjonsson2022|Pietzner2020	9326-33	ok	1e-300	1.1971	0.0638	9326-33
SIRT2	Q8IXJ6	rs7084817	10	7774358	199	G	C	0.081	0.0477117	-1.29379	0.14484	79.8	9.3e-17	0.249206	19	39369197	Different chr	Trans	ITIH2			missense_variant	FALSE	Olink|Somalogic	Bretherick2020|Emilsson2022|Ferkingstad2021|Folkersen2020|Gudjonsson2022|Pietzner2020|Sun2023|Zhao2023	5030-52	ok	NA	NA	NA
RET	P07949	rs2995393	10	43454204	197	T	C	0.2193	0.244775	0.543853	0.093924	33.5	2.11e-08	0.101278	10	43572475	118271	Cis	None	RP11-124O11.1	RP11-124O11.2	intergenic_variant | TF_binding_site_variant | regulatory_region_variant	FALSE	Olink|Somalogic	Emilsson2022|Ferkingstad2021|Gudjonsson2022|Pietzner2020|Sun2023	3220-40	ok	2.2e-67	0.2581	0.2429	3220-40
MSMB	P08118	rs10993994	10	51549496	200	C	T	0.6034	0.628831	0.926697	0.060375	235.6	6.55e-38	0.411021	10	46528753	5020743	Trans	None	RP11-481A12.2	MSMB	upstream_gene_variant	FALSE	Olink|Somalogic	Emilsson2022|Ferkingstad2021|Gudjonsson2022|Pietzner2020|Sun2023	10620-21	ok	NA	NA	NA
RCAN3	Q9UKA8	rs5030737	10	54531242	200	A	G	0.1014	0.0726329	-1.09459	0.145233	56.8	8.84e-13	0.218343	1	24829387	Different chr	Trans	MBL2			missense_variant	TRUE	No		20442-12	ok	NA	NA	NA
MBL2	P11226	rs7899547	10	54536839	199	G	T	0.6394	0.641701	0.788889	0.088109	80.2	8.05e-17	0.286986	10	54525140	11699	Cis	None	MBL2	Y_RNA	intergenic_variant	FALSE	Olink|Somalogic	Emilsson2022|Ferkingstad2021|Gudjonsson2022|Pietzner2020|Sun2023	3000-66	ok	1e-300	0.9006	0.6524	3000-66
VSIR	Q9H7M9	rs10762476	10	73530977	200	A	C	0.1576	0.147479	0.753331	0.124551	36.6	5.31e-09	0.150687	10	73507316	23661	Cis	CDH23|C10orf54			intron_variant	FALSE	Olink|Somalogic	Emilsson2022|Ferkingstad2021|Gudjonsson2022|Pietzner2020|Sun2023	14123-34	ok	1e-300|1e-300	0.7207|0.861	0.1418|0.1418	11531-24|14123-34
SFTPD	P35247	rs11201057	10	81749858	200	C	T	0.368	0.343307	0.642554	0.08903	52.1	6.34e-12	0.19205	10	81697496	52362	Cis	None	RP11-479O17.7	RP11-369J21.11	intergenic_variant | regulatory_region_variant | intron_variant | non_coding_transcript_exon_variant	FALSE	Olink|Somalogic	Bretherick2020|Dunlop2021|Emilsson2022|Ferkingstad2021|Gudjonsson2022|Pietzner2020|Sun2023	19590-46	ok	1e-300	0.5654	0.3357	19590-46
FAM174A	Q8TBP5	rs6586145	10	90433345	200	A	T	0.0852	0.0766239	-1.1297	0.155196	53	4.35e-12	0.198941	5	99871009	Different chr	Trans	LIPF			missense_variant	FALSE	Somalogic	Emilsson2022|Ferkingstad2021|Gudjonsson2022|Pietzner2020	6597-24	ok	NA	NA	NA
LIPN	Q5VXI9	rs10509554	10	90525792	199	T	C	0.3352	0.30295	0.901909	0.080974	124.1	1.18e-23	0.362535	10	90521163	4629	Cis	LIPN			intron_variant	FALSE	Somalogic	Emilsson2022|Ferkingstad2021|Gudjonsson2022|Pietzner2020	8097-77	ok	1e-300	0.7464	0.3107	8097-77
CYP2C19	P33261	rs80159642	10	96719846	186	T	A	0.1637	0.18347	-0.726163	0.116718	38.7	2.06e-09	0.144381	10	96447911	271935	Cis	CYP2C9			intron_variant | downstream_gene_variant | intergenic_variant | non_coding_transcript_exon_variant | upstream_gene_variant	TRUE	No		25464-1	ok	NA	NA	NA
GSTO1	P78417	rs2282326	10	106020398	200	C	A	0.3425	0.355205	-0.756664	0.078807	92.2	8.76e-19	0.257865	10	105995114	25284	Cis	GSTO1			missense_variant	FALSE	Somalogic	Emilsson2022|Ferkingstad2021|Gudjonsson2022|Pietzner2020	12436-84	ok	1e-300	-0.8564	0.3676	12436-84
AFAP1L2	Q8N4X5	rs2181007	10	116153432	199	T	C	0.5673	0.548576	0.509319	0.09018	31.9	4.41e-08	0.127353	10	116054583	98849	Cis	AFAP1L2			intron_variant | 5_prime_UTR_variant	TRUE	No		24445-38	ok	NA	NA	NA
PNLIPRP2	P54317	rs2286779	10	118394551	200	C	G	0.5605	0.515765	1.11598	0.061177	332.8	7.56e-48	0.613593	10	118380352	14199	Cis	PNLIPRP2			missense_variant	FALSE	Olink|Somalogic	Emilsson2022|Ferkingstad2021|Gudjonsson2022|Pietzner2020|Sun2023	6957-14	ok	1e-300	0.9968	0.521	15471-29
PNLIPRP2	P54317	rs4751995	10	118397884	199	G	A	0.5628	0.5146	1.03457	0.068225	229.9	2.85e-37	0.526725	10	118380352	17532	Cis	PNLIPRP2			missense_variant	FALSE	Olink|Somalogic	Emilsson2022|Ferkingstad2021|Gudjonsson2022|Pietzner2020|Sun2023	15471-29	ok	1e-300	0.9974	0.5213	15471-29
MGMT	P16455	rs1008982	10	131445731	200	C	T	0.3452	0.383597	-0.69186	0.077255	80.2	7.94e-17	0.216394	10	131265448	180283	Cis	MGMT			intron_variant	FALSE	Olink	Sun2023	21437-77	ok	NA	NA	NA
SWAP70	Q9UH65	rs10770059	11	9770910	200	C	T	0.7301	0.668555	-0.618697	0.105124	34.6	1.3e-08	0.150859	11	9685624	85286	Cis	SWAP70			stop_gained	FALSE	Olink|Somalogic	Emilsson2022|Ferkingstad2021|Gudjonsson2022|Pietzner2020|Sun2023	13552-7	ok	1e-300	-0.7175	0.6519	13552-7
PLEKHA7	Q6IQ23	rs446518	11	16878509	195	T	C	0.0923	0.101867	1.04946	0.14664	51.2	9.16e-12	0.184546	11	16799842	78667	Cis	PLEKHA7			splice_region_variant | synonymous_variant	FALSE	Somalogic	Emilsson2022|Ferkingstad2021|Gudjonsson2022|Pietzner2020	12731-12	ok	1e-300	1.0951	0.1024	12731-12
SAA4	P35542	rs10832908	11	18259702	199	A	G	0.5634	0.567529	-0.62636	0.080344	60.8	1.74e-13	0.193009	11	18252896	6806	Cis	SAA2-SAA4			intron_variant | 3_prime_UTR_variant | downstream_gene_variant | intergenic_variant | TF_binding_site_variant | regulatory_region_variant	FALSE	Olink|Somalogic	Ferkingstad2021|Pietzner2020|Sun2023	15516-12	ok	1e-300	-0.6616	0.5413	15516-12
SAA1	P0DJI8	rs1829575	11	18287750	196	C	G	0.7906	0.7108	-1.06507	0.082675	166	1.84e-29	0.375596	11	18287721	29	Cis	SAA1			5_prime_UTR_variant | upstream_gene_variant | intergenic_variant	FALSE	Somalogic	Emilsson2022|Ferkingstad2021|Gudjonsson2022|Pietzner2020	4336-2	ok	1.69e-121	0.339	0.7336	15515-2
KIAA1549L	Q6ZVL6	rs2753408	11	33399691	194	A	G	0.4536	0.462223	-0.555933	0.094533	34.6	1.32e-08	0.1532	11	33563618	163927	Cis	None	HIPK3	RP1-130L23.1	intergenic_variant	FALSE	Olink|Somalogic	Emilsson2022|Ferkingstad2021|Gudjonsson2022|Pietzner2020|Sun2023	11145-72	ok	1e-300	-0.5322	0.45	11145-72
LRP4	O75096	rs2306029	11	46893108	200	C	T	0.6375	0.548985	-0.537534	0.084877	40.1	1.13e-09	0.133546	11	46878419	14689	Cis	LRP4-AS1|LRP4			missense_variant	FALSE	Somalogic	Ferkingstad2021|Pietzner2020	19558-10	ok	7.6e-215	-0.3914	0.5404	19558-10
SERPING1	P05155	rs28362947	11	57369008	200	G	C	0.3027	0.2842	-0.863964	0.08741	97.7	1.19e-19	0.315104	11	57364860	4148	Cis	SERPING1			missense_variant	FALSE	Olink|Somalogic	Emilsson2022|Ferkingstad2021|Gudjonsson2022|Pietzner2020|Sun2023	4479-14	ok	1e-300	-0.8751	0.2662	4479-14
SERPING1	P05155	rs112936078	11	57397244	199	G	A	0.3053	0.292296	0.999952	0.078761	161.2	7.77e-29	0.424143	11	57364860	32384	Cis	None	SERPING1	AP000662.4	missense_variant	FALSE	Olink|Somalogic	Emilsson2022|Ferkingstad2021|Gudjonsson2022|Pietzner2020|Sun2023	13710-6	ok	1e-300	-0.884	0.2704	4479-14
TREM2	Q9NZC2	rs718376	11	60002935	200	A	G	0.3364	0.373311	0.647088	0.089536	52.2	5.97e-12	0.186947	6	41126244	Different chr	Trans	MS4A4E			stop_lost	FALSE	Olink|Somalogic	Emilsson2022|Ferkingstad2021|Gudjonsson2022|Pietzner2020|Sun2023	16300-4	ok	NA	NA	NA
LRFN4	Q6PJG9	rs2077432	11	66621383	200	T	C	0.3071	0.27128	-0.890671	0.096954	84.4	1.62e-17	0.33761	11	66624118	2735	Cis	PC			missense_variant	TRUE	No		21696-80	ok	NA	NA	NA
FOLR3	P41439	rs116475746	11	71880618	195	G	C	0.0919	0.081418	1.4538	0.146883	98	1.07e-19	0.352769	11	71825915	54703	Cis	RP11-807H22.7			intron_variant	FALSE	Olink|Somalogic	Emilsson2022|Ferkingstad2021|Gudjonsson2022|Pietzner2020|Sun2023	15495-9	ok	1e-300	1.3139	0.0661	15495-9
COA4	Q9NYJ1	rs11235818	11	73317241	198	T	C	0.0619	0.0590868	-1.15795	0.198169	34.1	1.6e-08	0.155722	11	73583712	266471	Cis	None	FAM168A	AP000860.2	intergenic_variant	TRUE	No		20457-13	ok	NA	NA	NA
AAMDC	Q9H7C9	rs72941336	11	77688244	199	T	C	0.1308	0.105774	-0.992613	0.117653	71.2	2.66e-15	0.224036	11	77532155	156089	Cis	INTS4			intron_variant | 3_prime_UTR_variant	TRUE	Olink	Sun2023	24216-30	ok	NA	NA	NA
CTSC	P53634	rs72966858	11	88077728	200	C	G	0.0929	0.0883154	0.959303	0.146227	43	3.07e-10	0.1551	11	88026760	50968	Cis	None	CTSC	GAPDHP70	missense_variant	FALSE	Olink|Somalogic	Emilsson2022|Ferkingstad2021|Gudjonsson2022|Pietzner2020|Repetto2023|Sun2023	13730-18	ok	0.024	0.0524	0.0948	3178-5
CNTN5	O94779	rs10892796	11	99000270	200	C	A	0.8845	0.879458	-0.849106	0.142129	35.7	7.92e-09	0.14731	11	98891683	108587	Cis	CNTN5			intron_variant	FALSE	Olink|Somalogic	Emilsson2022|Ferkingstad2021|Gudjonsson2022|Pietzner2020|Repetto2023|Sun2023	3299-29	ok	1.9e-93	-0.4215	0.8843	3299-29
MMP12	P39900	rs72981675	11	102721251	199	T	C	0.098	0.133147	-0.861294	0.132853	42	4.77e-10	0.131149	11	102733467	12216	Cis	None	MMP3	MMP12	splice_polypyrimidine_tract_variant	FALSE	Olink|Somalogic	Bretherick2020|Dunlop2021|Emilsson2022|Ferkingstad2021|Folkersen2020|Gudjonsson2022|Pietzner2020|Sun2023	4496-60	ok	6.08e-287	-0.6595	0.1223	4496-60
APOA5	Q6Q788	rs12294259	11	116637146	199	T	C	0.0805	0.0633264	1.17915	0.150355	61.5	1.31e-13	0.205833	11	116660083	22937	Cis	BUD13			missense_variant	FALSE	Somalogic	Emilsson2022|Ferkingstad2021|Gudjonsson2022|Pietzner2020	15363-32	ok	1e-300	1.4319	0.0641	15363-32
RTN1	Q16799	rs12294259	11	116637146	198	T	C	0.0759	0.0633264	1.28681	0.155502	68.5	7.72e-15	0.232286	14	60062694	Different chr	Trans	BUD13			missense_variant	TRUE	No		24651-1	ok	NA	NA	NA
PCSK7	Q16549	rs521171	11	117064693	199	G	C	0.8082	0.746873	1.0831	0.090415	143.5	1.97e-26	0.363693	11	117075053	10360	Cis	SIDT2			splice_donor_region_variant | splice_polypyrimidine_tract_variant	FALSE	Olink|Somalogic	Emilsson2022|Ferkingstad2021|Gudjonsson2022|Pietzner2020|Sun2023	4459-68	ok	1e-300	1.0181	0.7707	4459-68
JAML	Q86YT9	rs17121881	11	118081345	200	T	A	0.5799	0.550462	0.973194	0.067323	209	7.8e-35	0.461461	11	118064455	16890	Cis	AMICA1			missense_variant	FALSE	Somalogic	Emilsson2022|Ferkingstad2021|Gudjonsson2022|Pietzner2020	8232-90	ok	0.00265	-0.0411	0.574	5094-62
OAF	Q86UD1	rs12790943	11	120058623	200	T	C	0.4307	0.406478	-0.522484	0.080895	41.7	5.47e-10	0.133873	11	120081475	22852	Cis	None	TRIM29	OAF	upstream_gene_variant | intergenic_variant	FALSE	Somalogic	Emilsson2022|Ferkingstad2021|Gudjonsson2022|Pietzner2020	6414-8	ok	2.36e-235	-0.4083	0.4199	6414-8
SCN3B	Q9NY72	rs1275085	11	123513161	194	A	G	0.1134	0.0877773	0.856941	0.13842	38.3	2.44e-09	0.147663	11	123499895	13266	Cis	SCN3B			synonymous_variant	TRUE	Olink	Sun2023	20516-11	ok	NA	NA	NA
B3GAT1	Q9P2W7	rs78760579	11	134281332	196	G	T	0.1173	0.133407	-0.800171	0.140807	32.3	3.69e-08	0.132589	11	134248398	32934	Cis	B3GAT1			intron_variant | upstream_gene_variant | 5_prime_UTR_variant | intergenic_variant	TRUE	No		21770-18	ok	NA	NA	NA
DHFR	P00374	rs216311	12	6128443	200	C	T	0.5895	0.602008	-0.808567	0.072886	123.1	1.63e-23	0.316416	5	79922047	Different chr	Trans	VWF			missense_variant	FALSE	Somalogic	Emilsson2022|Ferkingstad2021|Gudjonsson2022|Pietzner2020	9823-2	ok	NA	NA	NA
TAPBPL	Q9BX59	rs2534711	12	6570821	200	G	T	0.3416	0.278557	1.23622	0.054142	521.3	6.62e-63	0.687432	12	6560856	9965	Cis	TAPBPL			missense_variant	FALSE	Somalogic	Emilsson2022|Ferkingstad2021|Gudjonsson2022|Pietzner2020	6364-7	ok	1e-300	1.2753	0.2965	6364-7
C1S	P09871	rs12146727	12	7170336	199	A	G	0.1155	0.144713	-1.12342	0.126709	78.6	1.47e-16	0.257864	12	7096351	73985	Cis	C1S			missense_variant	FALSE	Olink|Somalogic	Emilsson2022|Ferkingstad2021|Gudjonsson2022|Pietzner2020|Sun2023	8840-61	ok	1e-300	-1.1065	0.1317	8840-61
C1S	P09871	rs12146727	12	7170336	199	A	G	0.1155	0.144713	-1.12973	0.124885	81.8	4.26e-17	0.260769	12	7096351	73985	Cis	C1S			missense_variant	FALSE	Olink|Somalogic	Emilsson2022|Ferkingstad2021|Gudjonsson2022|Pietzner2020|Sun2023	20203-45	ok	1e-300	-1.1065	0.1317	8840-61
PCDH12	Q9NPG4	rs1126605	12	7242204	194	T	C	0.0902	0.0871482	1.66493	0.140397	140.6	4.94e-26	0.454962	5	141323150	Different chr	Trans	C1R|C1RL			stop_gained	TRUE	Olink	Sun2023	21704-8	ok	NA	NA	NA
CLEC4C	Q8WTT0	rs12310416	12	7912675	199	G	A	0.322	0.36286	0.695067	0.085082	66.7	1.55e-14	0.210945	12	7882011	30664	Cis	None	CLEC4C	NANOGNB	intergenic_variant | 5_prime_UTR_variant | upstream_gene_variant | intron_variant | downstream_gene_variant	FALSE	Olink|Somalogic	Emilsson2022|Ferkingstad2021|Gudjonsson2022|Pietzner2020|Sun2023	9094-5	ok	1e-300	0.5824	0.412	9094-5
PZP	P20742	rs1035849	12	9362168	200	C	T	0.6275	0.675107	0.462256	0.066612	48.2	3.37e-11	0.099893	12	9301436	60732	Cis	RNU7-189P			non_coding_transcript_exon_variant | upstream_gene_variant	FALSE	Olink|Somalogic	Emilsson2022|Ferkingstad2021|Gudjonsson2022|Pietzner2020|Sun2023	6580-29	ok	1e-300	0.3679	0.6745	6580-29
CLEC12A	Q5QGZ9	rs2961544	12	10136672	200	A	G	0.6649	0.625992	-1.24448	0.057831	463.1	9.06e-59	0.690143	12	10103915	32757	Cis	CLEC12A				FALSE	Olink|Somalogic	Emilsson2022|Ferkingstad2021|Gudjonsson2022|Pietzner2020|Sun2023	11187-11	ok	1e-300	-1.2168	0.6402	11187-11
ART4	Q93070	rs12822851	12	14991948	200	T	A	0.4291	0.366601	0.986962	0.062812	246.9	3.65e-39	0.477254	12	14978503	13445	Cis	C12orf60|ART4			missense_variant	FALSE	Somalogic	Emilsson2022|Ferkingstad2021|Gudjonsson2022|Pietzner2020	6576-1	ok	1e-300	0.8971	0.3985	6576-1
MANSC4	A6NHS7	rs11049140	12	27929501	199	A	G	0.2651	0.237219	0.765928	0.094438	65.8	2.29e-14	0.228583	12	27915671	13830	Cis	None	MANSC4	RP11-860B13.1	upstream_gene_variant | intron_variant | 3_prime_UTR_variant	FALSE	Olink|Somalogic	Emilsson2022|Ferkingstad2021|Gudjonsson2022|Pietzner2020|Sun2023	9578-263	ok	1e-300	0.7296	0.2277	9578-263
COL2A1	P02458	rs719008	12	48416052	197	T	G	0.3734	0.407987	-0.603987	0.085356	50.1	1.49e-11	0.170706	12	48366748	49304	Cis	RP1-228P16.4|RP1-228P16.5			stop_gained	FALSE	Olink|Somalogic	Ferkingstad2021|Pietzner2020|Sun2023	18875-125	ok	1e-300|0.0263	-0.8633|-0.0309	0.3818|0.3819	18875-125|15569-15
INHBC	P55103	rs2229357	12	57843711	200	A	G	0.3096	0.230514	-1.23899	0.058253	452.4	7.47e-58	0.656244	12	57828543	15168	Cis	INHBC			missense_variant	FALSE	Olink|Somalogic	Emilsson2022|Ferkingstad2021|Gudjonsson2022|Pietzner2020|Sun2023	15686-49	ok	1e-300|0.00102	-1.3078|-0.0528	0.244|0.244	15686-49|6408-2
LYZ	P61626	rs4761234	12	69732105	199	C	T	0.5101	0.479275	-0.616221	0.088667	48.3	3.17e-11	0.189787	12	69742121	10016	Cis	None	RP11-1143G9.2	LYZ	TF_binding_site_variant | intron_variant | upstream_gene_variant | intergenic_variant | downstream_gene_variant	FALSE	Somalogic	Emilsson2022|Ferkingstad2021|Gudjonsson2022|Pietzner2020	4920-10	ok	1e-300	-0.6087	0.4714	4920-10
GALNT4	Q8N4A0	rs7960289	12	89890590	200	A	G	0.665	0.716996	0.873529	0.089837	94.5	3.68e-19	0.339978	12	89913185	22595	Cis	POC1B			missense_variant	TRUE	No		21722-21	ok	NA	NA	NA
HSP90B1	P14625	rs1177457	12	104336127	200	T	C	0.33	0.312792	1.08476	0.071143	232.5	1.47e-37	0.520337	12	104323885	12242	Cis	HSP90B1			synonymous_variant | splice_polypyrimidine_tract_variant	FALSE	Olink|Somalogic	Emilsson2022|Ferkingstad2021|Gudjonsson2022|Pietzner2020|Repetto2023|Sun2023	6393-63	ok	9.53e-226	0.411	0.3059	6393-63
HNRNPM	P52272	rs1177457	12	104336127	196	T	C	0.3265	0.312792	0.696266	0.091421	58	5.39e-13	0.213207	19	8509651	Different chr	Trans	HSP90B1			synonymous_variant | splice_polypyrimidine_tract_variant	FALSE	Somalogic	Emilsson2022|Ferkingstad2021|Gudjonsson2022|Pietzner2020	12783-29	ok	NA	NA	NA
CHST11	Q9NPF2	rs1704879	12	104971574	199	T	G	0.2913	0.283868	-0.523632	0.090523	33.5	2.18e-08	0.11321	12	104849073	122501	Cis	CHST11			intron_variant	FALSE	Somalogic	Emilsson2022|Ferkingstad2021|Gudjonsson2022|Pietzner2020	7779-86	ok	1.34e-178	-0.3969	0.2963	7779-86
MMAB	Q96EY8	rs12833054	12	109890955	199	A	G	0.1683	0.162424	-0.839402	0.110628	57.6	6.44e-13	0.197252	12	109991542	100587	Cis	MYO1H|KCTD10			missense_variant	FALSE	Somalogic	Ferkingstad2021|Pietzner2020	17783-9	ok	1e-300	-0.7839	0.1818	17783-9
TESC	Q96BS2	rs7968761	12	117487432	199	A	G	0.403	0.345294	-0.530296	0.082441	41.4	6.35e-10	0.135315	12	117476728	10704	Cis	TESC			splice_region_variant	FALSE	Somalogic	Emilsson2022|Ferkingstad2021|Gudjonsson2022|Pietzner2020	12831-21	ok	1e-300	-0.6978	0.3479	12831-21
BCL7A	Q4VC05	rs1169084	12	122447128	198	T	C	0.2678	0.292433	0.681028	0.102578	44.1	1.96e-10	0.181886	12	122457328	10200	Cis	RP11-87C12.5			missense_variant	TRUE	Olink	Sun2023	21331-19	ok	NA	NA	NA
ADGRD1	Q6QNK2	rs11061318	12	131569105	200	T	C	0.06	0.0300337	-1.18739	0.173482	46.8	5.9e-11	0.159037	12	131438452	130653	Cis	GPR133			missense_variant	TRUE	Olink	Sun2023	21546-20	ok	NA	NA	NA
C1QTNF9	P0C862	rs1961993	13	24891017	195	A	C	0.7846	0.806104	0.792397	0.113163	49	2.33e-11	0.212231	13	24881304	9713	Cis	RP11-307N16.6|C1QTNF9|C1QTNF9-AS1			intron_variant	FALSE	Olink|Somalogic	Emilsson2022|Ferkingstad2021|Gudjonsson2022|Pietzner2020|Sun2023	16605-2	ok	1.53e-172	0.4651	0.7964	16605-2
CPB2	Q96IY4	rs1087	13	46627439	199	T	A	0.4221	0.353155	0.807585	0.075764	113.6	4.11e-22	0.318181	13	46627321	118	Cis	CPB2-AS1|CPB2			missense_variant	FALSE	Olink|Somalogic	Emilsson2022|Ferkingstad2021|Gudjonsson2022|Pietzner2020|Sun2023	3518-54	ok	1e-300	0.7511	0.3435	3518-54
MREG	Q8N565	rs1926447	13	46629944	199	G	A	0.756	0.733099	0.890893	0.095918	86.3	7.94e-18	0.292815	2	216809213	Different chr	Trans	CPB2-AS1|CPB2			missense_variant	FALSE	Somalogic	Ferkingstad2021|Pietzner2020	19145-4	ok	NA	NA	NA
FADD	Q13158	rs1926447	13	46629944	200	G	A	0.7572	0.733099	1.11058	0.083788	175.7	9.97e-31	0.453511	11	70049269	Different chr	Trans	CPB2-AS1|CPB2			missense_variant	FALSE	Olink|Somalogic	Ferkingstad2021|Pietzner2020|Sun2023	16593-3	ok	NA	NA	NA
PIR	O00625	rs1926447	13	46629944	200	G	A	0.7572	0.733099	1.13103	0.082481	188	2.75e-32	0.470369	X	15402921	Different chr	Trans	CPB2-AS1|CPB2			missense_variant	FALSE	Somalogic	Emilsson2022|Ferkingstad2021|Gudjonsson2022|Pietzner2020	13634-209	ok	NA	NA	NA
ALDH5A1	P51649	rs1926446	13	46629995	200	A	C	0.7587	0.733108	1.15645	0.079897	209.5	6.72e-35	0.489679	6	24495080	Different chr	Trans	CPB2-AS1|CPB2			missense_variant	FALSE	Olink|Somalogic	Ferkingstad2021|Pietzner2020|Sun2023	17792-158	ok	NA	NA	NA
GPC5	P78333	rs342706	13	92417058	195	C	T	0.2442	0.281782	-0.860074	0.10596	65.9	2.19e-14	0.273058	13	92050929	366129	Cis	GPC5			intron_variant	FALSE	Olink|Somalogic	Emilsson2022|Ferkingstad2021|Gudjonsson2022|Pietzner2020|Repetto2023|Sun2023	4991-12	ok	1e-300	-0.7847	0.2774	4991-12
F7	P08709	rs488703	13	113770876	200	A	G	0.12	0.10444	-1.14778	0.099995	131.8	8.92e-25	0.278235	13	113760105	10771	Cis	F7			missense_variant	FALSE	Olink|Somalogic	Emilsson2022|Ferkingstad2021|Gudjonsson2022|Pietzner2020|Sun2023	3184-25	ok	1e-300	-1.3761	0.1098	3184-25
ANG	P03950	rs17516133	14	21152167	199	C	G	0.2198	0.227462	-0.605593	0.101654	35.5	8.66e-09	0.125784	14	21152336	169	Cis	None	Y_RNA	RNASE4	upstream_gene_variant	FALSE	Olink|Somalogic	Emilsson2022|Ferkingstad2021|Gudjonsson2022|Pietzner2020|Sun2023	4874-3	ok	1.15e-273	-0.5301	0.2142	4874-3
RNASE6	Q93091	rs11623935	14	21248764	199	A	T	0.2242	0.272499	1.00653	0.084277	142.6	2.6e-26	0.352424	14	21249210	446	Cis	None	EDDM3B	RNASE6	missense_variant	FALSE	Olink|Somalogic	Emilsson2022|Ferkingstad2021|Gudjonsson2022|Pietzner2020|Sun2023	5646-20	ok	1e-300	1.166	0.237	5646-20
GZMB	P10144	rs2236338	14	25100282	194	G	A	0.2345	0.217674	0.609072	0.106825	32.5	3.34e-08	0.133185	14	25100160	122	Cis	RP11-104E19.1|GZMB			stop_gained	FALSE	Olink|Somalogic	Emilsson2022|Ferkingstad2021|Gudjonsson2022|Pietzner2020|Sun2023	4133-54	ok	2.32e-12	0.1081	0.2303	4133-54
GZMB	P10144	rs8192917	14	25102160	197	T	C	0.7681	0.781055	0.652899	0.103491	39.8	1.29e-09	0.151859	14	25100160	2000	Cis	RP11-104E19.1|GZMB			stop_gained	FALSE	Olink|Somalogic	Emilsson2022|Ferkingstad2021|Gudjonsson2022|Pietzner2020|Sun2023	14041-13	ok	6.86e-11	-0.101	0.7727	4133-54
FAM177A1	Q8N128	rs10136692	14	35517610	200	C	G	0.8421	0.839883	-0.812733	0.129706	39.3	1.62e-09	0.175659	14	35514113	3497	Cis	FAM177A1			intron_variant | 3_prime_UTR_variant | downstream_gene_variant	FALSE	Somalogic	Emilsson2022|Ferkingstad2021|Gudjonsson2022|Pietzner2020	8039-41	ok	1e-300	-0.7222	0.8405	8039-41
LGALS3	P17931	rs112756125	14	55581966	200	A	G	0.102	0.0791358	-0.893878	0.15304	34.1	1.62e-08	0.146374	14	55590828	8862	Cis	None	MAPK1IP1L	LGALS3	missense_variant	FALSE	Olink|Somalogic	Bretherick2020|Dunlop2021|Emilsson2022|Ferkingstad2021|Folkersen2020|Gudjonsson2022|Pietzner2020|Sun2023	3066-12	ok	3.81e-267	-0.7848	0.0817	3066-12
ENTPD5	O75356	rs7152352	14	74611271	200	G	A	0.6518	0.672665	0.523678	0.092406	32.1	3.99e-08	0.124481	14	74424713	186558	Cis	LIN52			intron_variant	FALSE	Olink|Somalogic	Carland2023|Emilsson2022|Ferkingstad2021|Gudjonsson2022|Pietzner2020|Sun2023	4437-56	ok	4.56e-146	0.3528	0.6729	4437-56
GSTZ1	O43708	rs7975	14	77793207	200	A	G	0.3225	0.346169	1.14394	0.082163	193.8	5.24e-33	0.571843	14	77787227	5980	Cis	GSTZ1			stop_gained	FALSE	Somalogic	Ferkingstad2021|Pietzner2020	16872-248	ok	1e-300	1.192	0.3215	16872-248
SERPINA10	Q9UK55	rs11622647	14	94639887	200	C	G	0.8313	0.841832	-0.906624	0.112973	64.4	3.96e-14	0.230546	14	94749650	109763	Cis	PPP4R4			intron_variant | 5_prime_UTR_variant	FALSE	Somalogic	Emilsson2022|Ferkingstad2021|Gudjonsson2022|Pietzner2020	13119-26	ok	1e-300	-0.9367	0.8351	13119-26
SERPINA12	Q8IW75	rs12147396	14	95010341	195	G	C	0.16	0.220229	0.787943	0.115837	46.3	7.56e-11	0.166886	14	94953611	56730	Cis	None	SERPINA12	SERPINA4	TF_binding_site_variant | intergenic_variant | regulatory_region_variant | upstream_gene_variant	FALSE	Olink|Somalogic	Bretherick2020|Dunlop2021|Emilsson2022|Ferkingstad2021|Gudjonsson2022|Pietzner2020|Sun2023	6551-94	ok	1e-300	0.6152	0.2243	6551-94
SERPINA4	P29622	rs12147342	14	95022164	200	T	C	0.3808	0.424925	0.540269	0.08511	40.3	1.02e-09	0.137651	14	95027428	5264	Cis	None	SERPINA12	SERPINA4	intergenic_variant | regulatory_region_variant	FALSE	Olink|Somalogic	Emilsson2022|Ferkingstad2021|Gudjonsson2022|Pietzner2020|Sun2023	14105-5	ok	4.07e-251	0.4434	0.426	3449-58
THRB	P10828	rs6115	14	95053890	193	A	G	0.7258	0.65863	-1.01392	0.082076	152.6	1.12e-27	0.409185	3	24158651	Different chr	Trans	SERPINA5			missense_variant	TRUE	No		22808-59	ok	NA	NA	NA
GREM1	O60565	rs58658771	15	33001734	199	A	T	0.1666	0.189747	1.133	0.093019	148.4	4.2e-27	0.356466	15	33010175	8441	Cis	None	SCG5	RP11-758N13.1	intergenic_variant | regulatory_region_variant	FALSE	Somalogic	Emilsson2022|Ferkingstad2021|Gudjonsson2022|Pietzner2020	18878-15	ok	1e-300	1.1048	0.1812	18878-15
LTK	P29376	rs1473781	15	41818917	198	A	G	0.3106	0.357839	0.690863	0.091409	57.1	7.75e-13	0.204403	15	41795836	23081	Cis	RPAP1			intron_variant | non_coding_transcript_exon_variant | upstream_gene_variant	TRUE	No		23181-2	ok	NA	NA	NA
SEMA6D	Q8NFY4	rs1026369	15	47450112	200	G	A	0.285	0.202193	0.559708	0.095595	34.3	1.49e-08	0.127674	15	47476298	26186	Cis	None	FKSG62	SEMA6D	intergenic_variant | upstream_gene_variant	TRUE	No		20530-2	ok	NA	NA	NA
ANXA2	P07355	rs12440452	15	60687230	200	C	A	0.6141	0.625016	-0.533745	0.086927	37.7	3.23e-09	0.135024	15	60639333	47897	Cis	ANXA2			intron_variant	FALSE	Olink|Somalogic	Emilsson2022|Ferkingstad2021|Gudjonsson2022|Pietzner2020|Sun2023	13700-10	ok	1e-300|1e-300	-0.6037|-0.7782	0.6062|0.6061	4961-17|13700-10
ANXA2	P07355	rs59233126	15	60691920	194	A	G	0.5437	0.517284	-0.537483	0.089133	36.4	5.86e-09	0.143341	15	60639333	52587	Cis	ANXA2			intron_variant	FALSE	Olink|Somalogic	Emilsson2022|Ferkingstad2021|Gudjonsson2022|Pietzner2020|Sun2023	4961-17	ok	1e-300|1e-300	-0.4848|-0.6225	0.4841|0.4841	4961-17|13700-10
GLCE	O94923	rs3865014	15	69561518	200	A	G	0.7724	0.769256	0.695784	0.09859	49.8	1.68e-11	0.170213	15	69452923	108595	Cis	GLCE			missense_variant	FALSE	Somalogic	Emilsson2022|Ferkingstad2021|Gudjonsson2022|Pietzner2020	7808-5	ok	1e-300	0.7762	0.7702	7808-5
CTSH	P09668	rs75564875	15	79230389	200	G	T	0.1624	0.190399	1.11528	0.11173	99.6	5.77e-20	0.338392	15	79213400	16989	Cis	CTSH			missense_variant	FALSE	Olink|Somalogic	Carland2023|Emilsson2022|Ferkingstad2021|Gudjonsson2022|Pietzner2020|Sun2023	8644-46	ok	3.3e-16	0.1386	0.191	8465-52
CTSH	P09668	rs2289702	15	79237293	200	T	C	0.1541	0.108322	-1.28699	0.103187	155.6	4.41e-28	0.431816	15	79213400	23893	Cis	CTSH			missense_variant	FALSE	Olink|Somalogic	Carland2023|Emilsson2022|Ferkingstad2021|Gudjonsson2022|Pietzner2020|Sun2023	8465-52	ok	1e-300	-1.2986	0.1024	8465-52
IL16	Q14005	rs17875509	15	81590775	200	C	G	0.0627	0.0736992	-1.34425	0.153347	76.8	2.9e-16	0.212392	15	81451916	138859	Cis	IL16			missense_variant	FALSE	Olink|Somalogic	Bretherick2020|Dunlop2021|Emilsson2022|Ferkingstad2021|Folkersen2020|Gudjonsson2022|Pietzner2020|Sun2023	2774-10	ok	1e-300	-1.0652	0.0889	2774-10
HBZ	P02008	rs2461286	16	203254	199	G	A	0.6315	0.65818	-0.698708	0.093773	55.5	1.51e-12	0.227213	16	202686	568	Cis	HBZ			intron_variant	FALSE	Olink|Somalogic	Emilsson2022|Ferkingstad2021|Gudjonsson2022|Pietzner2020|Sun2023	6919-3	ok	1e-300	-0.6955	0.6485	6919-3
DECR2	Q9NUI1	rs62033164	16	505432	198	G	C	0.4476	0.475089	-0.575528	0.093138	38.2	2.61e-09	0.163797	16	451826	53606	Cis	RAB11FIP3			intron_variant	FALSE	Somalogic	Ferkingstad2021|Pietzner2020	18343-10	ok	1e-300	-0.5233	0.4726	18343-10
TPSAB1	Q15661	rs111586211	16	1256643	200	A	G	0.0828	0.0756553	0.978576	0.147802	43.8	2.18e-10	0.14545	16	1290697	34054	Cis	CACNA1H|RP11-616M22.3			non_coding_transcript_exon_variant | intron_variant	FALSE	Olink|Somalogic	Emilsson2022|Ferkingstad2021|Gudjonsson2022|Pietzner2020|Sun2023	9409-11	ok	1.53e-82	0.542	0.0618	9409-11
TPSB2	P20231	rs4984774	16	1276793	198	T	C	0.508	0.451424	-0.848819	0.080373	111.5	8.47e-22	0.360155	16	1277272	479	Cis	None	TPSG1	TPSB2	upstream_gene_variant | intron_variant | 3_prime_UTR_variant | regulatory_region_variant | downstream_gene_variant | intergenic_variant	FALSE	Somalogic	Emilsson2022|Ferkingstad2021|Gudjonsson2022|Pietzner2020	14696-45	ok	1e-300	-0.9563	0.4452	3403-1
TPSB2	P20231	rs4984779	16	1297810	200	G	A	0.5618	0.509847	-1.03741	0.064258	260.6	1.21e-40	0.529891	16	1277272	20538	Cis	None	TPSAB1	TPSD1	intergenic_variant | downstream_gene_variant | 3_prime_UTR_variant | intron_variant	FALSE	Somalogic	Emilsson2022|Ferkingstad2021|Gudjonsson2022|Pietzner2020	3403-1	ok	1e-300	-0.9463	0.4981	3403-1
GNPTG	Q9UJJ9	rs12918814	16	1433766	199	C	T	0.9394	0.923057	-0.960994	0.146894	42.8	3.41e-10	0.105146	16	1401924	31842	Cis	UNKL			missense_variant	FALSE	Somalogic	Emilsson2022|Ferkingstad2021|Gudjonsson2022|Pietzner2020	10666-7	ok	8.08e-235	-0.775	0.9183	10666-7
PGP	A6NDG6	rs116977380	16	2263836	200	T	C	0.0525	0.0359087	1.14908	0.189537	36.8	4.92e-09	0.131361	16	2261998	1838	Cis	PGP			missense_variant	FALSE	Somalogic	Ferkingstad2021|Pietzner2020	18235-16	somalogicQC	1.23e-141	0.8361	0.0405	18235-16
NMRAL1	Q9HBL8	rs114235679	16	4471629	197	C	G	0.0572	0.0989719	-1.22527	0.185101	43.8	2.2e-10	0.161924	16	4511681	40052	Cis	CORO7			missense_variant	FALSE	Somalogic	Emilsson2022|Ferkingstad2021|Gudjonsson2022|Pietzner2020	13988-67	ok	1e-300	-1.0428	0.0891	13988-67
CPPED1	Q9BRF8	rs7201202	16	12883543	200	C	T	0.2125	0.189662	-1.07205	0.082827	167.5	1.16e-29	0.384651	16	12756919	126624	Cis	CPPED1			missense_variant	FALSE	Olink	Sun2023	21108-5	ok	NA	NA	NA
SULT1A1	P50225	rs231977	16	28542172	200	C	T	0.4876	0.550315	-0.584456	0.091023	41.2	6.77e-10	0.170689	16	28616903	74731	Cis	None	IL27	NUPR1	intergenic_variant | downstream_gene_variant | intron_variant | upstream_gene_variant | 5_prime_UTR_variant	FALSE	Olink	Bretherick2020|Sun2023|Zhao2023	21227-18	ok	NA	NA	NA
CBLN1	P23435	rs4785155	16	49003778	200	T	C	0.8336	0.861241	1.0551	0.104434	102.1	2.41e-20	0.308838	16	49311828	308050	Cis	None	RP11-42I10.3	RP11-98C8.1	intergenic_variant | regulatory_region_variant | TF_binding_site_variant	FALSE	Olink|Somalogic	Emilsson2022|Ferkingstad2021|Gudjonsson2022|Pietzner2020|Sun2023	9313-27	ok	1e-300	1.1043	0.8602	9313-27
CDH11	P55287	rs12597175	16	65007966	200	C	T	0.1079	0.128668	-1.30574	0.129971	100.9	3.63e-20	0.328231	16	64977656	30310	Cis	CDH11			missense_variant	FALSE	Somalogic	Emilsson2022|Ferkingstad2021|Gudjonsson2022|Pietzner2020	9604-14	ok	0.0316|0.478	-0.0462|0.0152	0.11|0.11	16305-10|7763-25
NQO1	P15559	rs12596731	16	69552372	199	G	A	0.168	0.198666	-1.00268	0.118821	71.2	2.62e-15	0.281052	16	69740899	188527	Cis	None	CYB5B	NFAT5	intergenic_variant | intron_variant | 5_prime_UTR_variant	FALSE	Somalogic	Emilsson2022|Ferkingstad2021|Gudjonsson2022|Pietzner2020	9837-60	ok	1e-300	-0.9068	0.201	9837-60
HP	P00738	rs217181	16	72114002	200	T	C	0.1851	0.205355	0.853762	0.105519	65.5	2.58e-14	0.219895	16	72088491	25511	Cis	TXNL4B			intron_variant	FALSE	Somalogic	Emilsson2022|Ferkingstad2021|Gudjonsson2022|Pietzner2020	7905-30	ok	1e-300|1e-300	0.7747|0.8261	0.2|0.2	7905-30|3054-3
HP	P00738	rs217181	16	72114002	200	T	C	0.1851	0.205355	0.897111	0.103748	74.8	6.48e-16	0.242791	16	72088491	25511	Cis	TXNL4B			intron_variant	FALSE	Somalogic	Emilsson2022|Ferkingstad2021|Gudjonsson2022|Pietzner2020	3054-3	ok	1e-300|1e-300	0.7747|0.8261	0.2|0.2	7905-30|3054-3
CTRB2	Q6GPI1	rs889515	16	75251299	200	C	T	0.7693	0.823839	-0.86158	0.100712	73.2	1.23e-15	0.26349	16	75237994	13305	Cis	None	CTRB2	CTRB1	missense_variant	FALSE	Somalogic	Emilsson2022|Ferkingstad2021|Gudjonsson2022|Pietzner2020	5648-28	ok	1e-300	-1.0035	0.8009	5648-28
DPEP1	P16444	rs258341	16	89691142	199	C	T	0.6514	0.576103	0.622112	0.092095	45.6	9.95e-11	0.175769	16	89679716	11426	Cis	DPEP1			intron_variant	FALSE	Olink|Somalogic	Emilsson2022|Ferkingstad2021|Gudjonsson2022|Pietzner2020|Repetto2023|Sun2023	8794-13	ok	1e-300	0.5181	0.5834	8794-13
SCARF1	Q14162	rs2272011	17	1542190	196	A	G	0.5441	0.609349	-0.68514	0.079761	73.8	9.52e-16	0.232883	17	1537152	5038	Cis	SCARF1			missense_variant	FALSE	Olink|Somalogic	Emilsson2022|Ferkingstad2021|Gudjonsson2022|Pietzner2020|Sun2023	5129-12	ok	2.77e-118	-0.2865	0.5939	5129-12
SHMT1	P34896	rs638416	17	18266975	200	C	G	0.6421	0.638467	0.762124	0.086039	78.5	1.56e-16	0.26696	17	18231187	35788	Cis	None	SHMT1	EVPLL	missense_variant	FALSE	Olink|Somalogic	Emilsson2022|Ferkingstad2021|Gudjonsson2022|Pietzner2020|Sun2023	12334-25	ok	1e-300	0.8775	0.6294	12334-25
NCALD	P61601	rs241780	17	26628747	192	A	G	0.4169	0.414002	-0.729132	0.089976	65.7	2.39e-14	0.258474	8	102698771	Different chr	Trans	KRT18P55			intron_variant | upstream_gene_variant | non_coding_transcript_exon_variant | 3_prime_UTR_variant	FALSE	Somalogic	Ferkingstad2021|Pietzner2020	17816-58	ok	NA	NA	NA
CPN2	P22792	rs704	17	26694861	199	A	G	0.5074	0.471666	-0.631003	0.083796	56.7	9.22e-13	0.199039	3	194060494	Different chr	Trans	TMEM199|CTB-96E2.3|VTN|CTB-96E2.2|SARM1			missense_variant	FALSE	Somalogic	Emilsson2022|Ferkingstad2021|Gudjonsson2022|Pietzner2020	6415-90	ok	NA	NA	NA
SDF2	Q99470	rs704	17	26694861	195	A	G	0.5076	0.471666	0.659175	0.083087	62.9	7.15e-14	0.217206	17	26975374	280513	Cis	TMEM199|CTB-96E2.3|VTN|CTB-96E2.2|SARM1			missense_variant	FALSE	Somalogic	Ferkingstad2021|Pietzner2020	15333-11	ok	8.08e-120	0.3094	0.4725	15333-11
VTN	P04004	rs704	17	26694861	199	A	G	0.5074	0.471666	1.13886	0.04058	787.6	5.5e-79	0.648359	17	26691290	3571	Cis	TMEM199|CTB-96E2.3|VTN|CTB-96E2.2|SARM1			missense_variant	FALSE	Somalogic	Emilsson2022|Ferkingstad2021|Gudjonsson2022|Pietzner2020	13125-45	ok	1e-300	1.2203	0.4727	13125-45
NUDT14	O95848	rs704	17	26694861	195	A	G	0.5103	0.471666	-0.618318	0.085713	52	6.47e-12	0.191077	14	105639275	Different chr	Trans	TMEM199|CTB-96E2.3|VTN|CTB-96E2.2|SARM1			missense_variant	TRUE	No		19794-10	ok	NA	NA	NA
SLC35G2	Q8TBE7	rs704	17	26694861	199	A	G	0.5099	0.471666	0.659178	0.081494	65.4	2.63e-14	0.217173	3	136537489	Different chr	Trans	TMEM199|CTB-96E2.3|VTN|CTB-96E2.2|SARM1			missense_variant	FALSE	Somalogic	Emilsson2022|Ferkingstad2021|Gudjonsson2022|Pietzner2020	13501-10	ok	NA	NA	NA
PCDHGC3	Q9UN70	rs704	17	26694861	198	A	G	0.51	0.471666	-0.771741	0.078041	97.8	1.15e-19	0.297673	5	140855580	Different chr	Trans	TMEM199|CTB-96E2.3|VTN|CTB-96E2.2|SARM1			missense_variant	FALSE	Somalogic	Emilsson2022|Ferkingstad2021|Gudjonsson2022|Pietzner2020	7859-21	ok	NA	NA	NA
GEM	P55040	rs704	17	26694861	192	A	G	0.5025	0.471666	0.814964	0.080334	102.9	1.8e-20	0.332075	8	95261481	Different chr	Trans	TMEM199|CTB-96E2.3|VTN|CTB-96E2.2|SARM1			missense_variant	FALSE	Somalogic	Emilsson2022|Ferkingstad2021|Gudjonsson2022|Pietzner2020	12817-1	ok	NA	NA	NA
CES3	Q6UWW8	rs704	17	26694861	198	A	G	0.515	0.471666	0.916681	0.071017	166.6	1.5e-29	0.419774	16	66995140	Different chr	Trans	TMEM199|CTB-96E2.3|VTN|CTB-96E2.2|SARM1			missense_variant	FALSE	Olink	Sun2023	25292-6	ok	NA	NA	NA
MBD1	Q9UIS9	rs704	17	26694861	199	A	G	0.5099	0.471666	-0.907865	0.067267	182.2	1.5e-31	0.411948	18	47793252	Different chr	Trans	TMEM199|CTB-96E2.3|VTN|CTB-96E2.2|SARM1			missense_variant	FALSE	Somalogic	Emilsson2022|Ferkingstad2021|Gudjonsson2022|Pietzner2020	14294-61	ok	NA	NA	NA
SAR1B	Q9Y6B6	rs704	17	26694861	199	A	G	0.5124	0.471666	0.952106	0.068079	195.6	3.21e-33	0.452974	5	133936834	Different chr	Trans	TMEM199|CTB-96E2.3|VTN|CTB-96E2.2|SARM1			missense_variant	TRUE	No		21220-11	ok	NA	NA	NA
ETV7	Q9Y603	rs704	17	26694861	197	A	G	0.5049	0.471666	0.91633	0.065312	196.8	2.26e-33	0.41979	6	36322419	Different chr	Trans	TMEM199|CTB-96E2.3|VTN|CTB-96E2.2|SARM1			missense_variant	TRUE	No		24679-35	ok	NA	NA	NA
PDE6H	Q13956	rs704	17	26694861	198	A	G	0.51	0.471666	0.955852	0.065603	212.3	3.15e-35	0.456644	12	15125956	Different chr	Trans	TMEM199|CTB-96E2.3|VTN|CTB-96E2.2|SARM1			missense_variant	TRUE	No		20393-10	ok	NA	NA	NA
TMPRSS6	Q8IU80	rs704	17	26694861	199	A	G	0.5074	0.471666	0.993396	0.063556	244.3	7.03e-39	0.49331	22	37461476	Different chr	Trans	TMEM199|CTB-96E2.3|VTN|CTB-96E2.2|SARM1			missense_variant	FALSE	Somalogic	Emilsson2022|Ferkingstad2021|Gudjonsson2022|Pietzner2020	11239-49	ok	NA	NA	NA
S100A8	P05109	rs704	17	26694861	199	A	G	0.5074	0.471666	0.99581	0.063201	248.3	2.59e-39	0.49571	1	153362508	Different chr	Trans	TMEM199|CTB-96E2.3|VTN|CTB-96E2.2|SARM1			missense_variant	FALSE	Somalogic	Ferkingstad2021|Pietzner2020	25216-8	ok	NA	NA	NA
TRIM5	Q9C035	rs704	17	26694861	200	A	G	0.5099	0.471666	1.06844	0.05862	332.2	8.53e-48	0.57056	11	5684425	Different chr	Trans	TMEM199|CTB-96E2.3|VTN|CTB-96E2.2|SARM1			missense_variant	FALSE	Olink	Sun2023	21438-45	ok	NA	NA	NA
PRKRA	O75569	rs704	17	26694861	200	A	G	0.5099	0.471666	1.06358	0.055621	365.6	9.01e-51	0.565377	2	179296141	Different chr	Trans	TMEM199|CTB-96E2.3|VTN|CTB-96E2.2|SARM1			missense_variant	FALSE	Olink	Sun2023	22010-36	ok	NA	NA	NA
MAPKAPK5	Q8IW41	rs704	17	26694861	200	A	G	0.5099	0.471666	1.05094	0.052879	395	4.21e-53	0.552021	12	112279782	Different chr	Trans	TMEM199|CTB-96E2.3|VTN|CTB-96E2.2|SARM1			missense_variant	FALSE	Somalogic	Emilsson2022|Ferkingstad2021|Gudjonsson2022|Pietzner2020	8382-47	ok	NA	NA	NA
MICOS10	Q5TGZ0	rs704	17	26694861	200	A	G	0.5099	0.471666	1.12136	0.050879	485.8	2.74e-60	0.628479	1	19923477	Different chr	Trans	TMEM199|CTB-96E2.3|VTN|CTB-96E2.2|SARM1			missense_variant	FALSE	Somalogic	Emilsson2022|Ferkingstad2021|Gudjonsson2022|Pietzner2020	7956-11	ok	NA	NA	NA
ASAP2	O43150	rs2027993	17	26706946	195	T	G	0.5691	0.511584	0.639275	0.086672	54.4	2.41e-12	0.200434	2	9346894	Different chr	Trans	TMEM199|CTB-96E2.3|SARM1			synonymous_variant	FALSE	Somalogic	Emilsson2022|Ferkingstad2021|Gudjonsson2022|Pietzner2020	13518-5	ok	NA	NA	NA
FKBP6	O75344	rs967645	17	26713970	197	T	C	0.5461	0.507676	0.719096	0.083108	74.9	6.24e-16	0.256352	7	72742167	Different chr	Trans	SARM1			synonymous_variant	FALSE	Somalogic	Emilsson2022|Ferkingstad2021|Gudjonsson2022|Pietzner2020	12529-32	ok	NA	NA	NA
CCL8	P80075	rs3138036	17	32647544	195	G	A	0.1441	0.153726	-1.08227	0.109121	98.4	9.14e-20	0.288927	17	32646055	1489	Cis	CCL8			missense_variant	FALSE	Olink|Somalogic	Bretherick2020|Emilsson2022|Ferkingstad2021|Gudjonsson2022|Pietzner2020|Sun2023|Zhao2023	13748-4	ok	1e-300	-1.2325	0.1641	13748-4
CCL16	O15467	rs10445391	17	34306106	200	G	A	0.0711	0.0827201	-1.31167	0.151279	75.2	5.53e-16	0.227259	17	34303529	2577	Cis	CCL16			missense_variant	FALSE	Olink|Somalogic	Bretherick2020|Dunlop2021|Emilsson2022|Ferkingstad2021|Gudjonsson2022|Pietzner2020|Sun2023	4913-78	ok	1e-300	-1.4494	0.0948	4913-78
CCL15	Q16663	rs854626	17	34329535	200	A	C	0.9249	0.911489	-1.54844	0.150307	106.1	5.67e-21	0.333085	17	34323476	6059	Cis	RP11-104J23.1			intron_variant | upstream_gene_variant | 5_prime_UTR_variant | non_coding_transcript_exon_variant	FALSE	Olink|Somalogic	Bretherick2020|Dunlop2021|Emilsson2022|Ferkingstad2021|Gudjonsson2022|Pietzner2020|Sun2023	18289-16	ok	1e-300	-1.6514	0.9252	18289-16
CCL15	Q16663	rs854626	17	34329535	200	A	C	0.9249	0.911489	-1.4185	0.152252	86.8	6.5e-18	0.279528	17	34323476	6059	Cis	RP11-104J23.1			intron_variant | upstream_gene_variant | 5_prime_UTR_variant | non_coding_transcript_exon_variant	FALSE	Olink|Somalogic	Bretherick2020|Dunlop2021|Emilsson2022|Ferkingstad2021|Gudjonsson2022|Pietzner2020|Sun2023	3509-1	ok	1e-300	-1.6514	0.9252	18289-16
CCL15	Q16663	rs854628	17	34329822	198	A	C	0.9314	0.911489	-1.60848	0.165769	94.2	4.26e-19	0.330616	17	34323476	6346	Cis	RP11-104J23.1			intron_variant | upstream_gene_variant | 5_prime_UTR_variant | non_coding_transcript_exon_variant	FALSE	Olink|Somalogic	Bretherick2020|Dunlop2021|Emilsson2022|Ferkingstad2021|Gudjonsson2022|Pietzner2020|Sun2023	14109-15	ok	1e-300	-1.6552	0.9254	18289-16
CCL14	Q16627	rs7222922	17	34335694	200	T	C	0.0812	0.104413	-0.98591	0.160194	37.9	2.98e-09	0.145038	17	34310327	25367	Cis	RP11-104J23.1			intron_variant	FALSE	Olink|Somalogic	Emilsson2022|Ferkingstad2021|Gudjonsson2022|Pietzner2020|Sun2023	2900-53	ok	1e-300	-1.0537	0.1186	2900-53
CCL18	P55774	rs854469	17	34389361	200	A	G	0.895	0.868056	-0.977324	0.119046	67.4	1.21e-14	0.179523	17	34391640	2279	Cis	None	CCL23	CCL18	upstream_gene_variant | intron_variant | regulatory_region_variant	FALSE	Olink|Somalogic	Emilsson2022|Ferkingstad2021|Gudjonsson2022|Pietzner2020|Sun2023	3044-3	ok	1e-300	-0.9059	0.8585	3044-3
CCL3	P10147	rs712042	17	34392880	198	A	G	0.8918	0.867618	-0.754447	0.124823	36.5	5.43e-09	0.109845	17	34415602	22722	Cis	CCL18			intron_variant | upstream_gene_variant | regulatory_region_variant	FALSE	Olink|Somalogic	Bretherick2020|Dunlop2021|Emilsson2022|Ferkingstad2021|Folkersen2020|Gudjonsson2022|Pietzner2020|Sun2023|Zhao2023	3040-59	ok	8.48e-306	-0.6911	0.8582	3040-59
AOC3	Q16853	rs35296742	17	40999303	200	A	G	0.1602	0.0960467	-0.91236	0.112684	65.6	2.49e-14	0.223976	17	41003201	3898	Cis	AOC2			missense_variant	FALSE	Olink	Sun2023	21491-7	ok	NA	NA	NA
SPATA20	Q8TB22	rs9890200	17	48624523	197	C	A	0.3629	0.340282	-0.858334	0.09196	87.1	5.78e-18	0.340673	17	48620419	4104	Cis	SPATA20			missense_variant	FALSE	Somalogic	Emilsson2022|Ferkingstad2021|Gudjonsson2022|Pietzner2020	11117-2	ok	1e-300	-0.7821	0.3649	11117-2
WFIKKN2	Q8TEU8	rs11079937	17	48930965	199	A	G	0.7059	0.691774	-0.588282	0.094227	39	1.84e-09	0.143694	17	48912011	18954	Cis	None	RPL5P33	TOB1	missense_variant	FALSE	Olink|Somalogic	Emilsson2022|Ferkingstad2021|Gudjonsson2022|Pietzner2020|Sun2023	13408-23	ok	1.66e-296	-0.491	0.674	3235-50
SCPEP1	Q9HB40	rs59721290	17	55047349	200	T	C	0.16	0.159941	0.653738	0.11422	32.8	2.98e-08	0.114878	17	55055466	8117	Cis	None	COIL	SCPEP1	splice_polypyrimidine_tract_variant	TRUE	Olink	Sun2023	23203-3	ok	NA	NA	NA
ACE	P12821	rs4351	17	61569732	200	A	G	0.4594	0.482189	-0.623996	0.087016	51.4	8.39e-12	0.193402	17	61554422	15310	Cis	ACE			missense_variant	FALSE	Olink|Somalogic	Emilsson2022|Ferkingstad2021|Gudjonsson2022|Pietzner2020|Sun2023	10714-7	ok	1e-300	-0.6807	0.4723	10714-7
CD300A	Q9UGN4	rs2272111	17	72469966	200	A	G	0.2041	0.209379	-0.727932	0.109882	43.9	2.13e-10	0.172152	17	72462555	7411	Cis	CD300A			missense_variant	FALSE	Olink|Somalogic	Emilsson2022|Ferkingstad2021|Gudjonsson2022|Pietzner2020|Sun2023	5630-48	ok	1e-300	-0.6174	0.2017	5630-48
ENPP7	Q6UWV6	rs8064811	17	77701450	200	A	G	0.3804	0.367649	0.900009	0.077347	135.4	2.71e-25	0.381835	17	77704681	3231	Cis	None	snoU13	ENPP7	missense_variant	FALSE	Olink|Somalogic	Carland2023|Emilsson2022|Ferkingstad2021|Gudjonsson2022|Pietzner2020|Sun2023	4435-66	ok	1e-300	0.9271	0.3682	4435-66
CD7	P09564	rs60894553	17	80266528	196	G	A	0.0529	0.0418396	-1.20304	0.202792	35.2	9.9e-09	0.145024	17	80272744	6216	Cis	None	RP13-516M14.1	CD7	intergenic_variant | TF_binding_site_variant | regulatory_region_variant | downstream_gene_variant | upstream_gene_variant | intron_variant | non_coding_transcript_exon_variant	FALSE	Olink|Somalogic	Emilsson2022|Ferkingstad2021|Gudjonsson2022|Pietzner2020|Sun2023	12008-3	ok	4.48e-114	-0.7046	0.0461	12008-3
FN3K	Q9H479	rs8082558	17	80695501	200	A	G	0.4035	0.457411	-0.830808	0.069819	141.6	3.62e-26	0.332266	17	80693451	2050	Cis	FN3K			intron_variant | upstream_gene_variant | non_coding_transcript_exon_variant	TRUE	No		21147-9	ok	NA	NA	NA
DCC	P43146	rs34115016	18	49485002	200	G	A	0.3051	0.297816	0.857374	0.084316	103.4	1.5e-20	0.311699	18	49866542	381540	Cis	None	RPS8P3	RP11-25O3.1	intergenic_variant	TRUE	Olink	Sun2023	21685-29	ok	NA	NA	NA
PRSS57	Q6UWY2	rs62131274	19	694466	200	A	G	0.7113	0.690962	0.713438	0.097581	53.5	3.58e-12	0.209046	19	685521	8945	Cis	PRSS57			intron_variant | upstream_gene_variant	FALSE	Somalogic	Emilsson2022|Ferkingstad2021|Gudjonsson2022|Pietzner2020	8351-17	ok	1e-300	0.542	0.6947	8351-17
PRTN3	P24158	rs10411119	19	834154	199	C	T	0.7672	0.709917	0.673651	0.117239	33	2.66e-08	0.162103	19	840963	6809	Cis	None	AZU1	PRTN3	downstream_gene_variant	FALSE	Olink|Somalogic	Bretherick2020|Dunlop2021|Emilsson2022|Ferkingstad2021|Gudjonsson2022|Pietzner2020|Sun2023	3514-49	ok	9.97e-304	0.5783	0.6964	13720-95
IL12A|EBI3	P29459|Q14213	rs353705	19	4236388	200	A	G	0.3138	0.299455	-1.03563	0.080607	165.1	2.4e-29	0.461894	3|19	159706537|4229495	6893	Cis	EBI3			missense_variant	FALSE	Olink|Somalogic	Bretherick2020|Dunlop2021|Emilsson2022|Ferkingstad2021|Folkersen2020|Gudjonsson2022|Pietzner2020|Repetto2023|Sun2023	20533-39	ok	NA	NA	NA
EBI3	Q14213	rs8109160	19	4247476	200	T	C	0.317	0.304345	-1.05739	0.077427	186.5	4.26e-32	0.48415	19	4229495	17981	Cis	CCDC94			missense_variant	FALSE	Olink|Somalogic	Bretherick2020|Dunlop2021|Emilsson2022|Ferkingstad2021|Folkersen2020|Gudjonsson2022|Pietzner2020|Sun2023	10851-77	ok	1e-300	-0.9924	0.2903	10851-77
FUT3	P21217	rs2608894	19	5848000	199	C	T	0.7945	0.746945	0.7737	0.108245	51.1	9.68e-12	0.19547	19	5842899	5101	Cis	FUT3|AC024592.9			intron_variant	FALSE	Olink|Somalogic	Emilsson2022|Ferkingstad2021|Gudjonsson2022|Pietzner2020|Sun2023	4548-4	ok	1e-300	0.7738	0.7565	4548-4
FUT5	Q11128	rs8101625	19	5866073	199	C	A	0.3633	0.381582	0.719391	0.095393	56.9	8.6e-13	0.23942	19	5865837	236	Cis	FUT5			3_prime_UTR_variant | downstream_gene_variant	FALSE	Olink|Somalogic	Emilsson2022|Ferkingstad2021|Gudjonsson2022|Pietzner2020|Sun2023	4549-78	ok	2.27e-189	0.391	0.3937	4549-78
EMC4	Q5J8M3	rs451760	19	6703072	199	A	G	0.7309	0.744088	-0.960498	0.074255	167.3	1.23e-29	0.362906	15	34517200	Different chr	Trans	C3			splice_region_variant | synonymous_variant	FALSE	Somalogic	Emilsson2022|Ferkingstad2021|Gudjonsson2022|Pietzner2020	13516-46	ok	NA	NA	NA
OLFM2	O95897	rs56243392	19	10061960	198	T	A	0.3351	0.330151	0.905894	0.080677	126.1	5.87e-24	0.365692	19	9964394	97566	Cis	None	OLFM2	COL5A3	intergenic_variant | downstream_gene_variant | regulatory_region_variant	FALSE	Somalogic	Emilsson2022|Ferkingstad2021|Gudjonsson2022|Pietzner2020	8295-16	ok	1e-300	0.8115	0.352	19377-14
OLFM2	O95897	rs56243392	19	10061960	198	T	A	0.3351	0.330151	0.901388	0.080902	124.1	1.15e-23	0.362063	19	9964394	97566	Cis	None	OLFM2	COL5A3	intergenic_variant | downstream_gene_variant | regulatory_region_variant	FALSE	Somalogic	Emilsson2022|Ferkingstad2021|Gudjonsson2022|Pietzner2020	19377-14	ok	1e-300	0.8115	0.352	19377-14
ICAM5	Q9UMF0	rs901886	19	10402131	200	C	T	0.4964	0.488207	0.556796	0.090464	37.9	2.97e-09	0.155003	19	10400657	1474	Cis	ICAM5			intron_variant | 3_prime_UTR_variant | downstream_gene_variant | non_coding_transcript_exon_variant	FALSE	Olink|Somalogic	Emilsson2022|Ferkingstad2021|Gudjonsson2022|Pietzner2020|Sun2023	5124-62	ok	1e-300|1e-300	0.4964|0.5959	0.4803|0.4803	5124-69|8245-27
ICAM5	Q9UMF0	rs901886	19	10402131	200	C	T	0.4964	0.488207	0.613953	0.087525	49.2	2.16e-11	0.188459	19	10400657	1474	Cis	ICAM5			intron_variant | 3_prime_UTR_variant | downstream_gene_variant | non_coding_transcript_exon_variant	FALSE	Olink|Somalogic	Emilsson2022|Ferkingstad2021|Gudjonsson2022|Pietzner2020|Sun2023	8245-27	ok	1e-300|1e-300	0.4964|0.5959	0.4803|0.4803	5124-69|8245-27
ICAM5	Q9UMF0	rs901886	19	10402131	200	C	T	0.4964	0.488207	0.526542	0.090732	33.7	1.97e-08	0.138616	19	10400657	1474	Cis	ICAM5			intron_variant | 3_prime_UTR_variant | downstream_gene_variant | non_coding_transcript_exon_variant	FALSE	Olink|Somalogic	Emilsson2022|Ferkingstad2021|Gudjonsson2022|Pietzner2020|Sun2023	5124-69	ok	1e-300|1e-300	0.4964|0.5959	0.4803|0.4803	5124-69|8245-27
ICAM1	P05362	rs885743	19	10406635	200	A	T	0.4351	0.430157	-1.17288	0.053489	480.8	6.03e-60	0.67624	19	10381511	25124	Cis	ICAM5			missense_variant	FALSE	Olink|Somalogic	Emilsson2022|Ferkingstad2021|Gudjonsson2022|Pietzner2020|Sun2023	4342-10	ok	1e-300	-1.1606	0.428	4342-10
IL27RA	Q6UWB1	rs35026308	19	14153293	200	C	T	0.187	0.182438	-1.09079	0.094281	133.9	4.47e-25	0.361781	19	14142560	10733	Cis	IL27RA			missense_variant	FALSE	Somalogic	Emilsson2022|Ferkingstad2021|Gudjonsson2022|Pietzner2020	5132-71	somalogicQC	1e-300	-0.7826	0.1762	5132-71
RPS6KB1	P23443	rs34440547	19	15582863	200	T	C	0.2325	0.206421	-0.705939	0.091609	59.4	3.05e-13	0.177855	17	57970447	Different chr	Trans	PGLYRP2			missense_variant	FALSE	Olink|Somalogic	Emilsson2022|Ferkingstad2021|Gudjonsson2022|Pietzner2020|Repetto2023	8962-48	ok	NA	NA	NA
RAG1	P15918	rs34440547	19	15582863	198	T	C	0.2348	0.206421	-0.918356	0.082131	125	8.36e-24	0.303058	11	36532259	Different chr	Trans	PGLYRP2			missense_variant	FALSE	Somalogic	Emilsson2022|Ferkingstad2021|Gudjonsson2022|Pietzner2020	11311-79	ok	NA	NA	NA
CDH20	Q9HBT6	rs733731	19	15587185	200	T	C	0.386	0.39974	-1.00062	0.071275	197.1	2.11e-33	0.474596	18	59000815	Different chr	Trans	PGLYRP2			missense_variant	TRUE	No		21679-16	ok	NA	NA	NA
GDF15	Q99988	rs16982345	19	18500722	198	A	G	0.2503	0.26951	0.437441	0.072105	36.8	4.81e-09	0.0718154	19	18485541	15181	Cis	None	GDF15	LRRC25	missense_variant	FALSE	Olink|Somalogic	Bretherick2020|Dunlop2021|Emilsson2022|Ferkingstad2021|Folkersen2020|Gudjonsson2022|Pietzner2020|Sun2023	4374-45	ok	5.82e-175	0.3937	0.2502	4374-45
SPINT2	O43291	rs71354995	19	38791841	199	G	A	0.2538	0.256319	-0.840919	0.092421	82.8	2.96e-17	0.267846	19	38734675	57166	Cis	CTB-102L5.4			synonymous_variant	FALSE	Olink|Somalogic	Emilsson2022|Ferkingstad2021|Gudjonsson2022|Pietzner2020|Sun2023	2843-13	ok	1e-300	-0.8668	0.2506	2843-13
MIA	Q16674	rs2230694	19	41263403	200	G	A	0.075	0.0762866	1.20038	0.150508	63.6	5.45e-14	0.199928	19	41277553	14150	Cis	SNRPA			missense_variant	FALSE	Olink|Somalogic	Emilsson2022|Ferkingstad2021|Gudjonsson2022|Pietzner2020|Sun2023	2687-2	ok	1e-300|0.83	1.3854|-0.0055	0.0718|0.0719	2687-2|12687-2
B3GNT8	Q7Z7M8	rs284662	19	41932275	200	C	T	0.6946	0.602422	0.957669	0.081065	139.6	6.97e-26	0.389103	19	41931264	1011	Cis	B3GNT8			missense_variant	FALSE	Somalogic	Emilsson2022|Ferkingstad2021|Gudjonsson2022|Pietzner2020	9297-12	ok	1e-300	0.6752	0.6196	9297-12
PSG5	Q15238	rs7253874	19	43644619	196	A	G	0.3995	0.386517	-0.606616	0.086112	49.6	1.82e-11	0.176558	19	43670408	25789	Cis	None	CEACAMP9	AC005392.13	intergenic_variant	FALSE	Somalogic	Emilsson2022|Ferkingstad2021|Gudjonsson2022|Pietzner2020	9314-9	somalogicQC	5.01e-230	-0.4336	0.3678	9314-9
PCDHGA1	Q9Y5H4	rs7253874	19	43644619	199	A	G	0.401	0.386517	-0.912762	0.066263	189.7	1.7e-32	0.400236	5	140710252	Different chr	Trans	None	CEACAMP9	AC005392.13	intergenic_variant	FALSE	Somalogic	Emilsson2022|Ferkingstad2021|Gudjonsson2022|Pietzner2020	6457-50	ok	NA	NA	NA
PSG3	Q16557	rs2355416	19	43670595	199	C	G	0.6183	0.633386	-0.649416	0.086721	56.1	1.22e-12	0.199066	19	43225790	444805	Cis	PSG5			stop_gained	FALSE	Somalogic	Emilsson2022|Ferkingstad2021|Gudjonsson2022|Pietzner2020	6444-15	ok	1e-300	-0.585	0.6101	6444-15
PSG4	Q00888	rs7253420	19	43720304	198	G	C	0.6193	0.615796	-0.693716	0.086513	64.3	4.13e-14	0.226922	19	43696854	23450	Cis	CEACAMP10|PSG9			missense_variant	FALSE	Somalogic	Emilsson2022|Ferkingstad2021|Gudjonsson2022|Pietzner2020	5649-83	ok	1e-300	-0.7277	0.6022	5649-83
TTC9	Q92623	rs1434579	19	44932972	200	T	C	0.4044	0.332597	0.684895	0.094111	53	4.39e-12	0.225966	14	71108504	Different chr	Trans	CTC-512J12.4|ZNF229			stop_gained	TRUE	No		24474-12	ok	NA	NA	NA
ARL2	P36404	rs157582	19	45396219	199	T	C	0.1815	0.224205	-0.927927	0.107482	74.5	7.1e-16	0.255831	11	64781585	Different chr	Trans	TOMM40			missense_variant	FALSE	Somalogic	Emilsson2022|Ferkingstad2021|Gudjonsson2022|Pietzner2020	12587-65	ok	NA	NA	NA
TBCA	O75347	rs59007384	19	45396665	200	T	G	0.1692	0.209363	-1.10702	0.097129	129.9	1.66e-24	0.344539	5	76986991	Different chr	Trans	TOMM40			missense_variant	FALSE	Olink|Somalogic	Emilsson2022|Ferkingstad2021|Gudjonsson2022|Pietzner2020|Sun2023	12501-10	ok	NA	NA	NA
FOXO1	Q12778	rs429358	19	45411941	200	C	T	0.1267	0.141796	-0.997899	0.134323	55.2	1.74e-12	0.220365	13	41129804	Different chr	Trans	APOE			missense_variant	FALSE	Olink	Sun2023	22055-31	ok	NA	NA	NA
LRRN1	Q6UXK5	rs429358	19	45411941	197	C	T	0.1236	0.141796	1.17506	0.139903	70.5	3.41e-15	0.299139	3	3841121	Different chr	Trans	APOE			missense_variant	FALSE	Olink|Somalogic	Emilsson2022|Ferkingstad2021|Gudjonsson2022|Pietzner2020|Sun2023	11293-14	ok	NA	NA	NA
CTF1	Q16619	rs429358	19	45411941	200	C	T	0.1267	0.141796	1.20441	0.127926	88.6	3.28e-18	0.321011	16	30907928	Different chr	Trans	APOE			missense_variant	FALSE	Olink|Somalogic	Emilsson2022|Ferkingstad2021|Gudjonsson2022|Pietzner2020|Repetto2023|Sun2023	13732-79	ok	NA	NA	NA
SPC25	Q9HBM1	rs429358	19	45411941	199	C	T	0.1224	0.141796	1.51633	0.118801	162.9	4.6e-29	0.493962	2	169690642	Different chr	Trans	APOE			missense_variant	TRUE	No		22782-80	ok	NA	NA	NA
NEFL	P07196	rs483082	19	45416178	197	T	G	0.1758	0.224948	-1.12884	0.10783	109.6	1.69e-21	0.36927	8	24808468	Different chr	Trans	None	APOE	APOC1	upstream_gene_variant | 5_prime_UTR_variant | intron_variant	FALSE	Olink|Somalogic	Emilsson2022|Ferkingstad2021|Gudjonsson2022|Pietzner2020|Repetto2023|Sun2023	10082-251	ok	NA	NA	NA
S100A13	Q99584	rs483082	19	45416178	200	T	G	0.1732	0.224948	-1.17737	0.107667	119.6	5.29e-23	0.397011	1	153591263	Different chr	Trans	None	APOE	APOC1	upstream_gene_variant | 5_prime_UTR_variant | intron_variant	FALSE	Olink|Somalogic	Emilsson2022|Ferkingstad2021|Gudjonsson2022|Pietzner2020|Sun2023	7223-60	ok	NA	NA	NA
BCDIN3D	Q7Z5W3	rs438811	19	45416741	200	T	C	0.1787	0.226046	-1.09371	0.108689	101.3	3.23e-20	0.351123	12	50231573	Different chr	Trans	None	APOE	APOC1	upstream_gene_variant | 5_prime_UTR_variant | intron_variant	TRUE	No		21115-48	ok	NA	NA	NA
SPATA46	Q5T0L3	rs5167	19	45448465	199	G	T	0.3016	0.354797	-1.03319	0.076363	183.1	1.17e-31	0.449706	1	162342993	Different chr	Trans	APOC4-APOC2|APOC4			missense_variant	TRUE	No		22786-57	ok	NA	NA	NA
COPS7B	Q9H9Q2	rs5167	19	45448465	199	G	T	0.2991	0.354797	1.09828	0.076963	203.6	3.38e-34	0.505739	2	232646381	Different chr	Trans	APOC4-APOC2|APOC4			missense_variant	FALSE	Somalogic	Emilsson2022|Ferkingstad2021|Gudjonsson2022|Pietzner2020	12384-92	ok	NA	NA	NA
IL26	Q9NPH9	rs5167	19	45448465	199	G	T	0.3041	0.354797	1.15058	0.069749	272.1	7.31e-42	0.560313	12	68595131	Different chr	Trans	APOC4-APOC2|APOC4			missense_variant	FALSE	Somalogic	Ferkingstad2021|Pietzner2020	16760-2	ok	NA	NA	NA
NRXN1	Q9ULB1	rs5167	19	45448465	199	G	T	0.2991	0.354797	1.17379	0.068053	297.5	1.91e-44	0.577671	2	50145643	Different chr	Trans	APOC4-APOC2|APOC4			missense_variant	FALSE	Somalogic	Ferkingstad2021|Pietzner2020	8971-9	ok	NA	NA	NA
PRSS27	Q9BQR3	rs681343	19	49206462	199	T	C	0.5692	0.450097	0.603254	0.082419	53.6	3.4e-12	0.178472	16	2762419	Different chr	Trans	FUT2			stop_gained	FALSE	Olink|Somalogic	Bretherick2020|Dunlop2021|Emilsson2022|Ferkingstad2021|Gudjonsson2022|Pietzner2020|Sun2023	15535-3	ok	NA	NA	NA
CGA|LHB	P01215|P01229	rs78248023	19	49515171	200	A	C	0.0907	0.0879128	-0.882618	0.10786	67	1.43e-14	0.128496	6|19	87795216|49519237	4066	Cis	RUVBL2			missense_variant	FALSE	Olink|Somalogic	Emilsson2022|Ferkingstad2021|Gudjonsson2022|Pietzner2020|Sun2023	2953-31	ok	NA	NA	NA
CGA|CGB3|CGB7	P01215|P0DN86|P0DN87	rs45581438	19	49517925	195	T	C	0.0817	0.0886437	0.730225	0.123386	35	1.08e-08	0.0800111	6|19|19|19|19	87795216|49526126|49547141|49550895|49557531	8201	Cis	RUVBL2			missense_variant	FALSE	No		4914-10	ok	NA	NA	NA
SIGLEC11	Q96RL6	rs77553517	19	50463670	200	G	T	0.1896	0.191956	1.03516	0.109288	89.7	2.2e-18	0.329294	19	50452242	11428	Cis	SIGLEC11				FALSE	Somalogic	Emilsson2022|Ferkingstad2021|Gudjonsson2022|Pietzner2020	20538-71	ok	0.331	0.0169	0.1702	8913-22
KLK10	O43240	rs3760738	19	51523897	200	G	A	0.5569	0.569783	0.674941	0.077428	76	4.04e-16	0.224823	19	51515995	7902	Cis	None	KLK10	KLK11	upstream_gene_variant | 5_prime_UTR_variant	FALSE	Olink|Somalogic	Carland2023|Emilsson2022|Ferkingstad2021|Gudjonsson2022|Pietzner2020|Sun2023	6227-1	ok	1e-300	0.4991	0.5749	6227-1
KLK11	Q9UBX7	rs1048328	19	51527364	200	A	G	0.0809	0.0855605	-1.55348	0.145258	114.4	3.17e-22	0.358885	19	51525472	1892	Cis	KLK11			missense_variant	FALSE	Olink|Somalogic	Emilsson2022|Ferkingstad2021|Folkersen2020|Gudjonsson2022|Pietzner2020|Sun2023	2831-29	ok	1e-300	-1.4455	0.0801	2831-29
SIGLEC9	Q9Y336	rs2075803	19	51628529	200	G	A	0.5783	0.590874	-1.23632	0.056716	475.2	9.83e-60	0.745505	19	51628165	364	Cis	SIGLEC9			stop_gained	FALSE	Olink|Somalogic	Emilsson2022|Ferkingstad2021|Gudjonsson2022|Pietzner2020|Repetto2023|Sun2023	3007-7	ok	1e-300	-1.1729	0.5587	3007-7
CD33	P20138	rs12459419	19	51728477	200	T	C	0.2791	0.321205	-1.15263	0.085147	183.2	1.11e-31	0.534618	19	51728320	157	Cis	CD33			missense_variant	FALSE	Olink|Somalogic	Emilsson2022|Ferkingstad2021|Gudjonsson2022|Pietzner2020|Repetto2023|Sun2023	3166-92	ok	1e-300	-0.9373	0.3268	3166-92
SIGLEC12	Q96PQ1	rs968491	19	52002488	199	A	C	0.8349	0.84056	-1.35672	0.097252	194.6	4.21e-33	0.507452	19	51994611	7877	Cis	SIGLEC12			missense_variant	FALSE	Somalogic	Emilsson2022|Ferkingstad2021|Gudjonsson2022|Pietzner2020	10037-98	ok	1e-300|0.332	-1.2516|-0.0176	0.841|0.841	10037-98|8352-26
SIGLEC6	O43699	rs4146203	19	52032775	199	G	C	0.8041	0.794466	-0.785148	0.111978	49.2	2.2e-11	0.194213	19	52022779	9996	Cis	SIGLEC6			non_coding_transcript_exon_variant	FALSE	Olink|Somalogic	Emilsson2022|Ferkingstad2021|Gudjonsson2022|Pietzner2020|Sun2023	2741-22	ok	1e-300	-0.5948	0.7853	2741-22
SIGLEC14	Q08ET2	rs7250849	19	52158316	200	T	G	0.1176	0.128034	-1.15934	0.131104	78.2	1.73e-16	0.278949	19	52145806	12510	Cis	None	RPL7P51	snoU13	regulatory_region_variant | upstream_gene_variant	FALSE	Somalogic	Emilsson2022|Ferkingstad2021|Gudjonsson2022|Pietzner2020	22577-24	ok	1e-300	-1.0579	0.1134	8248-222
SIGLEC14	Q08ET2	rs7259861	19	52160743	200	A	C	0.135	0.137249	-1.0718	0.119291	80.7	6.49e-17	0.268292	19	52145806	14937	Cis	None	RPL7P51	snoU13	regulatory_region_variant | upstream_gene_variant	FALSE	Somalogic	Emilsson2022|Ferkingstad2021|Gudjonsson2022|Pietzner2020	8248-222	ok	1e-300	-0.9737	0.1198	8248-222
SIGLEC5	O15389	rs7259861	19	52160743	200	A	C	0.135	0.137249	-1.05553	0.122125	74.7	6.66e-16	0.260207	19	52114781|52115344	45399	Cis	None	RPL7P51	snoU13	regulatory_region_variant | upstream_gene_variant	FALSE	Olink|Somalogic	Ferkingstad2021|Pietzner2020|Sun2023	16792-4	ok	1e-300	-0.9787	0.1198	16792-4
SIGLEC5	O15389	rs7259861	19	52160743	200	A	C	0.135	0.137249	-1.05642	0.115809	83.2	2.52e-17	0.260647	19	52114781|52115344	45399	Cis	None	RPL7P51	snoU13	regulatory_region_variant | upstream_gene_variant	FALSE	Olink|Somalogic	Ferkingstad2021|Pietzner2020|Sun2023	9275-2	ok	1e-300	-0.9787	0.1198	16792-4
SIGLEC14	Q08ET2	rs7259861	19	52160743	200	A	C	0.135	0.137249	-1.09115	0.120565	81.9	4.14e-17	0.278064	19	52145806	14937	Cis	None	RPL7P51	snoU13	regulatory_region_variant | upstream_gene_variant	FALSE	Somalogic	Emilsson2022|Ferkingstad2021|Gudjonsson2022|Pietzner2020	5125-6	ok	1e-300	-0.9737	0.1198	8248-222
SIGLEC5	O15389	rs7259861	19	52160743	200	A	C	0.135	0.137249	-1.09212	0.11922	83.9	1.94e-17	0.27856	19	52114781|52115344	45399	Cis	None	RPL7P51	snoU13	regulatory_region_variant | upstream_gene_variant	FALSE	Olink|Somalogic	Ferkingstad2021|Pietzner2020|Sun2023	23030-4	ok	1e-300	-0.9787	0.1198	16792-4
RPN1	P04843	rs7259861	19	52160743	199	A	C	0.1357	0.137249	-1.01736	0.118059	74.3	7.91e-16	0.242786	3	128338817	Different chr	Trans	None	RPL7P51	snoU13	regulatory_region_variant | upstream_gene_variant	FALSE	Somalogic	Emilsson2022|Ferkingstad2021|Gudjonsson2022|Pietzner2020	6458-6	ok	NA	NA	NA
VSTM1	Q6UX27	rs2433724	19	54545531	200	C	T	0.402	0.442293	-0.92578	0.071262	168.8	7.82e-30	0.412072	19	54544079	1452	Cis	VSTM1			missense_variant	FALSE	Olink	Repetto2023|Sun2023	20570-18	somalogicQC	NA	NA	NA
VSTM1	Q6UX27	rs57745388	19	54549026	200	C	T	0.5466	0.549779	-0.551359	0.093509	34.8	1.22e-08	0.150678	19	54544079	4947	Cis	VSTM1			intron_variant	FALSE	Olink	Repetto2023|Sun2023	19743-12	ok	NA	NA	NA
LILRA6	Q6PI73	rs34810796	19	54748396	200	C	T	0.0725	0.0808101	1.52684	0.174314	76.7	3.03e-16	0.313523	19	54720737	27659	Cis				intron_variant	FALSE	Olink|Somalogic	Emilsson2022|Ferkingstad2021|Gudjonsson2022|Pietzner2020|Sun2023	7059-14	ok	1e-300	1.3001	0.0901	7059-14
LILRB5	O75023	rs12975366	19	54759361	200	C	T	0.4466	0.414094	-1.21991	0.049777	600.6	3.73e-68	0.735604	19	54754263	5098	Cis	LILRB5			missense_variant	FALSE	Olink|Somalogic	Emilsson2022|Ferkingstad2021|Gudjonsson2022|Pietzner2020|Sun2023	7015-8	ok	1e-300	-1.1468	0.3995	7015-8
LILRB2	Q8N423	rs443874	19	54779389	200	T	C	0.1837	0.15265	-0.933713	0.099862	87.4	5.15e-18	0.261466	19	54777675	1714	Cis	LILRB2			intron_variant | downstream_gene_variant	FALSE	Olink|Somalogic	Emilsson2022|Ferkingstad2021|Gudjonsson2022|Pietzner2020|Sun2023	5633-65	ok	1e-300	-1.1282	0.1582	5091-28
LILRB2	Q8N423	rs386056	19	54782919	200	T	C	0.2447	0.185387	-1.14996	0.076633	225.2	9.95e-37	0.488819	19	54777675	5244	Cis	LILRB2			missense_variant	FALSE	Olink|Somalogic	Emilsson2022|Ferkingstad2021|Gudjonsson2022|Pietzner2020|Sun2023	5091-28	ok	1e-300	-1.1228	0.1927	5091-28
LILRA3	Q8N6C8	rs103294	19	54797848	199	T	C	0.2486	0.204315	-1.22314	0.075642	261.5	9.69e-41	0.558931	19	54799854|54799626|54799506|54799881	1658	Cis	None	MIR4752	AC010518.3	downstream_gene_variant | upstream_gene_variant | intron_variant | intergenic_variant	FALSE	Olink|Somalogic	Emilsson2022|Ferkingstad2021|Gudjonsson2022|Pietzner2020|Sun2023	6391-52	ok	1e-300	-1.2289	0.2122	6391-52
LILRB1	Q8NHL6	rs3760857	19	55084156	200	T	A	0.0574	0.0636269	-1.69322	0.182217	86.3	7.71e-18	0.310238	19	55085346|55077133|55009156|55007650	1190	Cis	None	AC009892.2	LILRA2	upstream_gene_variant | intron_variant | non_coding_transcript_exon_variant	FALSE	Olink|Somalogic	Emilsson2022|Ferkingstad2021|Gudjonsson2022|Pietzner2020|Sun2023	5090-49	ok	1e-300	-1.4537	0.059	5090-49
KIR2DL5A	Q8N109	rs3745902	19	55378008	200	T	C	0.3126	0.32127	0.84971	0.078799	116.3	1.65e-22	0.310292	19	55330914|55330961|55330960|55389039|55388767|55344013|54987740|55344597	10759	Cis	KIR3DL1|KIR3DL2			missense_variant	FALSE	Somalogic	Emilsson2022|Ferkingstad2021|Gudjonsson2022|Pietzner2020	8000-17	ok	1e-300	0.7756	0.2947	8000-17
GP6	Q9HCN6	rs1654440	19	55554711	200	T	C	0.8103	0.856131	0.809882	0.111031	53.2	3.97e-12	0.201645	19	55525073	29638	Cis	CTC-550B14.7|CTC-550B14.6|RDH13			synonymous_variant	FALSE	Olink|Somalogic	Emilsson2022|Ferkingstad2021|Gudjonsson2022|Pietzner2020|Sun2023	3194-36	ok	4.5e-119	0.378	0.8342	3194-36
TMEM190	Q8WZ59	rs4806666	19	55888095	199	T	C	0.4461	0.459119	-1.04518	0.061667	287.3	2.03e-43	0.539853	19	55888204	109	Cis	None	IL11	TMEM190	upstream_gene_variant | intron_variant	FALSE	Somalogic	Emilsson2022|Ferkingstad2021|Gudjonsson2022|Pietzner2020	10442-1	ok	1e-300	-1.0261	0.4514	10442-1
SDCBP2	Q9H190	rs4814111	20	1292989	198	T	C	0.1057	0.0782609	-0.911021	0.142732	40.7	8.39e-10	0.156908	20	1290619	2370	Cis	SDCBP2			missense_variant	FALSE	Somalogic	Ferkingstad2021|Pietzner2020	23028-49	ok	0.00096	-0.0802	0.0714	19261-12
SIRPB1	O00241	rs6135335	20	1558363	199	T	C	0.1205	0.151153	1.33726	0.126497	111.8	7.84e-22	0.379041	20	1544167	14196	Cis	RP4-576H24.4|SIRPB1			missense_variant	FALSE	Olink|Somalogic	Emilsson2022|Ferkingstad2021|Gudjonsson2022|Pietzner2020|Sun2023	6247-9	ok	1e-300	1.0977	0.1346	6247-9
SIRPG	Q9P1W8	rs6043409	20	1616206	200	G	A	0.6322	0.656409	0.552374	0.094959	33.8	1.84e-08	0.141894	20	1609798	6408	Cis	SIRPG|RP11-77C3.3			missense_variant	FALSE	Somalogic	Emilsson2022|Ferkingstad2021|Gudjonsson2022|Pietzner2020	9241-40	ok	4.01e-132	0.3443	0.6538	9241-40
SIRPA	P78324	rs1057114	20	1895889	200	C	G	0.3489	0.350628	-1.1375	0.062185	334.6	5.1e-48	0.587875	20	1875154	20735	Cis	SIRPA				FALSE	Olink|Somalogic	Bretherick2020|Dunlop2021|Emilsson2022|Ferkingstad2021|Gudjonsson2022|Pietzner2020|Sun2023	5430-66	ok	1e-300	-1.2091	0.3681	5430-66
CPXM1	Q96SM3	rs67367303	20	2773790	199	C	G	0.1397	0.135968	-0.880072	0.120239	53.6	3.4e-12	0.186171	20	2774715	925	Cis	None	RPL19P1	CPXM1	downstream_gene_variant	FALSE	Olink|Somalogic	Emilsson2022|Ferkingstad2021|Gudjonsson2022|Pietzner2020|Sun2023	6255-74	ok	8.7e-196	-0.5621	0.1322	6255-74
ITPA	Q9BY32	rs3803956	20	3214581	199	T	C	0.2019	0.174009	-1.03381	0.097198	113.1	4.87e-22	0.344431	20	3189514	25067	Cis	SLC4A11			synonymous_variant | splice_region_variant	FALSE	Olink|Somalogic	Ferkingstad2021|Pietzner2020|Sun2023	18916-25	ok	1e-300	-0.8202	0.1952	18916-25
FLRT3	Q9NZU0	rs11699420	20	14597734	199	G	A	0.2781	0.261494	0.899685	0.088293	103.8	1.31e-20	0.325004	20	14303634	294100	Cis	MACROD2|MACROD2-IT1			intron_variant	FALSE	Somalogic	Emilsson2022|Ferkingstad2021|Gudjonsson2022|Pietzner2020	13123-3	ok	0.783|1e-300	-0.0041|0.6234	0.2597|0.2597	9128-34|13123-3
CST5	P28325	rs6049191	20	23847165	200	T	G	0.1698	0.189805	0.726309	0.114063	40.5	9.14e-10	0.148728	20	23856572	9407	Cis	None	CST2	CST5	regulatory_region_variant | intergenic_variant | TF_binding_site_variant | downstream_gene_variant | upstream_gene_variant | intron_variant	FALSE	Olink|Somalogic	Bretherick2020|Emilsson2022|Ferkingstad2021|Gudjonsson2022|Pietzner2020|Sun2023|Zhao2023	3803-10	ok	1e-300	0.7126	0.1894	3803-10
CST7	O76096	rs4273288	20	24900873	198	A	G	0.7855	0.786576	0.970762	0.095646	103	1.73e-20	0.317562	20	24929866	28993	Cis	None	RP5-860P4.2	CST7	regulatory_region_variant | intergenic_variant | TF_binding_site_variant | upstream_gene_variant | intron_variant | 3_prime_UTR_variant	FALSE	Olink|Somalogic	Emilsson2022|Ferkingstad2021|Gudjonsson2022|Pietzner2020|Sun2023	14038-130	ok	1e-300	0.7856	0.7744	3302-58
POFUT1	Q9H488	rs76143353	20	30815755	200	T	C	0.0775	0.0482428	-1.02418	0.157232	42.4	4e-10	0.149986	20	30795683	20072	Cis	POFUT1			missense_variant	FALSE	Somalogic	Emilsson2022|Ferkingstad2021|Gudjonsson2022|Pietzner2020	5634-39	ok	6.37e-274	-0.9479	0.0595	5634-39
ASIP	P42127	rs2424995	20	33164515	199	A	T	0.1085	0.0644303	1.04297	0.127036	67.4	1.21e-14	0.210439	20	32782375	382140	Cis	PIGU			intron_variant	FALSE	Somalogic	Emilsson2022|Ferkingstad2021|Gudjonsson2022|Pietzner2020	5676-54	ok	1e-300	0.9215	0.0824	5676-54
PROCR	Q9UNN8	rs6060241	20	33696495	200	A	G	0.1194	0.0970975	1.55143	0.099231	244.4	6.8e-39	0.50615	20	33759876	63381	Cis	None	TRPC4AP	EDEM2	missense_variant	TRUE	Olink	Sun2023	24023-35	ok	NA	NA	NA
PROC	P04070	rs78967641	20	33783053	200	T	G	0.1201	0.0997145	0.982846	0.131171	56.1	1.19e-12	0.204163	2	128176003	Different chr	Trans	EDEM2				FALSE	Olink|Somalogic	Emilsson2022|Ferkingstad2021|Gudjonsson2022|Pietzner2020|Sun2023	3758-63	ok	NA	NA	NA
CPNE1	Q99829	rs7273174	20	34350306	200	C	T	0.107	0.110095	-1.08498	0.141358	58.9	3.71e-13	0.224963	20	34213953	136353	Cis	None	RPF2P1	RNU6-1166P	splice_polypyrimidine_tract_variant	FALSE	Somalogic	Emilsson2022|Ferkingstad2021|Gudjonsson2022|Pietzner2020	5346-24	ok	1e-300	-1.1366	0.1142	5346-24
LBP	P18428	rs2232613	20	36997655	200	T	C	0.104	0.0895706	-1.18618	0.138984	72.8	1.39e-15	0.262225	20	36974759	22896	Cis	LBP			missense_variant	FALSE	Olink|Somalogic	Emilsson2022|Ferkingstad2021|Gudjonsson2022|Pietzner2020|Sun2023	3074-6	ok	1e-300	-1.2145	0.0761	3074-6
PPP2R5D	Q14738	rs2232613	20	36997655	199	T	C	0.1045	0.0895706	-1.05877	0.141208	56.2	1.15e-12	0.209806	6	42952237	Different chr	Trans	LBP			missense_variant	TRUE	No		22068-5	ok	NA	NA	NA
TXNL4A	P83876	rs2232613	20	36997655	200	T	C	0.104	0.0895706	-1.17307	0.138676	71.6	2.3e-15	0.25646	18	77732867	Different chr	Trans	LBP			missense_variant	TRUE	No		21651-9	ok	NA	NA	NA
CLPSL1	A2RUU4	rs2232613	20	36997655	197	T	C	0.1056	0.0895706	-1.34906	0.13373	101.8	2.69e-20	0.343788	6	35748794	Different chr	Trans	LBP			missense_variant	FALSE	Somalogic	Emilsson2022|Ferkingstad2021|Gudjonsson2022|Pietzner2020	9526-3	ok	NA	NA	NA
PLTP	P55058	rs4810479	20	44545048	199	T	C	0.7989	0.749187	0.759908	0.117156	42.1	4.68e-10	0.185548	20	44527399	17649	Cis	None	PLTP	PCIF1	upstream_gene_variant | regulatory_region_variant	FALSE	Olink|Somalogic	Emilsson2022|Ferkingstad2021|Gudjonsson2022|Pietzner2020|Sun2023	15475-4	ok	1e-300	0.6635	0.7472	15475-4
ADAMTS5	Q9UNA0	rs151058	21	28311572	198	C	T	0.8513	0.859717	0.61213	0.096015	40.6	8.75e-10	0.0948661	21	28290231	21341	Cis	AP001601.2|ADAMTS5			missense_variant	FALSE	Somalogic	Emilsson2022|Ferkingstad2021|Gudjonsson2022|Pietzner2020	3168-8	ok	1e-300	0.7258	0.8402	3168-8
IFNAR1	P17181	rs62226371	21	34737849	200	G	A	0.1488	0.159466	-0.910456	0.113894	63.9	4.85e-14	0.209982	21	34696734	41115	Cis	None	IFNAR1	IFNGR2	intergenic_variant | downstream_gene_variant	FALSE	Olink|Somalogic	Emilsson2022|Ferkingstad2021|Gudjonsson2022|Pietzner2020|Sun2023	9183-7	ok	4.81e-262	-0.5792	0.1654	9183-7
CBR3	O75828	rs1028997	21	37532222	199	A	G	0.347	0.352658	-0.563035	0.090525	38.7	2.09e-09	0.143663	21	37507210	25012	Cis	DOPEY2			missense_variant	FALSE	Somalogic	Emilsson2022|Ferkingstad2021|Gudjonsson2022|Pietzner2020	14091-42	ok	1e-300	-0.5308	0.3528	14091-42
MX1	P20591	rs464138	21	42798173	193	C	A	0.4118	0.400378	-0.549485	0.0921	35.6	8.26e-09	0.146269	21	42792231	5942	Cis	MX1			splice_region_variant	FALSE	Somalogic	Ferkingstad2021|Pietzner2020	17460-51	ok	1.89e-267	-0.4531	0.4132	17460-51
CSTB	P04080	rs35285321	21	45201832	200	A	G	0.281	0.315981	-0.541615	0.091763	34.8	1.18e-08	0.118535	21	45192393	9439	Cis	None	CSTB	TMEM97P1	upstream_gene_variant	FALSE	Olink|Somalogic	Bretherick2020|Dunlop2021|Folkersen2020|Sun2023	19768-13	ok	NA	NA	NA
ICOSLG	O75144	rs11558819	21	45656774	200	T	C	0.2826	0.252598	-0.647133	0.084369	58.8	3.83e-13	0.169805	21	45642874	13900	Cis	ICOSLG			missense_variant	FALSE	Olink|Somalogic	Emilsson2022|Ferkingstad2021|Gudjonsson2022|Pietzner2020|Sun2023	9303-9	ok	6.3e-12	-0.1041	0.2693	5061-27
COL6A1	P12109	rs1053315	21	47423507	200	A	G	0.2948	0.302522	-1.16442	0.062654	345.4	5.15e-49	0.563751	21	47401651	21856	Cis	COL6A1			missense_variant	FALSE	Somalogic	Emilsson2022|Ferkingstad2021|Gudjonsson2022|Pietzner2020	16828-8	ok	1e-300	-1.2738	0.3108	16828-8
COL6A2	P12110	rs73382475	21	47549715	199	T	C	0.1039	0.0832901	-0.964163	0.146397	43.4	2.66e-10	0.173102	21	47518011	31704	Cis	COL6A2			missense_variant	FALSE	Somalogic	Emilsson2022|Ferkingstad2021|Gudjonsson2022|Pietzner2020	16753-46	ok	1.74e-95	-0.4796	0.0879	16753-46
IL17RA	Q96F46	rs4819959	22	17586631	200	A	G	0.46	0.50046	0.795601	0.079534	100.1	4.95e-20	0.314465	22	17565844	20787	Cis	IL17RA			intron_variant	FALSE	Olink|Somalogic	Bretherick2020|Dunlop2021|Emilsson2022|Ferkingstad2021|Gudjonsson2022|Pietzner2020|Sun2023	2992-59	ok	1e-300	0.8061	0.5007	2992-59
ADA2	Q9NZK5	rs2231495	22	17669306	200	C	T	0.295	0.339792	-0.852755	0.086002	98.3	9.31e-20	0.302475	22	17660194	9112	Cis	CECR1			missense_variant	FALSE	Olink|Somalogic	Emilsson2022|Ferkingstad2021|Gudjonsson2022|Pietzner2020|Sun2023	6077-63	ok	1e-300	-0.8072	0.3266	6077-63
GSTT1	P30711	rs5751760	22	24243573	197	A	G	0.5775	0.556731	0.552283	0.086497	40.8	8.29e-10	0.148844	22	24376133	132560	Cis	None	AP000350.4	AP000350.5	upstream_gene_variant | non_coding_transcript_exon_variant | 5_prime_UTR_variant | intergenic_variant | downstream_gene_variant | intron_variant	FALSE	Somalogic	Ferkingstad2021|Pietzner2020	19230-12	ok	1e-300	0.5046	0.5456	19230-12
TCN2	P20062	rs4820885	22	31012756	200	C	T	0.5514	0.555346	-1.12635	0.050696	493.6	6.54e-61	0.627624	22	31002825	9931	Cis	TCN2			missense_variant	FALSE	Olink|Somalogic	Emilsson2022|Ferkingstad2021|Gudjonsson2022|Pietzner2020|Sun2023	15560-52	ok	1e-300|1e-300	-0.5907|-1.1364	0.5539|0.5539	5584-21|15560-52
TCN2	P20062	rs13054912	22	31025798	200	T	C	0.3425	0.318506	-0.605657	0.089713	45.6	1.02e-10	0.165211	22	31002825	22973	Cis	None	TCN2	SLC35E4	downstream_gene_variant | upstream_gene_variant	FALSE	Olink|Somalogic	Emilsson2022|Ferkingstad2021|Gudjonsson2022|Pietzner2020|Sun2023	5584-21	ok	1e-300|1e-300	-0.6098|-0.7543	0.3089|0.3091	5584-21|15560-52
TIMP3	P35625	rs4821098	22	33159256	198	C	T	0.7376	0.734765	-0.638906	0.10587	36.4	5.71e-09	0.158011	22	33197687	38431	Cis	SYN3			intron_variant	FALSE	Olink|Somalogic	Emilsson2022|Ferkingstad2021|Gudjonsson2022|Pietzner2020|Sun2023	2480-58	ok	1e-300	-0.9666	0.7237	2480-58
APOL3	O95236	rs132642	22	36545137	199	T	A	0.8367	0.844319	1.10507	0.106385	107.9	3.03e-21	0.333708	22	36536372	8765	Cis	APOL3			missense_variant	FALSE	Somalogic	Ferkingstad2021|Pietzner2020	16823-75	ok	1e-300	1.0239	0.8343	16823-75
APOL2	Q9BQE5	rs2899260	22	36614412	200	A	G	0.0641	0.0643256	-1.27827	0.178663	51.2	9.28e-12	0.196048	22	36622256	7844	Cis	None	APOL4	APOL2	missense_variant	TRUE	No		23566-6	ok	NA	NA	NA
APOL1	O14791	rs4419330	22	36658855	198	C	T	0.0635	0.0541575	1.0578	0.172986	37.4	3.7e-09	0.133082	22	36649056	9799	Cis	APOL1			missense_variant	FALSE	Olink|Somalogic	Emilsson2022|Ferkingstad2021|Gudjonsson2022|Pietzner2020|Sun2023	11510-51	ok	0.308|1.93e-14	-0.0288|0.2208	0.0591|0.0591	9506-10|11510-31
CSF2RB	P32927	rs5756415	22	37330811	195	G	C	0.464	0.478795	-0.874484	0.0719	147.9	4.81e-27	0.380379	22	37309670	21141	Cis	CSF2RB			intron_variant	FALSE	Olink|Somalogic	Emilsson2022|Ferkingstad2021|Gudjonsson2022|Pietzner2020|Sun2023	10512-13	ok	0.185|1e-300	-0.0181|-0.7246	0.4597|0.4597	11137-43|10512-13
PLXNB2	O15031	rs28573806	22	50727792	200	C	T	0.3596	0.396276	0.593742	0.091721	41.9	5.03e-10	0.162367	22	50713408	14384	Cis	PLXNB2			missense_variant	FALSE	Olink|Somalogic	Emilsson2022|Ferkingstad2021|Gudjonsson2022|Pietzner2020|Sun2023	9216-100	ok	1e-300	0.5948	0.3926	9216-100
PLXNB2	O15031	rs28379706	22	50728062	200	C	T	0.3574	0.396453	-1.19431	0.058744	413.3	8.47e-55	0.655176	22	50713408	14654	Cis	PLXNB2			missense_variant	FALSE	Olink|Somalogic	Emilsson2022|Ferkingstad2021|Gudjonsson2022|Pietzner2020|Sun2023	10855-55	ok	1e-300	0.5947	0.3932	9216-100

## Sheet: Supplementary Data 2
HUGO	VIKING rsid	Phased Effect allele	Phased Other allele	VIKING Effect Allele Frequency	VIKING Effect Size	VIKING p-value	VIKING SomamerID	Replication AASK rsid	Replication AASK LD	Replication AASK p-value	Replication AASK Effect Size	Replication AASK Effect Allele Frequency	Replication AASK SomamerID
ISG15	rs1921	A	G	0.401	0.526925	4.47e-08	14151-4	NA	NA	NA	NA	NA	NA
ISG15	rs3121553	C	G	0.3489	0.537605	2.81e-08	14148-2	NA	NA	NA	NA	NA	NA
CA6	rs3765963	G	A	0.3694	0.552131	6.11e-10	3352-80	rs58800854|rs11809994	1.08213e-05|0.000107095	1.82276e-19|9.19132e-17	-0.82315|0.636638	0.133721|0.820186	3352-80|13747-9
CA6	rs3765963	G	A	0.3694	0.598135	1.87e-12	13747-9	rs58800854|rs11809994	1.08213e-05|0.000107095	1.82276e-19|9.19132e-17	-0.82315|0.636638	0.133721|0.820186	3352-80|13747-9
H6PD	rs34603401	C	A	0.1475	0.926554	2.14e-12	7161-25	rs35404275	8.82243e-06	1.13893e-12	-1.30515	0.9699345	7161-25
PLA2G2A	rs11573156	C	G	0.234	0.880991	4.41e-23	2692-74	NA	NA	NA	NA	NA	NA
TIE1	rs2991990	G	T	0.6298	0.596416	1.83e-11	2844-53	NA	NA	NA	NA	NA	NA
GPX7	rs1097234	A	C	0.1471	0.99685	1.62e-15	8345-27	NA	NA	NA	NA	NA	NA
C8A|C8B|C8G	rs12085435	A	G	0.06	1.33741	1.88e-12	2429-27	rs12067507	0.998968	4.64715e-42	1.46211	0.0708155	2429-27
LEPR	rs61779757	A	G	0.1951	-1.28642	4.97e-38	5400-52	rs1805094	0.966227	1.76584e-122	-1.31297	0.189914	5400-52
CRYZ	rs12565480	C	T	0.0838	1.07726	6.26e-11	13983-27	NA	NA	NA	NA	NA	NA
NTNG1	rs115668827	C	G	0.0702	1.50276	9.19e-17	5637-81	NA	NA	NA	NA	NA	NA
AMIGO1	rs2570972	G	A	0.5427	0.632166	4.23e-13	20120-101	rs2570972	1	4.2968e-12	0.665656	0.868036	20120-101
GSTM4	rs36209093	T	C	0.6378	-0.908162	2.96e-17	18895-54	NA	NA	NA	NA	NA	NA
GSTM1	rs36209093	T	C	0.6399	-0.900885	3.75e-16	15395-15	rs35553604	0.0220152	1.59118e-13	-0.580208	0.794781	15395-15
GSTM3	rs36209093	T	C	0.6403	-0.654675	1.34e-08	9748-31	NA	NA	NA	NA	NA	NA
PTGFRN	rs10159095	G	A	0.938	1.33801	1.45e-11	12727-7	rs10159095	1	1.48949e-75	1.09966	0.789138	12727-7
ACP6	rs1344	A	G	0.5454	0.8072	2.64e-20	5742-14	rs2153463	0.567272	6.24625e-78	1.10784	0.774678	5742-14
BOLA1	rs1044808	C	G	0.0725	1.3718	1.1e-15	15370-5	NA	NA	NA	NA	NA	NA
ECM1	rs61819435	G	C	0.3844	-0.563205	7.05e-09	3366-51	NA	NA	NA	NA	NA	NA
THEM4	rs2279501	C	G	0.5503	0.539535	1.92e-08	23298-148	NA	NA	NA	NA	NA	NA
IL6R	rs61812598	A	G	0.4024	1.10217	3.5e-42	8092-29	rs2228145|rs2228145|rs2228145	0.992573|0.992573|0.992573	1.84827e-77|8.06878e-75|2.47607e-79	1.44285|1.44659|1.45294	0.122738|0.121708|0.122738	4139-71|15602-43|8092-29
IL6R	rs61812598	A	G	0.4024	1.1073	1.14e-41	15602-43	rs2228145|rs2228145|rs2228145	0.992573|0.992573|0.992573	1.84827e-77|8.06878e-75|2.47607e-79	1.44285|1.44659|1.45294	0.122738|0.121708|0.122738	4139-71|15602-43|8092-29
IL6R	rs2228145	C	A	0.4024	1.12389	3.36e-43	4139-71	rs2228145|rs2228145|rs2228145	1|1|1	1.84827e-77|8.06878e-75|2.47607e-79	1.44285|1.44659|1.45294	0.122738|0.121708|0.122738	4139-71|15602-43|8092-29
FCRL4	rs11591129	A	T	0.1225	-0.888482	5.88e-11	8973-23	NA	NA	NA	NA	NA	NA
FCRL3	rs2210912	C	A	0.4799	0.963094	1.72e-26	4440-15	rs3761959	0.912194	1.25282e-30	0.674885	0.635195	4440-15
CD5L	rs12131778	A	T	0.4156	0.534101	4.79e-08	3293-2	NA	NA	NA	NA	NA	NA
SLAMF7	rs2295616	A	G	0.2891	-0.606441	1.2e-08	7882-31	rs11581248	0.312087	1.92758e-13	-1.5332	0.020456	5487-7
SLAMF7	rs11265473	G	T	0.2617	-0.936271	3.39e-20	5487-7	rs11581248	0.348665	1.92758e-13	-1.5332	0.020456	5487-7
TSTD1	rs10908821	G	C	0.1571	0.884364	4.52e-14	19277-4	NA	NA	NA	NA	NA	NA
FCGR2A	rs4657041	C	T	0.5952	1.23079	7.54e-69	3309-2	rs1801274	0.997968	1.0178e-165	1.16011	0.54359	3309-2
FCGR3A	rs10919544	C	T	0.2736	1.17131	2.28e-48	15388-24	NA	NA	NA	NA	NA	NA
FCGR2B	rs61801833	G	A	0.7515	-1.20025	1.01e-39	3310-62	rs12118043|rs1801274	0.490085|0.150679	4.98159e-15|8.06348e-72	-1.47767|-0.943388	0.9692157|0.45642799999999994	22960-8|3310-62
FCGR2B	rs17413015	T	C	0.1875	1.27348	8.13e-38	22960-8	rs12118043|rs1801274	0.804545|0.0916131	4.98159e-15|8.06348e-72	1.47767|0.943388	0.0307843|0.543572	22960-8|3310-62
PRRX1	rs520525	G	A	0.2639	1.13379	1.9e-34	24215-8	rs520525	1	3.92993e-15	0.595402	0.205045	24215-8
ANGPTL1	rs6425495	T	A	0.5452	0.522158	2.36e-09	11142-11	NA	NA	NA	NA	NA	NA
QSOX1	rs12371	G	A	0.1235	-0.753003	1e-08	6217-23	NA	NA	NA	NA	NA	NA
LAMC2	rs2276543	A	G	0.2909	0.733853	5.5e-13	9580-5	NA	NA	NA	NA	NA	NA
F13A1|F13B	rs55847636	T	C	0.1276	-0.781737	2.08e-08	16927-9	NA	NA	NA	NA	NA	NA
CFHR1	rs2019727	A	T	0.1389	-1.08083	3.31e-17	5982-50	NA	NA	NA	NA	NA	NA
CFHR1	rs6677460	G	A	0.1371	-0.855694	3.14e-11	15468-14	NA	NA	NA	NA	NA	NA
CFHR4	rs61818956	T	C	0.2031	0.984071	4.32e-16	6471-53	rs183266075	1.05417e-05	2.24651e-30	1.08583	0.9032629	6471-53
CFHR2	rs4085749	T	C	0.2824	-0.922258	7.26e-26	15584-9	rs4428917	0.250237	1.72028e-15	-0.622801	0.77141	15584-9
F13A1|F13B	rs4915304	G	A	0.4558	-0.62793	2.51e-12	16927-9	NA	NA	NA	NA	NA	NA
F13B	rs10754217	T	C	0.4528	-0.573006	1.63e-09	5658-64	NA	NA	NA	NA	NA	NA
RNPEP	rs7516412	T	C	0.3238	-0.61007	3.91e-10	12386-11	rs3820439	0.993888	9.51321e-13	-0.537142	0.238436	12386-11
CHI3L1	rs903357	A	G	0.5957	-1.13836	1.33e-37	11104-13	rs7515776	0.139093	1.07556e-28	-0.638307	0.5510470000000001	11104-13
CHIT1	rs10920581	C	T	0.3023	0.921494	1.37e-25	10460-1	rs2297950|rs2486068	0.746009|0.0720538	1.02021e-24|3.5534e-25	0.701595|1.02381	0.263826|0.899895	10460-1|3600-2
CHIT1	rs2486959	G	A	0.1901	-1.06934	1.23e-31	3600-2	rs2297950|rs2486068	0.0948748|0.914525	1.02021e-24|3.5534e-25	-0.701595|-1.02381	0.736174|0.100105	10460-1|3600-2
NFASC	rs6667532	G	A	0.1176	0.766435	3.36e-08	7179-69	NA	NA	NA	NA	NA	NA
CNTN2	rs3753847	C	T	0.8401	-0.876666	4.56e-14	3296-92	rs2275697	0.000259496	1.21813e-24	0.87744	0.137112	3296-92
CR1	rs4266886	C	T	0.793	-0.687794	2.05e-09	19556-12	NA	NA	NA	NA	NA	NA
CD46	rs6669384	C	T	0.2173	0.642634	1.82e-08	17682-1	NA	NA	NA	NA	NA	NA
LEFTY2	rs360077	T	C	0.6633	-0.745581	7.09e-16	15503-20	rs61739581	0.000352514	3.06661e-35	-0.90762	0.80491	15503-20
ACP1	rs62114505	G	A	0.3406	1.13847	9.15e-54	3858-5	rs79716074	0.982669	5.75404e-148	1.33028	0.214602	3858-5
COLEC11	rs3820897	C	T	0.8131	-0.958436	5.9e-19	4430-44	rs73910596	0.000532383	1.65397e-13	0.757085	0.114134	4430-44
MATN3	rs11694716	A	G	0.662	-0.575284	6.04e-09	19361-78	rs11694716	1	1.79417e-38	-0.851158	0.76259	19361-78
TP53I3	rs10191964	A	G	0.1525	-0.90973	4.21e-13	17748-21	rs1134516	0.989906	6.73397e-15	-0.678682	0.146751	17748-21
GALNT14	rs2288101	T	G	0.2803	-0.918838	1.36e-26	21767-129	rs2288101	1	5.25081e-26	-0.896086	0.150127	21767-129
PCYOX1	rs2706762	T	C	0.1549	-0.966296	6.96e-17	6431-68	NA	NA	NA	NA	NA	NA
NAGK	rs2287331	G	A	0.2209	-0.690579	2.51e-10	3894-15	NA	NA	NA	NA	NA	NA
GNLY	rs12151621	A	C	0.2375	0.93636	6.52e-23	14102-6	rs12151742|rs12151742	0.998035|0.998035	1.28579e-44|2.14037e-51	0.741413|0.779765	0.527312|0.527318	3195-50|14102-6
GNLY	rs12151621	A	C	0.2375	0.832826	2e-17	3195-50	rs12151742|rs12151742	0.998035|0.998035	1.28579e-44|2.14037e-51	0.741413|0.779765	0.527312|0.527318	3195-50|14102-6
IL1RL1	rs1420104	A	G	0.3667	-0.628046	2.62e-12	4234-8	rs10178436	0.560317	2.58089e-13	-0.468126	0.643114	4234-8
IL18R1	rs1035127	G	A	0.8151	-0.851369	2.29e-13	14079-14	rs2110734	0.94516	3.17981e-16	-0.780439	0.893677	3446-7
IL18R1	rs1035127	G	A	0.8151	-0.94957	8.28e-17	3446-7	rs2110734	0.94516	3.17981e-16	-0.780439	0.893677	3446-7
LCT	rs182549	T	C	0.8429	1.17621	3.25e-23	9017-58	rs6754311	0.97016	2.00631e-65	1.33293	0.11588500000000002	9017-58
KYNU	rs75710639	T	G	0.2019	-0.805582	1.92e-13	4559-64	NA	NA	NA	NA	NA	NA
LY75	rs72955755	G	C	0.47	0.895983	1.37e-30	16620-26	rs10929954	0.107842	1.00323e-13	0.666633	0.849152	16620-26
PLA2R1	rs17241282	C	T	0.4744	-0.679284	1.34e-16	10916-44	rs114280866	0.000234418	4.50905e-43	1.2948	0.9032779	10916-44
GCA	rs17783344	G	T	0.161	-0.746764	2.62e-08	12594-5	NA	NA	NA	NA	NA	NA
FKBP7	rs7598228	G	T	0.1902	0.688781	9.04e-10	9288-7	NA	NA	NA	NA	NA	NA
ITGA4|ITGB1	rs767500	C	T	0.6675	-1.19798	6.64e-53	21688-50	rs1143676	0.995248	1.06383e-121	-1.25006	0.763948	21688-50
NIF3L1	rs10931931	T	C	0.1451	0.878348	6.3e-12	23371-5	NA	NA	NA	NA	NA	NA
ADAM23	rs1448903	G	A	0.0955	0.993222	2.2e-10	7049-2	NA	NA	NA	NA	NA	NA
SERPINE2	rs68066031	C	T	0.22	-0.641128	8.87e-09	19154-41	NA	NA	NA	NA	NA	NA
ALPP	rs11886043	C	T	0.24	0.637723	1.09e-09	7813-6	NA	NA	NA	NA	NA	NA
UGT1A1	rs10168416	G	C	0.3801	-0.588241	1.47e-10	17702-53	NA	NA	NA	NA	NA	NA
GPC1	rs77078946	G	T	0.123	0.877165	6.58e-09	8697-38	NA	NA	NA	NA	NA	NA
AGXT	rs35164311	G	A	0.2715	-0.598855	2.3e-09	24646-47	NA	NA	NA	NA	NA	NA
CRELD1	rs59465469	C	G	0.2959	-0.941393	4.31e-29	7628-40	rs73118372	0.00046835	6.55685e-94	-1.18508	0.225064	7628-40
BTD	rs13096588	A	T	0.2053	-0.56994	1.31e-08	9269-7	rs6807875|rs6807875	0.000104806|0.000104806	2.19957e-16|9.93384e-26	-0.949642|-1.13771	0.9206588|0.918515	15644-1|9269-7
TDGF1	rs9682509	C	G	0.267	1.23272	2.71e-48	5810-25	NA	NA	NA	NA	NA	NA
MST1	rs3197999	A	G	0.3095	-1.203	3.38e-46	4407-10	NA	NA	NA	NA	NA	NA
ITIH1	rs2071508	A	G	0.3521	-0.857765	1.81e-22	7955-195	rs1042779	0.827974	1.63478e-15	-0.477939	0.520336	7955-195
IL17RD	rs11916303	A	C	0.6886	-0.769899	3.69e-18	3376-49	rs6780995	0.995663	1.05423e-21	-0.56868	0.589056	3376-49
LRIG1	rs2306272	C	T	0.2824	-0.716528	2.8e-13	18831-6	rs2306272	1	4.79567e-14	-0.659665	0.146338	18831-6
ST3GAL6	rs79795371	A	G	0.0751	-1.61659	3.78e-27	6947-4	rs28489284	0.94343	1.01387e-55	-1.82149	0.0579549	6947-4
SEMA5B	rs9289210	A	G	0.6978	0.55334	1.57e-08	20527-47	NA	NA	NA	NA	NA	NA
PDIA5	rs3804753	G	A	0.621	-0.779924	1.8e-19	5593-11	rs3804749	0.970969	6.10034e-66	-1.0594	0.227457	5593-11
SLITRK3	rs62282368	A	T	0.1451	-0.815842	5.61e-10	10565-19	NA	NA	NA	NA	NA	NA
AHSG	rs4917	C	T	0.66	-1.26194	2.68e-75	10966-1	rs10937254|rs4917	0.566581|1	6.7212e-12|2.87317e-197	0.433852|-1.25586	0.666079|0.746678	3581-53|10966-1
HRG	rs56112115	A	C	0.1854	1.00568	7.09e-20	4996-66	NA	NA	NA	NA	NA	NA
IL1RAP	rs4686558	G	A	0.8613	-1.34369	4.1e-32	14048-7	rs2885372|rs2885372	0.999621|0.999621	2.70421e-24|3.77453e-27	-1.7122|-1.79636	0.969957|0.969957	2630-12|14048-7
IL1RAP	rs4686558	G	A	0.8619	-1.35363	1.49e-31	2630-12	rs2885372|rs2885372	0.999621|0.999621	2.70421e-24|3.77453e-27	-1.7122|-1.79636	0.969957|0.969957	2630-12|14048-7
CPN2	rs3732477	T	C	0.2912	-0.723704	2.51e-13	6415-90	rs9857914	0.997775	8.37924e-13	-0.472984	0.384133	6415-90
IDUA	rs34869253	C	T	0.4275	0.673157	6.47e-13	3169-70	NA	NA	NA	NA	NA	NA
HGFAC	rs2498323	A	G	0.121	-1.44788	7.78e-30	3617-80	rs2498323|rs2498323	1|1	2.19491e-54|1.56424e-54	-1.54077|-1.54226	0.0922371|0.0922564	3617-80|8385-248
HGFAC	rs2498323	A	G	0.1204	-1.42533	5.51e-29	8385-248	rs2498323|rs2498323	1|1	2.19491e-54|1.56424e-54	-1.54077|-1.54226	0.0922371|0.0922564	3617-80|8385-248
MAN2B2	rs2301791	A	T	0.4918	0.932417	9.64e-37	9251-28	rs2301791	1	1.24441e-13	0.490419	0.450734	9251-28
BST1	rs4273468	A	G	0.1374	-1.22949	5.17e-27	4535-50	rs73224662	0.802758	3.14478e-42	-0.970621	0.178281	4535-50
KLB	rs12513342	C	T	0.3652	-0.70544	1.64e-14	19557-3	rs4975018	0.409564	2.28179e-19	-0.602569	0.27065	19557-3
IGFBP7	rs1714014	T	C	0.7225	-0.533812	3.23e-08	3320-49	NA	NA	NA	NA	NA	NA
CXCL1	rs3097409	C	T	0.2361	0.62801	1.09e-09	2985-35	NA	NA	NA	NA	NA	NA
NAAA	rs66498356	C	G	0.2448	-0.65143	1.33e-09	3173-49	rs111427893	0.0124831	4.12195e-72	-1.10375	0.7936570000000001	3173-49
SPARCL1	rs4693170	A	G	0.2202	0.620259	2e-08	13707-27	rs1031795	0.802033	4.69834e-20	0.630275	0.254077	4467-49
SPARCL1	rs6846462	C	T	0.2	0.719778	7.91e-11	4467-49	rs1031795	0.944091	4.69834e-20	0.630275	0.254077	4467-49
MANBA	rs10516495	A	T	0.2818	0.675532	1.54e-11	6382-17	NA	NA	NA	NA	NA	NA
FABP2	rs6534133	T	C	0.8227	1.02269	1.9e-22	15385-116	rs74942216	0.977595	6.02312e-58	0.986502	0.767095	15385-116
SPOCK3	rs35065151	G	A	0.6182	0.626283	2.38e-11	9906-21	rs4385095	0.00671761	3.67363e-17	0.688255	0.838158	9906-21
TLR3	rs2090631	T	G	0.3221	-0.76757	3.72e-15	16918-198	NA	NA	NA	NA	NA	NA
KLKB1	rs4253248	A	G	0.5226	0.519645	2.51e-09	4152-58	NA	NA	NA	NA	NA	NA
SEMA5A	rs72729191	C	T	0.0969	1.12598	6.93e-14	13132-14	rs72731103	0.826341	4.57771e-25	2.01745	0.0236137	13132-14
C7	rs62359396	C	A	0.2284	-0.650606	8.44e-10	13731-14	NA	NA	NA	NA	NA	NA
C7	rs399661	C	T	0.3315	0.566887	3.15e-08	13731-14	NA	NA	NA	NA	NA	NA
CRHBP	rs12656576	A	T	0.6845	-0.671489	5.63e-13	6039-24	NA	NA	NA	NA	NA	NA
PCSK1	rs6234	C	G	0.27	-1.11885	4.3e-30	13388-57	rs6234	1	2.31104e-49	-1.02372	0.196804	13388-57
ERAP1	rs469758	T	C	0.7225	-1.07668	3.6e-35	4964-67	rs30379	0.999775	6.19632e-79	-0.962705	0.614227	4964-67
ERAP2	rs1046396	A	G	0.4869	1.10908	1.7e-51	8960-3	rs2927608	0.983032	7.35517e-161	1.14672	0.431984	8960-3
PAM	rs13156446	C	T	0.1144	0.866064	3.62e-09	5620-13	NA	NA	NA	NA	NA	NA
COMMD10	rs56953556	G	A	0.0549	-1.33722	8.42e-12	23257-14	rs1129495	0.851583	1.22847e-138	-1.25858	0.225343	23257-14
LECT2	rs2428665	A	T	0.4704	-0.76282	4.91e-21	16763-11	rs2428665	1	2.90957e-14	-0.476858	0.442432	16763-11
TGFBI	rs13159365	T	C	0.4779	-0.536856	5.58e-10	3283-21	NA	NA	NA	NA	NA	NA
SPINK6	rs1119451	C	G	0.933	1.48073	1.85e-16	5731-1	rs1432688	0.995453	1.43891e-99	0.971494	0.395553	5731-1
PDGFRB	rs2304058	G	C	0.4894	1.09823	3e-49	3459-49	rs740750	0.996331	6.8497e-210	1.29906	0.299146	3459-49
HAVCR2	rs431620	G	C	0.7411	-0.835368	9.19e-17	5134-52	rs977257	0.882174	6.69789e-21	-0.859941	0.865371	5134-52
SH3PXD2B	rs2731695	C	T	0.5487	-0.883577	4.24e-23	25297-11	rs1560682	0.631654	5.12865e-16	-0.570061	0.28319	25297-11
NQO2	rs4149358	G	A	0.3394	-0.803585	8.94e-15	9754-33	NA	NA	NA	NA	NA	NA
ECI2	rs1815510	C	T	0.2293	-0.824883	1.64e-16	12859-33	NA	NA	NA	NA	NA	NA
GMPR	rs7765828	G	C	0.397	1.11976	5.02e-47	19254-125	NA	NA	NA	NA	NA	NA
BTN3A2	rs34878490	T	C	0.1269	-1.28412	7.88e-24	21433-3	rs12174623	0.989731	2.17477e-17	-1.54335	0.0296191	21433-3
HLA-C	rs9264642	C	T	0.6125	-1.07157	9.68e-59	21797-4	rs3094680	0.756142	5.51578e-142	-1.17235	0.697584	21797-4
MICA	rs2516448	C	T	0.4702	-0.948406	8.12e-33	2730-58	rs1063631	0.354488	1.91687e-100	-0.972783	0.415843	2730-58
MICB	rs2248352	G	A	0.308	-0.584136	6e-09	9328-55	rs3134900	0.33074	1.76559e-23	-0.822094	0.150477	5102-55
MICB	rs3131642	A	G	0.1326	-0.802756	2.35e-09	5102-55	rs3134900	0.989193	1.76559e-23	-0.822094	0.150477	5102-55
C4A|C4B	rs614008	T	C	0.5456	-0.665165	6.6e-14	2182-54	rs7774197	0.00870552	1.14424e-15	-0.648007	0.825106	2182-54
HLA-DQA2	rs28895246	T	C	0.4732	0.531108	1.55e-08	7757-5	rs35062987	0.0291023	1.08539e-19	0.668417	0.233803	7757-5
TAPBP	rs456261	A	G	0.48	-0.639139	1.36e-11	12378-71	rs34132052	4.89388e-05	2.4476e-87	1.4808	0.112279	12378-71
CLPS	rs2817064	A	G	0.6923	0.589443	3.23e-09	5749-53	NA	NA	NA	NA	NA	NA
MDGA1	rs9349050	C	T	0.477	-1.03089	2.57e-38	16900-29	rs4711510	0.978387	3.23197e-95	-1.18064	0.770672	16900-29
ENPP5	rs144538541	C	G	0.0525	-1.75866	1.07e-24	6556-5	rs1047153	0.0299489	1.0333e-27	-0.640948	0.453676	6556-5
ADGRF5	rs475991	G	A	0.92	1.51116	2.82e-19	6409-57	rs687383	1.0	7.80512e-155	1.08929	0.560038	6409-57
CRISP2	rs515257	A	G	0.2985	-0.608258	1.21e-11	9282-12	rs360541	0.0465435	2.56062e-17	-0.558442	0.677659	9282-12
CD109	rs4706555	G	T	0.3404	0.679204	4.23e-13	3290-50	rs9446991	7.9646e-05	2.61619e-16	0.692925	0.853361	3290-50
MANEA	rs117820411	A	G	0.0564	-1.71025	1.65e-19	8014-359	rs4388292	0.372194	8.76882e-24	-0.663445	0.30982200000000004	8014-359
VNN2	rs3756974	G	A	0.2813	-0.846313	3.11e-17	15480-2	rs35229014	0.0443589	5.37005e-23	-0.827075	0.849953	15480-2
LRP11	rs9689694	T	C	0.2954	0.783868	2.78e-16	15472-16	rs9688867|rs55763431|rs9373596	0.996705|0.996705|0.292818	5.01582e-31|7.87779e-28|4.5603e-26	0.842301|0.818583|0.693563	0.799261|0.803523|0.657765	8330-1|6713-4|15472-16
LRP11	rs9689025	T	C	0.2921	0.874005	2.34e-21	6713-4	rs9688867|rs55763431|rs9373596	0.99934|0.999341|0.293459	5.01582e-31|7.87779e-28|4.5603e-26	0.842301|0.818583|0.693563	0.799261|0.803523|0.657765	8330-1|6713-4|15472-16
LRP11	rs1889473	G	C	0.2928	0.763965	2.43e-15	8330-1	rs9688867|rs55763431|rs9373596	0.988579|0.988587|0.28849	5.01582e-31|7.87779e-28|4.5603e-26	0.842301|0.818583|0.693563	0.799261|0.803523|0.657765	8330-1|6713-4|15472-16
RAET1L	rs1543547	C	T	0.4599	0.687176	4.14e-13	20526-3	rs61730071	0.956171	8.42874e-38	0.765695	0.284165	20526-3
MTRF1L	rs2038332	G	A	0.2208	-0.69234	9.18e-12	11134-30	NA	NA	NA	NA	NA	NA
IGF2R	rs629849	G	A	0.9175	1.01667	6.25e-10	3676-15	rs1130861|rs1130861	0.0245559|0.0245559	6.96318e-35|2.38233e-26	1.00585|0.894009	0.133159|0.134232	16057-6|3676-15
DNAJC30	rs112685312	A	G	0.0506	1.23106	3.91e-08	7866-11	rs113239638	0.98743	1.8549e-17	1.07002	0.0597543	7866-11
HSPB1	rs28584236	C	T	0.2251	-0.810072	2.76e-15	11103-24	NA	NA	NA	NA	NA	NA
SEMA3E	rs188547	C	G	0.6167	-0.641528	1.53e-12	5363-51	rs61729612	0.00460893	2.61814e-21	1.15131	0.9333637	5363-51
PILRA	rs1859788	G	A	0.66	-1.22136	7.63e-56	6402-8	rs1859788	1	1.6617e-105	-1.42185	0.860263	6402-8
PILRA	rs1859788	G	A	0.66	-1.18563	8.7e-52	10816-150	rs1859788	1	1.6617e-105	-1.42185	0.860263	6402-8
GPR37	rs10954034	T	C	0.2403	-0.982703	1.82e-25	21495-134	NA	NA	NA	NA	NA	NA
CPA4	rs34587586	T	G	0.3386	-1.14508	2.55e-44	9267-2	rs34587586	1	2.23196e-161	-1.15247	0.342501	9267-2
PIP	rs73170678	T	A	0.149	0.698591	6.69e-09	6060-2	NA	NA	NA	NA	NA	NA
EPHA1	rs10952550	G	A	0.9302	1.52873	1.98e-21	3431-54	rs4725617	0.995585	1.35761e-61	1.3653	0.877651	3431-54
CNTNAP2	rs850570	C	T	0.7072	-0.614823	6.13e-12	6965-19	NA	NA	NA	NA	NA	NA
GIMAP4	rs62491812	A	C	0.2269	0.788523	7.86e-13	24684-7	NA	NA	NA	NA	NA	NA
AOC1	rs13437864	A	G	0.4322	0.949088	6.82e-33	15486-126	rs10452848|rs10452848	0.997768|0.997768	2.38791e-52|6.07605e-34	0.957095|0.814374	0.228995|0.229002	15486-126|6209-2
AOC1	rs13437864	A	G	0.4322	0.855303	1.9e-24	6209-2	rs10452848|rs10452848	0.997768|0.997768	2.38791e-52|6.07605e-34	0.957095|0.814374	0.228995|0.229002	15486-126|6209-2
DEFB1	rs2741117	G	T	0.5426	-0.551115	1.36e-09	6629-3	NA	NA	NA	NA	NA	NA
DEFA3	rs2951853	G	C	0.5505	-0.576144	3.95e-09	20539-4	NA	NA	NA	NA	NA	NA
FGL1	rs10098788	C	G	0.7313	0.546821	1.36e-08	5581-28	NA	NA	NA	NA	NA	NA
FUT10	rs2732317	C	A	0.6057	-0.802527	3.2e-20	7156-2	rs16880862	0.000242768	2.78516e-32	-0.91235	0.164164	7156-2
PENK	rs2670051	A	G	0.4946	-0.531942	1.12e-09	9076-25	NA	NA	NA	NA	NA	NA
RMDN1	rs62510845	A	C	0.3799	0.733787	2.43e-14	7096-30	NA	NA	NA	NA	NA	NA
NTAQ1	rs13258747	T	G	0.3764	-0.62078	1.67e-11	24649-11	NA	NA	NA	NA	NA	NA
FREM1	rs10810270	T	C	0.1196	-1.02055	9.24e-15	20568-3	rs10810271	0.955463	1.88735e-48	-0.828042	0.346814	20568-3
PRSS3	rs747091	G	T	0.5379	0.492551	3.11e-08	18864-7	NA	NA	NA	NA	NA	NA
NUDT2	rs2380926	C	T	0.8269	0.590026	1.86e-08	16583-8	rs2039345	0.992432	8.2706e-72	0.910223	0.612052	16583-8
OGN	rs1960094	C	T	0.5059	0.530466	3.83e-08	17224-12	NA	NA	NA	NA	NA	NA
PTGR1	rs966627	C	G	0.2619	-0.6105	5.34e-10	13543-7	NA	NA	NA	NA	NA	NA
PTGR1	rs2418173	G	A	0.2532	-0.610579	4.43e-10	19617-5	NA	NA	NA	NA	NA	NA
HSDL2	rs10817342	T	C	0.3275	0.91314	1.08e-24	23588-9	rs1999263	0.755609	1.62174e-53	0.841071	0.48501399999999995	23588-9
TNC	rs72758637	G	C	0.1254	-1.16372	1.52e-16	5675-6	rs1138545|rs1138545|rs1138545	0.926272|0.926272|0.926272	2.46074e-22|8.54209e-75|3.2995e-48	-0.807725|1.28681|-1.10118	0.147971|0.145825|0.147971	7131-207|4155-3|5675-6
TNC	rs1138545	T	C	0.1355	1.38008	1.91e-25	4155-3	rs1138545|rs1138545|rs1138545	1|1|1	2.46074e-22|8.54209e-75|3.2995e-48	-0.807725|1.28681|-1.10118	0.147971|0.145825|0.147971	7131-207|4155-3|5675-6
TNC	rs57814325	A	G	0.195	-0.783729	9.34e-12	7131-207	rs1138545|rs1138545|rs1138545	0.375974|0.375974|0.375974	2.46074e-22|8.54209e-75|3.2995e-48	-0.807725|1.28681|-1.10118	0.147971|0.145825|0.147971	7131-207|4155-3|5675-6
FCN2	rs73565979	T	C	0.1576	-0.905752	4.91e-14	13717-15	rs7851696	0.988466	5.83755e-31	-0.867488	0.196501	13717-15
FCN1	rs7024491	G	A	0.4045	0.585397	2.66e-10	15582-25	NA	NA	NA	NA	NA	NA
C8G	rs2784069	T	C	0.6191	-0.599521	7.6e-11	14708-59	NA	NA	NA	NA	NA	NA
DPP7	9:140008750_G_C	C	G	0.7016	0.697252	5.28e-13	8346-9	NA	NA	NA	NA	NA	NA
AKR1C4	rs17134724	A	G	0.1193	-0.82358	4.8e-10	18397-5	NA	NA	NA	NA	NA	NA
ITIH2	rs73621263	A	G	0.0794	1.11961	3.75e-13	9326-33	rs113248191	1.0	5.53955e-21	1.09202	0.0696438	9326-33
RET	rs2995393	T	C	0.2193	0.543853	2.11e-08	3220-40	NA	NA	NA	NA	NA	NA
MBL2	rs7899547	G	T	0.6394	0.788889	8.05e-17	3000-66	rs1800451	0.0107667	1.37206e-69	-1.07447	0.215704	3000-66
VSIR	rs10762476	A	C	0.1576	0.753331	5.31e-09	14123-34	NA	NA	NA	NA	NA	NA
SFTPD	rs11201057	C	T	0.368	0.642554	6.34e-12	19590-46	rs12219080	0.0146781	1.25042e-15	0.630858	0.825389	19590-46
LIPN	rs10509554	T	C	0.3352	0.901909	1.18e-23	8097-77	rs10509554	1	1.22252e-77	1.08419	0.243667	8097-77
CYP2C19	rs80159642	T	A	0.1637	-0.726163	2.06e-09	25464-1	NA	NA	NA	NA	NA	NA
GSTO1	rs2282326	C	A	0.3425	-0.756664	8.76e-19	12436-84	NA	NA	NA	NA	NA	NA
AFAP1L2	rs2181007	T	C	0.5673	0.509319	4.41e-08	24445-38	NA	NA	NA	NA	NA	NA
PNLIPRP2	rs2286779	C	G	0.5605	1.11598	7.56e-48	6957-14	rs4751995|rs4751995	0.999197|0.999197	1.4561e-94|3.93014e-57	1.00564|0.863634	0.643777|0.64485	6957-14|15471-29
PNLIPRP2	rs4751995	G	A	0.5628	1.03457	2.85e-37	15471-29	rs4751995|rs4751995	1|1	1.4561e-94|3.93014e-57	1.00564|0.863634	0.643777|0.64485	6957-14|15471-29
MGMT	rs1008982	C	T	0.3452	-0.69186	7.94e-17	21437-77	rs12917	0.010838	3.44435e-18	-0.729295	0.151924	21437-77
SWAP70	rs10770059	C	T	0.7301	-0.618697	1.3e-08	13552-7	rs4910498	0.975085	4.94932e-13	-0.43414	0.518245	13552-7
PLEKHA7	rs446518	T	C	0.0923	1.04946	9.16e-12	12731-12	NA	NA	NA	NA	NA	NA
SAA4	rs10832908	A	G	0.5634	-0.62636	1.74e-13	15516-12	rs2460827	0.0306877	1.25675e-202	-1.2743	0.7075	15516-12
SAA1	rs1829575	C	G	0.7906	-1.06507	1.84e-29	4336-2	rs11024621|rs10430893	0.0749262|0.276583	7.85979e-29|1.80462e-13	-0.69461|0.536384	0.6821269999999999|0.770226	4336-2|15515-2
KIAA1549L	rs2753408	A	G	0.4536	-0.555933	1.32e-08	11145-72	rs2753408	1	4.18848e-12	-0.480263	0.286102	11145-72
LRP4	rs2306029	C	T	0.6375	-0.537534	1.13e-09	19558-10	rs2306029	1	1.04458e-12	-0.5552	0.181358	19558-10
SERPING1	rs28362947	G	C	0.3027	-0.863964	1.19e-19	4479-14	NA	NA	NA	NA	NA	NA
SERPING1	rs112936078	G	A	0.3053	0.999952	7.77e-29	13710-6	NA	NA	NA	NA	NA	NA
LRFN4	rs2077432	T	C	0.3071	-0.890671	1.62e-17	21696-80	NA	NA	NA	NA	NA	NA
FOLR3	rs116475746	G	C	0.0919	1.4538	1.07e-19	15495-9	NA	NA	NA	NA	NA	NA
COA4	rs11235818	T	C	0.0619	-1.15795	1.6e-08	20457-13	NA	NA	NA	NA	NA	NA
AAMDC	rs72941336	T	C	0.1308	-0.992613	2.66e-15	24216-30	rs112706914	0.979589	4.9836e-20	-0.815185	0.126252	24216-30
CTSC	rs72966858	C	G	0.0929	0.959303	3.07e-10	13730-18	NA	NA	NA	NA	NA	NA
CNTN5	rs10892796	C	A	0.8845	-0.849106	7.92e-09	3299-29	NA	NA	NA	NA	NA	NA
MMP12	rs72981675	T	C	0.098	-0.861294	4.77e-10	4496-60	NA	NA	NA	NA	NA	NA
APOA5	rs12294259	T	C	0.0805	1.17915	1.31e-13	15363-32	NA	NA	NA	NA	NA	NA
PCSK7	rs521171	G	C	0.8082	1.0831	1.97e-26	4459-68	rs171052	0.977665	9.76943e-39	0.705852	0.417342	4459-68
JAML	rs17121881	T	A	0.5799	0.973194	7.8e-35	8232-90	NA	NA	NA	NA	NA	NA
OAF	rs12790943	T	C	0.4307	-0.522484	5.47e-10	6414-8	NA	NA	NA	NA	NA	NA
SCN3B	rs1275085	A	G	0.1134	0.856941	2.44e-09	20516-11	rs1275085	1	2.35628e-20	1.02426	0.0784764	20516-11
B3GAT1	rs78760579	G	T	0.1173	-0.800171	3.69e-08	21770-18	rs34702205	0.986068	7.89078e-18	-0.630982	0.234589	21770-18
TAPBPL	rs2534711	G	T	0.3416	1.23622	6.62e-63	6364-7	rs2041387	0.994268	1.36386e-109	1.29038	0.193552	6364-7
C1S	rs12146727	A	G	0.1155	-1.12342	1.47e-16	8840-61	rs7962629|rs12146727	0.932193|1	4.82709e-44|3.8088e-55	-1.16678|-1.30893	0.123464|0.113837	8840-61|20203-45
C1S	rs12146727	A	G	0.1155	-1.12973	4.26e-17	20203-45	rs7962629|rs12146727	0.932193|1	4.82709e-44|3.8088e-55	-1.16678|-1.30893	0.123464|0.113837	8840-61|20203-45
CLEC4C	rs12310416	G	A	0.322	0.695067	1.55e-14	9094-5	rs12310416	1	1.17105e-47	0.802045	0.333072	9094-5
PZP	rs1035849	C	T	0.6275	0.462256	3.37e-11	6580-29	NA	NA	NA	NA	NA	NA
CLEC12A	rs2961544	A	G	0.6649	-1.24448	9.06e-59	11187-11	rs479499	0.997164	1.29622e-229	-1.27204	0.64798	11187-11
ART4	rs12822851	T	A	0.4291	0.986962	3.65e-39	6576-1	rs11056202	0.999784	6.60262e-63	0.988627	0.283643	6576-1
MANSC4	rs11049140	A	G	0.2651	0.765928	2.29e-14	9578-263	NA	NA	NA	NA	NA	NA
COL2A1	rs719008	T	G	0.3734	-0.603987	1.49e-11	18875-125	rs2056448	0.430284	4.55339e-120	-1.0436	0.471771	18875-125
INHBC	rs2229357	A	G	0.3096	-1.23899	7.47e-58	15686-49	rs73119306	0.996787	3.31157e-70	-1.55011	0.0975451	15686-49
LYZ	rs4761234	C	T	0.5101	-0.616221	3.17e-11	4920-10	NA	NA	NA	NA	NA	NA
GALNT4	rs7960289	A	G	0.665	0.873529	3.68e-19	21722-21	rs2230281	0.999268	1.514e-60	0.953705	0.732833	21722-21
HSP90B1	rs1177457	T	C	0.33	1.08476	1.47e-37	6393-63	rs1165692	0.998347	1.38207e-106	0.989408	0.574033	6393-63
CHST11	rs1704879	T	G	0.2913	-0.523632	2.18e-08	7779-86	NA	NA	NA	NA	NA	NA
MMAB	rs12833054	A	G	0.1683	-0.839402	6.44e-13	17783-9	NA	NA	NA	NA	NA	NA
TESC	rs7968761	A	G	0.403	-0.530296	6.35e-10	12831-21	NA	NA	NA	NA	NA	NA
BCL7A	rs1169084	T	C	0.2678	0.681028	1.96e-10	21331-19	NA	NA	NA	NA	NA	NA
ADGRD1	rs11061318	T	C	0.06	-1.18739	5.9e-11	21546-20	NA	NA	NA	NA	NA	NA
C1QTNF9	rs1961993	A	C	0.7846	0.792397	2.33e-11	16605-2	NA	NA	NA	NA	NA	NA
CPB2	rs1087	T	A	0.4221	0.807585	4.11e-22	3518-54	rs7318648	0.900818	2.09887e-18	0.552805	0.349842	3518-54
GPC5	rs342706	C	T	0.2442	-0.860074	2.19e-14	4991-12	rs342706	1	1.9178e-22	-0.576327	0.448427	4991-12
F7	rs488703	A	G	0.12	-1.14778	8.92e-25	3184-25	rs6046	0.990646	4.65376e-29	-1.07692	0.130828	3184-25
ANG	rs17516133	C	G	0.2198	-0.605593	8.66e-09	4874-3	NA	NA	NA	NA	NA	NA
RNASE6	rs11623935	A	T	0.2242	1.00653	2.6e-26	5646-20	rs1045922	0.993836	8.09184e-40	1.12484	0.123674	5646-20
GZMB	rs2236338	G	A	0.2345	0.609072	3.34e-08	4133-54	NA	NA	NA	NA	NA	NA
GZMB	rs8192917	T	C	0.7681	0.652899	1.29e-09	14041-13	NA	NA	NA	NA	NA	NA
FAM177A1	rs10136692	C	G	0.8421	-0.812733	1.62e-09	8039-41	rs799473	0.996468	7.66783e-18	-0.529724	0.565778	8039-41
LGALS3	rs112756125	A	G	0.102	-0.893878	1.62e-08	3066-12	NA	NA	NA	NA	NA	NA
ENTPD5	rs7152352	G	A	0.6518	0.523678	3.99e-08	4437-56	rs58102735	0.11055	8.25917e-17	0.967057	0.921368	4437-56
GSTZ1	rs7975	A	G	0.3225	1.14394	5.24e-33	16872-248	rs2287395	0.92912	3.57898e-33	0.735846	0.302521	16872-248
SERPINA10	rs11622647	C	G	0.8313	-0.906624	3.96e-14	13119-26	rs1956166	0.932121	1.31347e-25	-0.655105	0.643691	13119-26
SERPINA12	rs12147396	G	C	0.16	0.787943	7.56e-11	6551-94	NA	NA	NA	NA	NA	NA
SERPINA4	rs12147342	T	C	0.3808	0.540269	1.02e-09	14105-5	rs7149542|rs7149542	0.316523|0.316523	8.17626e-19|4.58428e-15	0.677865|0.609464	0.185692|0.185692	3449-58|14105-5
GREM1	rs58658771	A	T	0.1666	1.133	4.2e-27	18878-15	rs2293582	0.808099	2.08061e-21	0.825382	0.142584	18878-15
LTK	rs1473781	A	G	0.3106	0.690863	7.75e-13	23181-2	NA	NA	NA	NA	NA	NA
SEMA6D	rs1026369	G	A	0.285	0.559708	1.49e-08	20530-2	NA	NA	NA	NA	NA	NA
ANXA2	rs12440452	C	A	0.6141	-0.533745	3.23e-09	13700-10	NA	NA	NA	NA	NA	NA
ANXA2	rs59233126	A	G	0.5437	-0.537483	5.86e-09	4961-17	NA	NA	NA	NA	NA	NA
GLCE	rs3865014	A	G	0.7724	0.695784	1.68e-11	7808-5	rs3865014	1	7.67566e-85	0.919392	0.48462	7808-5
CTSH	rs75564875	G	T	0.1624	1.11528	5.77e-20	8644-46	rs1036937|rs111495139	0.41437|0.420291	5.56201e-25|8.19931e-23	0.715963|0.724985	0.729517|0.204011	8644-46|8465-52
CTSH	rs2289702	T	C	0.1541	-1.28699	4.41e-28	8465-52	rs1036937|rs111495139	0.270733|0.0117165	5.56201e-25|8.19931e-23	0.715963|-0.724985	0.729517|0.7959890000000001	8644-46|8465-52
IL16	rs17875509	C	G	0.0627	-1.34425	2.9e-16	2774-10	rs17875532	0.986258	1.38779e-30	-0.789267	0.228738	2774-10
HBZ	rs2461286	G	A	0.6315	-0.698708	1.51e-12	6919-3	NA	NA	NA	NA	NA	NA
DECR2	rs62033164	G	C	0.4476	-0.575528	2.61e-09	18343-10	NA	NA	NA	NA	NA	NA
TPSAB1	rs111586211	A	G	0.0828	0.978576	2.18e-10	9409-11	NA	NA	NA	NA	NA	NA
TPSB2	rs4984774	T	C	0.508	-0.848819	8.47e-22	14696-45	rs4984774|rs8051930	1|0.896485	3.25531e-13|9.20413e-32	-0.69096|-1.00044	0.360183|0.363719	14696-45|3403-1
TPSB2	rs4984779	G	A	0.5618	-1.03741	1.21e-40	3403-1	rs4984774|rs8051930	0.834923|0.96763	3.25531e-13|9.20413e-32	-0.69096|-1.00044	0.360183|0.363719	14696-45|3403-1
GNPTG	rs12918814	C	T	0.9394	-0.960994	3.41e-10	10666-7	NA	NA	NA	NA	NA	NA
PGP	rs116977380	T	C	0.0525	1.14908	4.92e-09	18235-16	NA	NA	NA	NA	NA	NA
NMRAL1	rs114235679	C	G	0.0572	-1.22527	2.2e-10	13988-67	NA	NA	NA	NA	NA	NA
CPPED1	rs7201202	C	T	0.2125	-1.07205	1.16e-29	21108-5	rs8050485	0.99896	4.30598e-139	-1.11212	0.660719	21108-5
SULT1A1	rs231977	C	T	0.4876	-0.584456	6.77e-10	21227-18	NA	NA	NA	NA	NA	NA
CBLN1	rs4785155	T	C	0.8336	1.0551	2.41e-20	9313-27	rs12597905	0.997137	9.57666e-80	0.931005	0.6115740000000001	9313-27
CDH11	rs12597175	C	T	0.1079	-1.30574	3.63e-20	9604-14	rs1130821	0.999491	3.37376e-43	-1.23052	0.0987361	9604-14
NQO1	rs12596731	G	A	0.168	-1.00268	2.62e-15	9837-60	rs1800566	0.872416	7.33885e-18	-0.669468	0.182401	9837-60
HP	rs217181	T	C	0.1851	0.853762	2.58e-14	7905-30	rs5471|rs5471	1.20034e-05|1.20034e-05	5.54862e-60|1.75148e-56	1.19054|1.16706	0.850947|0.850947	3054-3|7905-30
HP	rs217181	T	C	0.1851	0.897111	6.48e-16	3054-3	rs5471|rs5471	1.20034e-05|1.20034e-05	5.54862e-60|1.75148e-56	1.19054|1.16706	0.850947|0.850947	3054-3|7905-30
CTRB2	rs889515	C	T	0.7693	-0.86158	1.23e-15	5648-28	rs72802365	0.0215522	2.48493e-13	-1.75295	0.0173047	5648-28
DPEP1	rs258341	C	T	0.6514	0.622112	9.95e-11	8794-13	NA	NA	NA	NA	NA	NA
SCARF1	rs2272011	A	G	0.5441	-0.68514	9.52e-16	5129-12	rs2272011	1	8.42651e-24	-0.63204	0.505398	5129-12
SHMT1	rs638416	C	G	0.6421	0.762124	1.56e-16	12334-25	NA	NA	NA	NA	NA	NA
SDF2	rs704	A	G	0.5076	0.659175	7.15e-14	15333-11	NA	NA	NA	NA	NA	NA
VTN	rs704	A	G	0.5074	1.13886	5.5e-79	13125-45	rs704	1	2.22257e-265	1.17821	0.562825	13125-45
CCL8	rs3138036	G	A	0.1441	-1.08227	9.14e-20	13748-4	rs72825101	0.82925	7.34983e-39	-1.18847	0.0990966	13748-4
CCL16	rs10445391	G	A	0.0711	-1.31167	5.53e-16	4913-78	NA	NA	NA	NA	NA	NA
CCL15	rs854626	A	C	0.9249	-1.54844	5.67e-21	18289-16	rs854624|rs854624|rs854624	0.984667|0.984667|0.984667	1.46157e-75|2.09997e-96|8.26768e-100	-0.919933|-0.984882|-0.993854	0.515911|0.515911|0.515911	14109-15|18289-16|3509-1
CCL15	rs854626	A	C	0.9249	-1.4185	6.5e-18	3509-1	rs854624|rs854624|rs854624	0.984667|0.984667|0.984667	1.46157e-75|2.09997e-96|8.26768e-100	-0.919933|-0.984882|-0.993854	0.515911|0.515911|0.515911	14109-15|18289-16|3509-1
CCL15	rs854628	A	C	0.9314	-1.60848	4.26e-19	14109-15	rs854624|rs854624|rs854624	0.984667|0.984667|0.984667	1.46157e-75|2.09997e-96|8.26768e-100	-0.919933|-0.984882|-0.993854	0.515911|0.515911|0.515911	14109-15|18289-16|3509-1
CCL14	rs7222922	T	C	0.0812	-0.98591	2.98e-09	2900-53	rs16971802	0.364374	3.92316e-31	-0.931633	0.145777	2900-53
CCL18	rs854469	A	G	0.895	-0.977324	1.21e-14	3044-3	rs2015086	0.996417	6.85144e-12	-0.445582	0.6278250000000001	3044-3
CCL3	rs712042	A	G	0.8918	-0.754447	5.43e-09	3040-59	NA	NA	NA	NA	NA	NA
AOC3	rs35296742	A	G	0.1602	-0.91236	2.49e-14	21491-7	rs78271392	6.18501e-06	6.71561e-25	1.14212	0.9204506	21491-7
SPATA20	rs9890200	C	A	0.3629	-0.858334	5.78e-18	11117-2	NA	NA	NA	NA	NA	NA
WFIKKN2	rs11079937	A	G	0.7059	-0.588282	1.84e-09	13408-23	rs1009707	0.577188	5.84997e-14	-0.525745	0.261751	3235-50
SCPEP1	rs59721290	T	C	0.16	0.653738	2.98e-08	23203-3	NA	NA	NA	NA	NA	NA
ACE	rs4351	A	G	0.4594	-0.623996	8.39e-12	10714-7	rs4362	0.934913	1.66537e-26	-0.6447	0.557559	10714-7
CD300A	rs2272111	A	G	0.2041	-0.727932	2.13e-10	5630-48	rs2272111	1	2.22183e-26	-0.637681	0.620157	5630-48
ENPP7	rs8064811	A	G	0.3804	0.900009	2.71e-25	4435-66	rs11868696	0.975719	5.53755e-33	0.754709	0.652442	4435-66
CD7	rs60894553	G	A	0.0529	-1.20304	9.9e-09	12008-3	NA	NA	NA	NA	NA	NA
FN3K	rs8082558	A	G	0.4035	-0.830808	3.62e-26	21147-9	rs113373052	0.5441	1.73829e-28	-0.726419	0.27947	21147-9
DCC	rs34115016	G	A	0.3051	0.857374	1.5e-20	21685-29	NA	NA	NA	NA	NA	NA
PRSS57	rs62131274	A	G	0.7113	0.713438	3.58e-12	8351-17	NA	NA	NA	NA	NA	NA
PRTN3	rs10411119	C	T	0.7672	0.673651	2.66e-08	3514-49	NA	NA	NA	NA	NA	NA
IL12A|EBI3	rs353705	A	G	0.3138	-1.03563	2.4e-29	20533-39	rs4740	0.999253	8.4068e-163	-1.17393	0.575282	20533-39
EBI3	rs8109160	T	C	0.317	-1.05739	4.26e-32	10851-77	rs4740	0.96053	1.30377e-152	-1.15645	0.573324	10851-77
FUT3	rs2608894	C	T	0.7945	0.7737	9.68e-12	4548-4	NA	NA	NA	NA	NA	NA
FUT5	rs8101625	C	A	0.3633	0.719391	8.6e-13	4549-78	NA	NA	NA	NA	NA	NA
OLFM2	rs56243392	T	A	0.3351	0.905894	5.87e-24	8295-16	rs56243392|rs56243392	1|1	1.07064e-18|9.34847e-19	0.843904|0.845144	0.124603|0.124603	19377-14|8295-16
OLFM2	rs56243392	T	A	0.3351	0.901388	1.15e-23	19377-14	rs56243392|rs56243392	1|1	1.07064e-18|9.34847e-19	0.843904|0.845144	0.124603|0.124603	19377-14|8295-16
ICAM5	rs901886	C	T	0.4964	0.556796	2.97e-09	5124-62	rs281440|rs901886|rs281440	0.264623|1|0.264623	7.64371e-15|1.55495e-13|2.46978e-13	0.592187|0.711476|0.561355	0.683991|0.143029|0.683987	8245-27|5124-62|5124-69
ICAM5	rs901886	C	T	0.4964	0.613953	2.16e-11	8245-27	rs281440|rs901886|rs281440	0.264623|1|0.264623	7.64371e-15|1.55495e-13|2.46978e-13	0.592187|0.711476|0.561355	0.683991|0.143029|0.683987	8245-27|5124-62|5124-69
ICAM5	rs901886	C	T	0.4964	0.526542	1.97e-08	5124-69	rs281440|rs901886|rs281440	0.264623|1|0.264623	7.64371e-15|1.55495e-13|2.46978e-13	0.592187|0.711476|0.561355	0.683991|0.143029|0.683987	8245-27|5124-62|5124-69
ICAM1	rs885743	A	T	0.4351	-1.17288	6.03e-60	4342-10	rs5498	0.952492	5.12933e-64	-1.26225	0.177938	4342-10
IL27RA	rs35026308	C	T	0.187	-1.09079	4.47e-25	5132-71	NA	NA	NA	NA	NA	NA
GDF15	rs16982345	A	G	0.2503	0.437441	4.81e-09	4374-45	NA	NA	NA	NA	NA	NA
SPINT2	rs71354995	G	A	0.2538	-0.840919	2.96e-17	2843-13	rs4312417	0.914111	6.77583e-17	-0.566346	0.27433	2843-13
MIA	rs2230694	G	A	0.075	1.20038	5.45e-14	2687-2	rs2607421	0.989881	2.78042e-64	1.10335	0.189194	2687-2
B3GNT8	rs284662	C	T	0.6946	0.957669	6.97e-26	9297-12	rs4674	0.959308	7.61952e-22	0.721258	0.79923	9297-12
PSG5	rs7253874	A	G	0.3995	-0.606616	1.82e-11	9314-9	NA	NA	NA	NA	NA	NA
PSG3	rs2355416	C	G	0.6183	-0.649416	1.22e-12	6444-15	rs1138888	0.861864	5.93354e-18	-0.750949	0.788961	6444-15
PSG4	rs7253420	G	C	0.6193	-0.693716	4.13e-14	5649-83	rs4802157	0.900196	8.43291e-14	-0.687262	0.801719	5649-83
CGA|LHB	rs78248023	A	C	0.0907	-0.882618	1.43e-14	2953-31	rs78537284	1.0	8.06152e-17	-1.20771	0.0588283	2953-31
CGA|CGB3|CGB7	rs45581438	T	C	0.0817	0.730225	1.08e-08	4914-10	rs78537284	0.993506	2.85475e-12	1.04223	0.0577758	4914-10
SIGLEC11	rs77553517	G	T	0.1896	1.03516	2.2e-18	20538-71	rs112243188	0.886907	7.33528e-57	1.16115	0.154421	20538-71
KLK10	rs3760738	G	A	0.5569	0.674941	4.04e-16	6227-1	NA	NA	NA	NA	NA	NA
KLK11	rs1048328	A	G	0.0809	-1.55348	3.17e-22	2831-29	NA	NA	NA	NA	NA	NA
SIGLEC9	rs2075803	G	A	0.5783	-1.23632	9.83e-60	3007-7	rs2075803	1	1.59928e-180	-1.16536	0.382311	3007-7
CD33	rs12459419	T	C	0.2791	-1.15263	1.11e-31	3166-92	rs3865444	0.999095	5.51699e-26	-1.09111	0.091176	3166-92
SIGLEC12	rs968491	A	C	0.8349	-1.35672	4.21e-33	10037-98	rs4801871	1.0	7.44149e-39	-1.42331	0.929763	10037-98
SIGLEC6	rs4146203	G	C	0.8041	-0.785148	2.2e-11	2741-22	rs10409713	0.390016	8.76158e-15	-0.478745	0.568597	2741-22
SIGLEC14	rs7250849	T	G	0.1176	-1.15934	1.73e-16	22577-24	NA	NA	NA	NA	NA	NA
SIGLEC14	rs7259861	A	C	0.135	-1.0718	6.49e-17	8248-222	NA	NA	NA	NA	NA	NA
SIGLEC5	rs7259861	A	C	0.135	-1.05553	6.66e-16	16792-4	NA	NA	NA	NA	NA	NA
SIGLEC5	rs7259861	A	C	0.135	-1.05642	2.52e-17	9275-2	NA	NA	NA	NA	NA	NA
SIGLEC14	rs7259861	A	C	0.135	-1.09115	4.14e-17	5125-6	NA	NA	NA	NA	NA	NA
SIGLEC5	rs7259861	A	C	0.135	-1.09212	1.94e-17	23030-4	NA	NA	NA	NA	NA	NA
VSTM1	rs2433724	C	T	0.402	-0.92578	7.82e-30	20570-18	rs2433724|rs612529	1|0.117474	1.52308e-60|1.42609e-23	-0.948046|-0.588733	0.368808|0.475601	20570-18|19743-12
VSTM1	rs57745388	C	T	0.5466	-0.551359	1.22e-08	19743-12	rs2433724|rs612529	0.41866|0.127723	1.52308e-60|1.42609e-23	-0.948046|-0.588733	0.368808|0.475601	20570-18|19743-12
LILRA6	rs34810796	C	T	0.0725	1.52684	3.03e-16	7059-14	rs34810796	1	9.59329e-41	1.17533	0.159645	7059-14
LILRB5	rs12975366	C	T	0.4466	-1.21991	3.73e-68	7015-8	rs12975366	1	7.4714e-39	-1.11148	0.151183	7015-8
LILRB2	rs443874	T	C	0.1837	-0.933713	5.15e-18	5633-65	rs383369	0.744567	1.18931e-13	-1.03861	0.141826	5091-28
LILRB2	rs386056	T	C	0.2447	-1.14996	9.95e-37	5091-28	rs383369	0.993162	1.18931e-13	-1.03861	0.141826	5091-28
LILRA3	rs103294	T	C	0.2486	-1.22314	9.69e-41	6391-52	rs103294	1	7.13958e-38	-1.32244	0.08136500000000002	6391-52
LILRB1	rs3760857	T	A	0.0574	-1.69322	7.71e-18	5090-49	rs10427127	0.772816	2.52131e-103	-1.02945	0.372364	5090-49
KIR2DL5A	rs3745902	T	C	0.3126	0.84971	1.65e-22	8000-17	NA	NA	NA	NA	NA	NA
GP6	rs1654440	T	C	0.8103	0.809882	3.97e-12	3194-36	NA	NA	NA	NA	NA	NA
TMEM190	rs4806666	T	C	0.4461	-1.04518	2.03e-43	10442-1	rs4806666	1	5.21505e-66	-1.16156	0.16077	10442-1
SDCBP2	rs4814111	T	C	0.1057	-0.911021	8.39e-10	23028-49	NA	NA	NA	NA	NA	NA
SIRPB1	rs6135335	T	C	0.1205	1.33726	7.84e-22	6247-9	rs2422617	0.0448107	2.58623e-31	1.05472	0.881586	6247-9
SIRPG	rs6043409	G	A	0.6322	0.552374	1.84e-08	9241-40	NA	NA	NA	NA	NA	NA
SIRPA	rs1057114	C	G	0.3489	-1.1375	5.1e-48	5430-66	rs6075340	0.985497	1.56937e-263	-1.30394	0.31907	5430-66
CPXM1	rs67367303	C	G	0.1397	-0.880072	3.4e-12	6255-74	rs149094079	8.6136e-05	2.931e-28	-0.931632	0.839413	6255-74
ITPA	rs3803956	T	C	0.2019	-1.03381	4.87e-22	18916-25	rs1127354	0.153054	1.35318e-22	-1.27028	0.050441	18916-25
FLRT3	rs11699420	G	A	0.2781	0.899685	1.31e-20	13123-3	rs6135229	0.136376	2.14281e-49	0.842543	0.6926	13123-3
CST5	rs6049191	T	G	0.1698	0.726309	9.14e-10	3803-10	NA	NA	NA	NA	NA	NA
CST7	rs4273288	A	G	0.7855	0.970762	1.73e-20	14038-130	rs145419833	2.99997e-05	2.28924e-27	1.90553	0.0294839	3302-58
POFUT1	rs76143353	T	C	0.0775	-1.02418	4e-10	5634-39	rs113280909	3.26734e-06	1.99773e-12	-0.566291	0.810763	5634-39
ASIP	rs2424995	A	T	0.1085	1.04297	1.21e-14	5676-54	NA	NA	NA	NA	NA	NA
PROCR	rs6060241	A	G	0.1194	1.55143	6.8e-39	24023-35	rs867186	0.91825	8.1234e-75	1.68485	0.0814238	24023-35
CPNE1	rs7273174	C	T	0.107	-1.08498	3.71e-13	5346-24	NA	NA	NA	NA	NA	NA
LBP	rs2232613	T	C	0.104	-1.18618	1.39e-15	3074-6	NA	NA	NA	NA	NA	NA
PLTP	rs4810479	T	C	0.7989	0.759908	4.68e-10	15475-4	rs6073958	0.70221	6.47727e-21	0.619946	0.701929	15475-4
ADAMTS5	rs151058	C	T	0.8513	0.61213	8.75e-10	3168-8	NA	NA	NA	NA	NA	NA
IFNAR1	rs62226371	G	A	0.1488	-0.910456	4.85e-14	9183-7	rs2257167	0.686415	5.16185e-58	-1.14625	0.158885	9183-7
CBR3	rs1028997	A	G	0.347	-0.563035	2.09e-09	14091-42	rs7283498	0.981752	4.02861e-24	-0.578316	0.472542	14091-42
MX1	rs464138	C	A	0.4118	-0.549485	8.26e-09	17460-51	NA	NA	NA	NA	NA	NA
CSTB	rs35285321	A	G	0.281	-0.541615	1.18e-08	19768-13	NA	NA	NA	NA	NA	NA
ICOSLG	rs11558819	T	C	0.2826	-0.647133	3.83e-13	9303-9	NA	NA	NA	NA	NA	NA
COL6A1	rs1053315	A	G	0.2948	-1.16442	5.15e-49	16828-8	rs1053312	0.99744	7.71183e-181	-1.18973	0.378889	16828-8
COL6A2	rs73382475	T	C	0.1039	-0.964163	2.66e-10	16753-46	NA	NA	NA	NA	NA	NA
IL17RA	rs4819959	A	G	0.46	0.795601	4.95e-20	2992-59	NA	NA	NA	NA	NA	NA
ADA2	rs2231495	C	T	0.295	-0.852755	9.31e-20	6077-63	rs2231495	1	1.0198e-44	-0.788694	0.537543	6077-63
GSTT1	rs5751760	A	G	0.5775	0.552283	8.29e-10	19230-12	rs140196	0.867209	7.15346e-30	0.750314	0.259083	19230-12
TCN2	rs4820885	C	T	0.5514	-1.12635	6.54e-61	15560-52	rs12485165	0.114317	1.4614e-19	-0.697935	0.183726	5584-21
TCN2	rs13054912	T	C	0.3425	-0.605657	1.02e-10	5584-21	rs12485165	0.10312	1.4614e-19	-0.697935	0.183726	5584-21
TIMP3	rs4821098	C	T	0.7376	-0.638906	5.71e-09	2480-58	rs1079734	0.553697	1.22164e-31	-0.812398	0.769936	2480-58
APOL3	rs132642	T	A	0.8367	1.10507	3.03e-21	16823-75	NA	NA	NA	NA	NA	NA
APOL2	rs2899260	A	G	0.0641	-1.27827	9.28e-12	23566-6	NA	NA	NA	NA	NA	NA
APOL1	rs4419330	C	T	0.0635	1.0578	3.7e-09	11510-51	rs2239785	0.014232	1.16032e-40	0.741979	0.309828	11510-51
CSF2RB	rs5756415	G	C	0.464	-0.874484	4.81e-27	10512-13	rs5756414	0.99879	1.527e-41	-0.913567	0.225091	10512-13
PLXNB2	rs28573806	C	T	0.3596	0.593742	5.03e-10	9216-100	rs28379706	0.996654	5.49604e-103	-1.21458	0.607558	10855-55
PLXNB2	rs28379706	C	T	0.3574	-1.19431	8.47e-55	10855-55	rs28379706	1	5.49604e-103	-1.21458	0.607558	10855-55

## Sheet: Supplementary Data 3
HUGO	UniProt	Full Protein Name	Entrez Gene Symbol	Sequence ID	Somamer ID
CRBB2	P43320	Beta-crystallin B2	CRYBB2	10000-28	SL019233
c-Raf	P04049	RAF proto-oncogene serine/threonine-protein kinase	RAF1	10001-7	SL002564
ZNF41	P51814	Zinc finger protein 41	ZNF41	10003-15	SL019245
ELK1	P19419	ETS domain-containing protein Elk-1	ELK1	10006-25	SL019228
GUC1A	P43080	Guanylyl cyclase-activating protein 1	GUCA1A	10008-43	SL019234
BECN1	Q14457	Beclin-1	BECN1	10010-10	SL014943
OCRL	Q01968	Inositol polyphosphate 5-phosphatase OCRL-1	OCRL	10011-65	SL019246
SPDEF	O95238	SAM pointed domain-containing Ets transcription factor	SPDEF	10012-5	SL014669
Fc_MOUSE	Q99LC4	Fc_MOUSE		10013-34	SL025418
SLUG	O43623	Zinc finger protein SNAI2	SNAI2	10014-31	SL007803
KCAB2	Q13303	Voltage-gated potassium channel subunit beta-2	KCNAB2	10015-119	SL014924
Fc_MOUSE	Q99LC4	Fc_MOUSE		10021-1	SL025418
POLH	Q9Y253	DNA polymerase eta	POLH	10022-207	SL019229
VDR	P11473	Vitamin D3 receptor	VDR	10023-32	SL004071
HOGA1	Q86XE5	4-hydroxy-2-oxoglutarate aldolase, mitochondrial	HOGA1	10024-44	SL019235
DLDH	P09622	Dihydrolipoyl dehydrogenase, mitochondrial	DLD	10025-1	SL008018
MutY homolog	Q9UIF7	Adenine DNA glycosylase	MUTYH	10030-8	SL006373
Fc_MOUSE	Q99LC4	Fc_MOUSE		10034-16	SL025418
DUS4	Q13115	Dual specificity protein phosphatase 4	DUSP4	10035-6	SL007389
ZHX3	Q9H4I2	Zinc fingers and homeoboxes protein 3	ZHX3	10036-201	SL019252
SIG12:Ig-like V-type 2	Q96PQ1	Sialic acid-binding Ig-like lectin 12:Ig-like V-type 2 domain, Isoform long	SIGLEC12	10037-98	SL025986
PNP	P00491	Purine nucleoside phosphorylase	PNP	10039-32	SL005262
P73L	Q9H3D4	Tumor protein 63	TP63	10040-63	SL007662
HNF4A	P41235	Hepatocyte nuclear factor 4-alpha	HNF4A	10041-3	SL007226
SGK3	Q96BR1	Serine/threonine-protein kinase Sgk3	SGK3	10042-8	SL015131
BRD4	O60885	Bromodomain-containing protein 4	BRD4	10043-31	SL019249
WN10A	Q9GZT5	Protein Wnt-10a	WNT10A	10044-12	SL012823
CUL3	Q13618	Cullin-3	CUL3	10045-47	SL010989
cIAP-1	Q13490	Baculoviral IAP repeat-containing protein 2	BIRC2	10046-55	SL003727
NCF-2	P19878	Neutrophil cytosol factor 2	NCF2	10047-12	SL004553
PEBB	Q13951	Core-binding factor subunit beta	CBFB	10048-7	SL011998
TERF1	P54274	Telomeric repeat-binding factor 1	TERF1	10049-112	SL019242
ILK1	Q13418	Integrin-linked protein kinase	ILK	10053-5	SL004474
GAN	Q9H2C0	Gigaxonin	GAN	10054-3	SL019232
FOXM1	Q08050	Forkhead box protein M1	FOXM1	10056-5	SL007372
RD23A	P54725	UV excision repair protein RAD23 homolog A	RAD23A	10058-1	SL013796
FANCL	Q9NW38	E3 ubiquitin-protein ligase FANCL	FANCL	10063-10	SL019237
RBBP9	O75884	Putative hydrolase RBBP9	RBBP9	10064-12	SL011550
PIN1	Q13526	Peptidyl-prolyl cis-trans isomerase NIMA-interacting 1	PIN1	10069-2	SL013908
PLCG2	P16885	1-phosphatidylinositol 4,5-bisphosphate phosphodiesterase gamma-2	PLCG2	10070-22	SL016406
TYDP1	Q9NUW8	Tyrosyl-DNA phosphodiesterase 1	TDP1	10073-22	SL011411
BRD2	P25440	Bromodomain-containing protein 2	BRD2	10074-128	SL014748
ACBD6	Q9BR61	Acyl-CoA-binding domain-containing protein 6	ACBD6	10075-75	SL019254
AP4M1	O00189	AP-4 complex subunit mu-1	AP4M1	10076-1	SL019225
BAG3	O95817	BAG family molecular chaperone regulator 3	BAG3	10078-5	SL007063
EI2BA	Q14232	Translation initiation factor eIF-2B subunit alpha	EIF2B1	10080-9	SL019240
SATB2	Q9UPW6	DNA-binding protein SATB2	SATB2	10081-17	SL019243
NFL	P07196	Neurofilament light polypeptide	NEFL	10082-251	SL019251
STAR	P49675	Steroidogenic acute regulatory protein, mitochondrial	STAR	10085-25	SL001714
CBS	P35520	Cystathionine beta-synthase	CBS	10086-39	SL018882
Alpha crystallin A chain	P02489	Alpha-crystallin A chain	CRYAA	10087-10	SL003675
APT	P07741	Adenine phosphoribosyltransferase	APRT	10088-37	SL008014
ASML	O95671	N-acetylserotonin O-methyltransferase-like protein	ASMTL	10089-7	SL019244
CHIP	Q9UNE7	E3 ubiquitin-protein ligase CHIP	STUB1	10336-3	SL019100
NSE	P09104	Gamma-enolase	ENO2	10339-48	SL001731
PIAS4	Q8N2W9	E3 SUMO-protein ligase PIAS4	PIAS4	10342-55	SL019096
IL-10 Ra	Q13651	Interleukin-10 receptor subunit alpha	IL10RA	10344-334	SL005173
STAT3	P40763	Signal transducer and activator of transcription 3	STAT3	10346-5	SL007221
IRF1	P10914	Interferon regulatory factor 1	IRF1	10351-51	SL007108
STAT3	P40763	Signal transducer and activator of transcription 3	STAT3	10354-57	SL007221
c-Jun	P05412	Transcription factor AP-1	JUN	10356-21	SL000455
OAS1	P00973	2'-5'-oligoadenylate synthase 1	OAS1	10361-25	SL014684
c-Myc	P01106	Myc proto-oncogene protein	MYC	10362-35	SL002565
SMAD3	P84022	Mothers against decapentaplegic homolog 3	SMAD3	10363-13	SL004097
SMAD2	Q15796	Mothers against decapentaplegic homolog 2	SMAD2	10364-6	SL004101
IL-23	P29460|Q9NPF7	Interleukin-23	IL12B|IL23A	10365-132	SL005184
PDGFRA	P16234	Platelet-derived growth factor receptor alpha	PDGFRA	10366-11	SL001728
IL-12	P29459|P29460	Interleukin-12	IL12A|IL12B	10367-62	SL001716
STAT1	P42224	Signal transducer and activator of transcription 1-alpha/beta	STAT1	10370-21	SL004396
STAT6	P42226	Signal transducer and activator of transcription 6	STAT6	10372-18	SL007229
ATS1_MOUSE	P97857	A disintegrin and metalloproteinase with thrombospondin motifs 1_MOUSE	Adamts1	10379-19	SL017655
ANGL3	Q9Y5C1	Angiopoietin-related protein 3	ANGPTL3	10382-1	SL006803
ZNRF3	Q9ULT6	E3 ubiquitin-protein ligase ZNRF3	ZNRF3	10390-21	SL018971
ANGL3	Q9Y5C1	Angiopoietin-related protein 3	ANGPTL3	10391-1	SL006803
Mcl-1	Q07820	Induced myeloid leukemia cell differentiation protein Mcl-1	MCL1	10396-6	SL003755
ANKR1	Q15327	Ankyrin repeat domain-containing protein 1	ANKRD1	10398-110	SL019275
Fc_MOUSE	Q99LC4	Fc_MOUSE		10416-79	SL025418
STX12	Q86Y82	Syntaxin-12	STX12	10418-36	SL011111
SCAR5	Q6ZMJ2	Scavenger receptor class A member 5	SCARA5	10419-1	SL014110
FAIM1	Q9NVQ4	Fas apoptotic inhibitory molecule 1	FAIM	10420-30	SL018037
NPDC1	Q9NQX5	Neural proliferation differentiation and control protein 1	NPDC1	10424-31	SL015264
B4GT5	O43286	Beta-1,4-galactosyltransferase 5	B4GALT5	10425-3	SL017972
GOSR2	O14653	Golgi SNAP receptor complex member 2	GOSR2	10426-21	SL018004
Fc_MOUSE	Q99LC4	Fc_MOUSE		10427-2	SL025418
KI2S2	P43631	Killer cell immunoglobulin-like receptor 2DS2	KIR2DS2	10428-1	SL018045
4F2:CD	P08195	4F2 cell-surface antigen heavy chain:Cytoplasmic domain	SLC3A2	10430-31	SL025780
K1644	Q3SXP7	Uncharacterized protein KIAA1644	SHISAL1	10432-3	SL018002
ASPG	P20933	N(4)-(beta-N-acetylglucosaminyl)-L-asparaginase	AGA	10435-2	SL008645
CSF2R	P15509	Granulocyte-macrophage colony-stimulating factor receptor subunit alpha	CSF2RA	10438-19	SL007128
Alpha-amylase 2B	P19961	Alpha-amylase 2B	AMY2B	10439-57	SL005393
ACAM:ECD	Q9H6B4	CXADR-like membrane protein:Extracellular domain	CLMP	10440-26	SL025782
TM190	Q8WZ59	Transmembrane protein 190	TMEM190	10442-1	SL018089
ApoM	O95445	Apolipoprotein M	APOM	10445-20	SL004747
PABP3	Q9H361	Polyadenylate-binding protein 3	PABPC3	10447-18	SL018138
TMM46	Q6UWI4	Protein shisa-2 homolog	SHISA2	10449-31	SL008887
NUCB1	Q02818	Nucleobindin-1	NUCB1	10451-11	SL008914
Fc_MOUSE	Q99LC4	Fc_MOUSE		10452-24	SL025418
CEA20	Q6UY09	Carcinoembryonic antigen-related cell adhesion molecule 20	CEACAM20	10453-7	SL018233
DJC16	Q9Y2G8	DnaJ homolog subfamily C member 16	DNAJC16	10454-99	SL018290
IL-31	Q6EBC2	Interleukin-31	IL31	10455-196	SL004678
IL-18 Rb	O95256	Interleukin-18 receptor accessory protein	IL18RAP	10457-3	SL004861
Chitotriosidase-1	Q13231	Chitotriosidase-1	CHIT1	10460-1	SL006029
Fc_MOUSE	Q99LC4	Fc_MOUSE		10461-57	SL025418
INSL5	Q9Y5Q6	Insulin-like peptide INSL5	INSL5	10462-14	SL012880
Alkaline phosphatase, intestine	P09923	Intestinal-type alkaline phosphatase	ALPI	10463-23	SL002514
ANTR1	Q9H6X2	Anthrax toxin receptor 1	ANTXR1	10464-6	SL008696
Fc_MOUSE	Q99LC4	Fc_MOUSE		10467-58	SL025418
TXD11:N-term	Q6PKC3	Thioredoxin domain-containing protein 11:C-term	TXNDC11	10470-34	SL026024
Fc_MOUSE	Q99LC4	Fc_MOUSE		10471-25	SL025418
HVEM	Q92956	Tumor necrosis factor receptor superfamily member 14	TNFRSF14	10472-53	SL004145
Trefoil factor 2	Q03403	Trefoil factor 2	TFF2	10473-2	SL002602
Fc_MOUSE	Q99LC4	Fc_MOUSE		10476-23	SL025418
Fc_MOUSE	Q99LC4	Fc_MOUSE		10477-162	SL025418
MMP-10	P09238	Stromelysin-2	MMP10	10479-18	SL000645
CD59	P13987	CD59 glycoprotein	CD59	10480-33	SL004557
MAGE-4	P43358	Melanoma-associated antigen 4	MAGEA4	10485-56	SL005064
Fc_MOUSE	Q99LC4	Fc_MOUSE		10489-19	SL025418
RPN1:CD	P04843	Dolichyl-diphosphooligosaccharide--protein glycosyltransferase subunit 1:Cytoplasmic domain	RPN1	10490-3	SL025976
Fc_MOUSE	Q99LC4	Fc_MOUSE		10491-21	SL025418
Fc_MOUSE	Q99LC4	Fc_MOUSE		10494-48	SL025418
Fc_MOUSE	Q99LC4	Fc_MOUSE		10495-10	SL025418
CaCC	A8K7I4	Calcium-activated chloride channel regulator 1	CLCA1	10496-11	SL009322
Fc_MOUSE	Q99LC4	Fc_MOUSE		10497-242	SL025418
T106A	Q96A25	Transmembrane protein 106A	TMEM106A	10499-1	SL008733
Fc_MOUSE	Q99LC4	Fc_MOUSE		10501-3	SL025418
Fc_MOUSE	Q99LC4	Fc_MOUSE		10502-15	SL025418
Fc_MOUSE	Q99LC4	Fc_MOUSE		10503-55	SL025418
Fc_MOUSE	Q99LC4	Fc_MOUSE		10504-6	SL025418
RNF43	Q68DV7	E3 ubiquitin-protein ligase RNF43	RNF43	10505-12	SL018629
PGRC2	O15173	Membrane-associated progesterone receptor component 2	PGRMC2	10506-53	SL007962
sperm protein 10	P26436	Acrosomal protein SP-10	ACRV1	10507-166	SL009308
SCIMP	Q6UWF3	SLP adapter and CSK-interacting membrane protein	SCIMP	10510-62	SL018612
Collagen alpha-3(VI):isoform 3	P12111	Collagen alpha-3(VI) chain:isoform 3	COL6A3	10511-10	SL025821
IL3RB:ECD	P32927	Cytokine receptor common subunit beta:Extracellular domain	CSF2RB	10512-13	SL025888
CSEN	Q9Y2W7	Calsenilin	KCNIP3	10513-13	SL018613
PGD2 synthase	P41222	Prostaglandin-H2 D-isomerase	PTGDS	10514-5	SL005360
Fc_MOUSE	Q99LC4	Fc_MOUSE		10516-53	SL025418
Fc_MOUSE	Q99LC4	Fc_MOUSE		10518-14	SL025418
MXRA8:ECD	Q9BRK3	Matrix-remodeling-associated protein 8:Extracellular domain	MXRA8	10521-10	SL025939
Fc_MOUSE	Q99LC4	Fc_MOUSE		10522-167	SL025418
DHX9	Q08211	ATP-dependent RNA helicase A	DHX9	10527-22	SL013075
DPEP1	P16444	Dipeptidase 1	DPEP1	10528-2	SL008734
Fc_MOUSE	Q99LC4	Fc_MOUSE		10529-19	SL025418
PSB6	P28072	Proteasome subunit beta type-6	PSMB6	10530-8	SL016414
RASN	P01111	GTPase NRas	NRAS	10531-18	SL010845
Fc_MOUSE	Q99LC4	Fc_MOUSE		10533-1	SL025418
PARP:BRCT domain	P09874	Poly [ADP-ribose] polymerase 1:BRCA1 C-terminal:BRCA1 C-terminus domian	PARP1	10534-40	SL025953
CX6A2	Q02221	Cytochrome c oxidase subunit 6A2, mitochondrial	COX6A2	10535-25	SL018731
C99L2	Q8TCZ2	CD99 antigen-like protein 2	CD99L2	10539-30	SL014293
TSEAR	Q8WU66	Thrombospondin-type laminin G domain and EAR repeat-containing protein	TSPEAR	10546-2	SL012744
Fc_MOUSE	Q99LC4	Fc_MOUSE		10547-42	SL025418
Fc_MOUSE	Q99LC4	Fc_MOUSE		10548-35	SL025418
BMP RIB	O00238	Bone morphogenetic protein receptor type-1B	BMPR1B	10550-37	SL004132
LAT	O43561	Linker for activation of T-cells family member 1	LAT	10551-7	SL007008
NKG2F	O43908	NKG2-F type II integral membrane protein	KLRC4	10552-88	SL017983
TOIP2	Q8NFQ8	Torsin-1A-interacting protein 2	TOR1AIP2	10553-8	SL017988
BGAL	P16278	Beta-galactosidase	GLB1	10554-23	SL009072
TEX29	Q8N6K0	Testis-expressed sequence 29 protein	TEX29	10557-6	SL018003
PCDH9	Q9HC56	Protocadherin-9	PCDH9	10558-26	SL008436
ITM2C:N-term	Q9NQX7	Integral membrane protein 2C:N-term	ITM2C	10560-1	SL025895
PGRP-I-alpha	Q96LB9	Peptidoglycan recognition protein 3	PGLYRP3	10561-5	SL004512
NETO2	Q8NC67	Neuropilin and tolloid-like protein 2	NETO2	10562-42	SL015086
LYSM3	Q7Z3D4	LysM and putative peptidoglycan-binding domain-containing protein 3	LYSMD3	10563-13	SL018021
SLIK3	O94933	SLIT and NTRK-like protein 3	SLITRK3	10565-19	SL017951
MFAP2	P55001	Microfibrillar-associated protein 2	MFAP2	10569-28	SL012443
MGAT1	P26572	Alpha-1,3-mannosyl-glycoprotein 2-beta-N-acetylglucosaminyltransferase	MGAT1	10571-14	SL018096
CST8	O60676	Cystatin-8	CST8	10572-65	SL012372
b2-Microglobulin	P61769	Beta-2-microglobulin	B2M	10574-10	SL000283
PUF60	Q9UHX1	Poly(U)-binding-splicing factor PUF60	PUF60	10575-31	SL018139
PXDC2:ECD	Q6UX71	Plexin domain-containing protein 2:Extracellular domain	PLXDC2	10576-7	SL025965
SFTA2	Q6UW10	Surfactant-associated protein 2	SFTA2	10580-14	SL012586
SG196	Q9H5K3	Protein O-mannose kinase	POMK	10582-36	SL018286
TM108	Q6UXF1	Transmembrane protein 108	TMEM108	10583-1	SL018282
NDUS4	O43181	NADH dehydrogenase [ubiquinone] iron-sulfur protein 4, mitochondrial	NDUFS4	10584-7	SL018289
SIAT9	Q9UNP4	Lactosylceramide alpha-2,3-sialyltransferase	ST3GAL5	10588-39	SL011395
RET1L	Q5VY80	Retinoic acid early transcript 1L protein	RAET1L	10589-7	SL018354
Fc_MOUSE	Q99LC4	Fc_MOUSE		10593-14	SL025418
CLGN	O14967	Calmegin	CLGN	10600-24	SL017410
HIS3	P15516	Histatin-3	HTN3	10603-1	SL012419
APMAP	Q9HDC9	Adipocyte plasma membrane-associated protein	APMAP	10605-22	SL004748
TOIP1:Perinuclear	Q5JTV8	Torsin-1A-interacting protein 1:Perinuclear domain	TOR1AIP1	10606-34	SL026012
Fc_MOUSE	Q99LC4	Fc_MOUSE		10607-4	SL025418
HIS1	P15515	Histatin-1	HTN1	10608-9	SL012418
Fc_MOUSE	Q99LC4	Fc_MOUSE		10610-8	SL025418
PLOD3	O60568	Procollagen-lysine,2-oxoglutarate 5-dioxygenase 3	PLOD3	10612-18	SL008694
CASC4	Q6P4E1	Protein CASC4	GOLM2	10613-33	SL018589
MYP0	P25189	Myelin protein P0	MPZ	10615-18	SL008066
PDXL2	Q9NZ53	Podocalyxin-like protein 2	PODXL2	10616-67	SL017477
megalin	P98164	Low-density lipoprotein receptor-related protein 2	LRP2	10618-190	SL004439
PSP-94	P08118	Beta-microseminoprotein	MSMB	10620-21	SL000548
PRR16	Q569H4	Protein Largen	PRR16	10621-26	SL018592
Fc_MOUSE	Q99LC4	Fc_MOUSE		10622-9	SL025418
MUC1:region 1	P15941	Mucin-1:region 1	MUC1	10623-19	SL025933
ISK13	Q1W4C9	Serine protease inhibitor Kazal-type 13	SPINK13	10624-45	SL018582
SIA7C	Q8NDV1	Alpha-N-acetylgalactosaminide alpha-2,6-sialyltransferase 3	ST6GALNAC3	10626-116	SL018611
APLP2	Q06481	Amyloid-like protein 2	APLP2	10627-87	SL007366
HTAI2	Q9BUP3	Oxidoreductase HTATIP2	HTATIP2	10630-5	SL007633
PGRC2	O15173	Membrane-associated progesterone receptor component 2	PGRMC2	10631-9	SL007962
MO2R1:CD	Q8TD46	Cell surface glycoprotein CD200 receptor 1:Isoform 4, Cytoplasmic Domain	CD200R1	10636-1	SL025932
K1324:ECD	Q6UXG2	UPF0577 protein KIAA1324:Extracellular domain	ELAPOR1	10637-50	SL025903
TINF2	Q9BSI4	TERF1-interacting nuclear factor 2	TINF2	10638-1	SL018685
Fc_MOUSE	Q99LC4	Fc_MOUSE		10639-1	SL025418
Fc_MOUSE	Q99LC4	Fc_MOUSE		10640-9	SL025418
NOE3:C-term	Q96PB7	Noelin-3:Isoform 2, C-term	OLFM3	10643-16	SL025948
Fc_MOUSE	Q99LC4	Fc_MOUSE		10645-72	SL025418
ASCC1	Q8N9N2	Activating signal cointegrator 1 complex subunit 1	ASCC1	10647-18	SL017894
Fc_MOUSE	Q99LC4	Fc_MOUSE		10655-43	SL025418
Fc_MOUSE	Q99LC4	Fc_MOUSE		10658-28	SL025418
Fc_MOUSE	Q99LC4	Fc_MOUSE		10659-49	SL025418
Fc_MOUSE	Q99LC4	Fc_MOUSE		10660-33	SL025418
Fc_MOUSE	Q99LC4	Fc_MOUSE		10661-4	SL025418
INSI1	O15503	Insulin-induced gene 1 protein	INSIG1	10663-42	SL018014
Fc_MOUSE	Q99LC4	Fc_MOUSE		10665-30	SL025418
GNPTG	Q9UJJ9	N-acetylglucosamine-1-phosphotransferase subunit gamma	GNPTG	10666-7	SL012791
CA185	Q5T7R7	Uncharacterized protein C1orf185	C1orf185	10667-78	SL018036
STX4	Q12846	Syntaxin-4	STX4	10668-5	SL007377
Semaphorin 3E	O15041	Semaphorin-3E	SEMA3E	10670-26	SL010470
Fc_MOUSE	Q99LC4	Fc_MOUSE		10671-67	SL025418
SP-B	P07988	Pulmonary surfactant-associated protein B	SFTPB	10672-75	SL004483
TMX2	Q9Y320	Thioredoxin-related transmembrane protein 2	TMX2	10675-223	SL018343
NDUB4	O95168	NADH dehydrogenase [ubiquinone] 1 beta subcomplex subunit 4	NDUFB4	10677-9	SL007990
Fc_MOUSE	Q99LC4	Fc_MOUSE		10692-48	SL025418
KLRG2:C-term	A4D1S0	Killer cell lectin-like receptor subfamily G member 2:C-term	KLRG2	10693-43	SL025910
WF10B	Q8IUB3	Protein WFDC10B	WFDC10B	10695-12	SL012662
LRP1	Q07954	Prolow-density lipoprotein receptor-related protein 1	LRP1	10699-52	SL018603
IGS11:CD	Q5DX21	Immunoglobulin superfamily member 11:Cytoplasmic domain	IGSF11	10700-10	SL025885
Fc_MOUSE	Q99LC4	Fc_MOUSE		10701-30	SL025418
COSA1	Q2UY09	Collagen alpha-1(XXVIII) chain	COL28A1	10702-1	SL012521
SDS3	Q9H7L9	Sin3 histone deacetylase corepressor complex component SDS3	SUDS3	10703-203	SL006737
LRMP	Q12912	Lymphoid-restricted membrane protein	IRAG2	10704-91	SL018605
SIA7C	Q8NDV1	Alpha-N-acetylgalactosaminide alpha-2,6-sialyltransferase 3	ST6GALNAC3	10705-14	SL018611
GON2	O43555	Progonadoliberin-2	GNRH2	10708-3	SL007007
ZPBP2	Q6X784	Zona pellucida-binding protein 2	ZPBP2	10710-23	SL012618
CLM7	A8K4G0	CMRF35-like molecule 7	CD300LB	10713-151	SL017073
ACE	P12821	Angiotensin-converting enzyme	ACE	10714-7	SL000269
Fc_MOUSE	Q99LC4	Fc_MOUSE		10715-5	SL025418
PSMD5	Q16401	26S proteasome non-ATPase regulatory subunit 5	PSMD5	10716-35	SL010942
HSP 70	P0DMV8	Heat shock 70 kDa protein 1A	HSPA1A	10721-76	SL000451
KSYK:Protein Kinase	P43405	Tyrosine-protein kinase SYK:Protein kinase domain	SYK	10722-13	SL025912
Fc_MOUSE	Q99LC4	Fc_MOUSE		10723-41	SL025418
Fc_MOUSE	Q99LC4	Fc_MOUSE		10724-45	SL025418
HS3S5	Q8IZT8	Heparan sulfate glucosamine 3-O-sulfotransferase 5	HS3ST5	10731-10	SL018028
G3ST2	Q9H3Q3	Galactose-3-O-sulfotransferase 2	GAL3ST2	10734-339	SL018126
Serpin B1	P30740	Leukocyte elastase inhibitor	SERPINB1	10737-96	SL005397
fibulin 5	Q9UBX5	Fibulin-5	FBLN5	10738-11	SL004460
CSF-1	P09603	Macrophage colony-stimulating factor 1	CSF1	10741-22	SL002684
SLIK1	Q96PX8	SLIT and NTRK-like protein 1	SLITRK1	10743-13	SL008760
DKK3	Q9UBP4	Dickkopf-related protein 3	DKK3	10746-24	SL009412
PCDB2	Q9Y5E7	Protocadherin beta-2	PCDHB2	10748-216	SL018468
HSP 70	P0DMV8	Heat shock 70 kDa protein 1A	HSPA1A	10749-18	SL000451
CDYL2	Q8N8U2	Chromodomain Y-like protein 2	CDYL2	10752-8	SL018591
ADAM7	Q9H2U9	Disintegrin and metalloproteinase domain-containing protein 7	ADAM7	10753-31	SL018585
Prokineticin-2	Q9HC23	Prokineticin-2	PROK2	10754-113	SL005237
UCN3	Q969E3	Urocortin-3	UCN3	10756-34	SL012761
KERA	O60938	Keratocan	KERA	10758-2	SL012375
GRIA4	P48058	Glutamate receptor 4	GRIA4	10760-107	SL018367
TMED2	Q15363	Transmembrane emp24 domain-containing protein 2	TMED2	10761-5	SL006541
KLRG2:N-term	A4D1S0	Killer cell lectin-like receptor subfamily G member 2:N-term	KLRG2	10762-2	SL025911
GPR64	Q8IZP9	G-protein coupled receptor 64	ADGRG2	10767-52	SL018836
CGAT2	Q8N6G5	Chondroitin sulfate N-acetylgalactosaminyltransferase 2	CSGALNACT2	10772-21	SL017976
RAB3D	O95716	Ras-related protein Rab-3D	RAB3D	10780-10	SL008723
CLC4G	Q6UXB4	C-type lectin domain family 4 member G	CLEC4G	10781-19	SL008886
LRC52	Q8N7C0	Leucine-rich repeat-containing protein 52	LRRC52	10785-8	SL018337
Fc_MOUSE	Q99LC4	Fc_MOUSE		10791-21	SL025418
CLM2	Q496F6	CMRF35-like molecule 2	CD300E	10798-4	SL018456
Collagen-binding protein	P50454	Serpin H1	SERPINH1	10800-15	SL003668
Ephrin-A2	O43921	Ephrin-A2	EFNA2	10801-11	SL004843
HSP 70	P0DMV8	Heat shock 70 kDa protein 1A	HSPA1A	10803-22	SL000451
KLRB1	Q12918	Killer cell lectin-like receptor subfamily B member 1	KLRB1	10809-14	SL018479
CD1A	P06126	T-cell surface glycoprotein CD1a	CD1A	10814-7	SL016708
HABP4	Q5JVS0	Intracellular hyaluronan-binding protein 4	HABP4	10815-2	SL018601
PILRA isoform FDF03-M14	Q9UKJ1	Paired immunoglobulin-like type 2 receptor alpha isoform FDF03-M14	PILRA	10816-150	SL022717
TO20L	Q6UXN7	TOMM20-like protein 1	TOMM20L	10817-26	SL018588
ASM	P17405	Sphingomyelin phosphodiesterase	SMPD1	10818-36	SL008921
fibulin 1	P23142	Fibulin-1	FBLN1	10819-108	SL004461
Fc_MOUSE	Q99LC4	Fc_MOUSE		10823-19	SL025418
VSI10	Q8N0Z9	V-set and immunoglobulin domain-containing protein 10	VSIG10	10825-12	SL018584
LIGO3	P0C6S8	Leucine-rich repeat and immunoglobulin-like domain-containing nogo receptor-interacting protein 3	LINGO3	10827-67	SL018590
K0494:N-term	O75071	EF-hand calcium-binding domain-containing protein 14:N-term	EFCAB14	10830-5	SL025899
B4GT6	Q9UBX8	Beta-1,4-galactosyltransferase 6	B4GALT6	10832-24	SL018597
HHIP	Q96QV1	Hedgehog-interacting protein	HHIP	10833-64	SL012788
A4GCT	Q9UNA3	Alpha-1,4-N-acetylglucosaminyltransferase	A4GNT	10835-25	SL018593
Fc_MOUSE	Q99LC4	Fc_MOUSE		10837-131	SL025418
GCNT4	Q9P109	Beta-1,3-galactosyl-O-glycosyl-glycoprotein beta-1,6-N-acetylglucosaminyltransferase 4	GCNT4	10842-7	SL018620
SIG15	Q6ZMC9	Sialic acid-binding Ig-like lectin 15	SIGLEC15	10847-1	SL018624
BTNL3	Q6UXE8	Butyrophilin-like protein 3	BTNL3	10848-137	SL018632
IL27B	Q14213	Interleukin-27 subunit beta	EBI3	10851-77	SL007417
HNRDL	O14979	Heterogeneous nuclear ribonucleoprotein D-like	HNRNPDL	10852-114	SL012987
GCNT4	Q9P109	Beta-1,3-galactosyl-O-glycosyl-glycoprotein beta-1,6-N-acetylglucosaminyltransferase 4	GCNT4	10854-15	SL018620
PLXB2	O15031	Plexin-B2	PLXNB2	10855-55	SL009948
P4R3A	Q6IN85	Serine/threonine-protein phosphatase 4 regulatory subunit 3A	PPP4R3A	10866-60	SL018833
Spastin:MIT	Q9UBP0	Spastin:Microtubule interacting and trafficking domain	SPAST	10870-32	SL025990
BRAT1	Q6PJG6	BRCA1-associated ATM activator 1	BRAT1	10876-300	SL018839
F163B	P0C2L3	Protein FAM163B	FAM163B	10880-38	SL018034
Desmocollin-1	Q08554	Desmocollin-1	DSC1	10882-12	SL005718
CF089	Q6UWU4	Bombesin receptor-activated protein C6orf89	C6orf89	10885-36	SL016472
Fc_MOUSE	Q99LC4	Fc_MOUSE		10888-4	SL025418
MRAP2	Q96G30	Melanocortin-2 receptor accessory protein 2	MRAP2	10889-2	SL017998
LCTL	Q6UWM7	Lactase-like protein	LCTL	10890-135	SL018026
OSMR	Q99650	Oncostatin-M-specific receptor subunit beta	OSMR	10892-8	SL007619
Secretagogin	O76038	Secretagogin	SCGN	10894-25	SL005696
TM11B	Q86T26	Transmembrane protease serine 11B	TMPRSS11B	10895-28	SL017961
STMN2	Q93045	Stathmin-2	STMN2	10900-272	SL013230
APRV1	Q53RT3	Retroviral-like aspartic protease 1	ASPRV1	10902-53	SL018040
STX8	Q9UNK0	Syntaxin-8	STX8	10903-50	SL017987
NTRI	Q9P121	Neurotrimin	NTM	10907-116	SL009074
GLT13	Q8IUC8	Polypeptide N-acetylgalactosaminyltransferase 13	GALNT13	10908-2	SL017992
CEAM4	O75871	Carcinoembryonic antigen-related cell adhesion molecule 4	CEACAM4	10910-6	SL018022
Fc_MOUSE	Q99LC4	Fc_MOUSE		10914-4	SL025418
PLA2R	Q13018	Secretory phospholipase A2 receptor	PLA2R1	10916-44	SL013523
GBGT2	O14610	Guanine nucleotide-binding protein G(I)/G(S)/G(O) subunit gamma-T2	GNGT2	10917-40	SL006983
NEUFC	Q8WUJ1	Neuferricin	CYB5D2	10924-258	SL018077
Fc_MOUSE	Q99LC4	Fc_MOUSE		10927-65	SL025418
Fc_MOUSE	Q99LC4	Fc_MOUSE		10928-7	SL025418
CABP8	Q9BXU9	Calcium-binding protein 8	CALN1	10933-107	SL018094
sLFA-3	P19256	Lymphocyte function-associated antigen 3	CD58	10938-13	SL003442
PKHA4	Q9H4M7	Pleckstrin homology domain-containing family A member 4	PLEKHA4	10939-16	SL018105
SRCA	Q86TD4	Sarcalumenin	SRL	10940-25	SL008242
Fc_MOUSE	Q99LC4	Fc_MOUSE		10943-36	SL025418
Syntaxin-6	O43752	Syntaxin-6	STX6	10945-11	SL006065
PLD3	Q8IV08	Phospholipase D3	PLD3	10948-14	SL008958
RLA2	P05387	60S acidic ribosomal protein P2	RPLP2	10949-59	SL008009
CLC2A	Q6UVW9	C-type lectin domain family 2 member A	CLEC2A	10953-14	SL018252
CLC10	Q8IUN9	C-type lectin domain family 10 member A	CLEC10A	10955-4	SL014095
GCSH	P23434	Glycine cleavage system H protein, mitochondrial	GCSH	10956-82	SL009212
BET1L	Q9NYM9	BET1-like protein	BET1L	10959-125	SL005478
TIG3	Q9UL19	Retinoic acid receptor responder protein 3	PLAAT4	10961-15	SL015329
Fc_MOUSE	Q99LC4	Fc_MOUSE		10962-46	SL025418
a2-HS-Glycoprotein	P02765	Alpha-2-HS-glycoprotein	AHSG	10966-1	SL000251
PRL	P01236	Prolactin	PRL	10967-12	SL000546
NAR3	Q13508	Ecto-ADP-ribosyltransferase 3	ART3	10970-3	SL018330
ISK7	P58062	Serine protease inhibitor Kazal-type 7	SPINK7	10974-20	SL012454
MUCL1	Q96DR8	Mucin-like protein 1	MUCL1	10975-59	SL008738
MUC1:region 3	P15941	Mucin-1:region 3	MUC1	10976-44	SL025935
UCMA	Q8WVF2	Unique cartilage matrix-associated protein	UCMA	10977-55	SL017252
SOM2	P01242	Growth hormone variant	GH2	10978-39	SL009327
ACES	P22303	Acetylcholinesterase	ACHE	10980-11	SL007155
NRG3	P56975	Pro-neuregulin-3, membrane-bound isoform	NRG3	10981-56	SL013799
LRRK2	Q5S007	Leucine-rich repeat serine/threonine-protein kinase 2	LRRK2	10990-21	SL017128
Osteocalcin	P02818	Osteocalcin	BGLAP	11067-13	SL001791
IL-5	P05113	Interleukin-5	IL5	11071-1	SL000481
GPDA	P21695	Glycerol-3-phosphate dehydrogenase [NAD(+)], cytoplasmic	GPD1	11081-1	SL007151
NSE	P09104	Gamma-enolase	ENO2	11083-23	SL001731
IgA	P01876|P01877	Immunoglobulin A	IGHA1|IGHA2	11089-7	SL000459
LPPL	Q05315	Galectin-10	CLC	11094-104	SL007361
HEMK2	Q9Y5N5	HemK methyltransferase family member 2	N6AMT1	11096-57	SL018921
PDXK	O00764	Pyridoxal kinase	PDXK	11098-1	SL007953
TLR4	O00206	Toll-like receptor 4	TLR4	11101-18	SL004489
REG4	Q9BYZ8	Regenerating islet-derived protein 4	REG4	11102-22	SL012561
HSP 27	P04792	Heat shock protein beta-1	HSPB1	11103-24	SL000448
YKL-40	P36222	Chitinase-3-like protein 1	CHI3L1	11104-13	SL003340
Alpha enolase	P06733	Alpha-enolase	ENO1	11105-171	SL003650
TEN3	Q9P273	Teneurin-3	TENM3	11107-25	SL007735
SVEP1:Sushi 15-18	Q4LDE5	Sushi, von Willebrand factor type A, EGF and pentraxin domain-containing protein 1:Sushi 15-18	SVEP1	11109-56	SL025995
TM119	Q4V9L6	Transmembrane protein 119	TMEM119	11110-4	SL019320
KISHA	Q8TBQ9	Protein kish-A	TMEM167A	11112-18	SL016490
CK087	Q6NUJ2	Uncharacterized protein C11orf87	C11orf87	11116-16	SL018991
SPT20	Q8TB22	Spermatogenesis-associated protein 20	SPATA20	11117-2	SL009460
RAB17	Q9H0T7	Ras-related protein Rab-17	RAB17	11118-107	SL019321
NAT14	Q8WUY8	N-acetyltransferase 14	NAT14	11120-49	SL019329
VWC2	Q2TAL6	Brorin	VWC2	11121-56	SL012520
SPG21	Q9NZD8	Maspardin	SPG21	11122-97	SL019337
TRIO	O75962	Triple functional domain protein	TRIO	11126-102	SL007986
T132C:CD	Q8N3T6	Transmembrane protein 132C:Cytoplasmic domain	TMEM132C	11128-29	SL026000
BMP15	O95972	Bone morphogenetic protein 15	BMP15	11129-66	SL007065
CACB4	O00305	Voltage-dependent L-type calcium channel subunit beta-4	CACNB4	11130-158	SL019338
RF1ML	Q9UGC7	Peptide chain release factor 1-like, mitochondrial	MTRF1L	11134-30	SL019322
RM55	Q7Z7F7	39S ribosomal protein L55, mitochondrial	MRPL55	11135-5	SL012643
IL3RB:CD	P32927	Cytokine receptor common subunit beta:Cytoplasmic domain	CSF2RB	11137-43	SL025889
RUNX3	Q13761	Runt-related transcription factor 3	RUNX3	11138-16	SL006056
Fc_MOUSE	Q99LC4	Fc_MOUSE		11139-4	SL025418
CO1A1:C-term propeptide	P02452	Collagen alpha-1(I) chain:C-term propeptide	COL1A1	11140-56	SL025819
ANGL1:C-term	O95841	Angiopoietin-related protein 1:C-Term, Fibrinogen domian	ANGPTL1	11142-11	SL025792
NOE3:N-term	Q96PB7	Noelin-3:Isoform 2, N-term	OLFM3	11143-32	SL025949
DB116	Q30KQ4	Beta-defensin 116	DEFB116	11144-10	SL012527
K154L	Q6ZVL6	UPF0606 protein KIAA1549L	KIAA1549L	11145-72	SL019333
TBX22	Q9Y458	T-box transcription factor TBX22	TBX22	11146-4	SL019339
TRML1:ITIM	Q86YW5	Trem-like transcript 1 protein:immunoreceptor tyrosine-based inhibition motif	TREML1	11147-17	SL026020
TLR1:CD	Q15399	Toll-like receptor 1:Cytoplasmic domain	TLR1	11149-3	SL026003
Collagen a1(VI)	P12109	Collagen alpha-1(VI) chain	COL6A1	11150-3	SL002657
kallikrein 13	Q9UKR3	Kallikrein-13	KLK13	11152-46	SL003918
NF2L1	Q14494	Nuclear factor erythroid 2-related factor 1	NFE2L1	11154-3	SL007421
CO6A5	A8TX70	Collagen alpha-5(VI) chain	COL6A5	11155-16	SL019315
HSP 70	P0DMV8	Heat shock 70 kDa protein 1A	HSPA1A	11157-35	SL000451
BICR1	Q6ZP65	Bicaudal D-related protein 1	BICDL1	11158-40	SL019326
MUL1:CD	Q969V5	Mitochondrial ubiquitin ligase activator of NFKB 1:Cytoplasmic domain	MUL1	11159-14	SL025937
RN122	Q9H9V4	RING finger protein 122	RNF122	11160-56	SL019335
SPG20	Q8N0X7	Spartin	SPART	11161-5	SL019340
EQTN	Q9NQ60	Equatorin	EQTN	11162-37	SL019313
F162B	Q5T6X4	Protein FAM162B	FAM162B	11163-7	SL019316
TEN2	Q9NT68	Teneurin-2	TENM2	11164-7	SL019319
MTMR1	Q13613	Myotubularin-related protein 1	MTMR1	11167-6	SL019330
MEG10	Q96KG7	Multiple epidermal growth factor-like domains protein 10	MEGF10	11168-3	SL019053
filamin A:CH2	P21333	Filamin-A:Calponin Homology 2	FLNA	11171-25	SL025862
MILR1	Q7Z6M3	Allergin-1	MILR1	11173-29	SL019119
THS7A:TSP type-1 domain 6	Q9UPZ6	Thrombospondin type-1 domain-containing protein 7A:Thrombospondin type-1 domain 6	THSD7A	11174-8	SL026002
PCAT2	Q7L5N7	Lysophosphatidylcholine acyltransferase 2	LPCAT2	11175-45	SL018606
K2C5	P13647	Keratin, type II cytoskeletal 5	KRT5	11177-16	SL006465
SVEP1:EGF-like domains 4-6	Q4LDE5	Sushi, von Willebrand factor type A, EGF and pentraxin domain-containing protein 1:EGF-like domains 4-6	SVEP1	11178-21	SL025996
TSSK1	Q9BXA7	Testis-specific serine/threonine-protein kinase 1	TSSK1B	11179-7	SL006717
SMRC1	Q92922	SWI/SNF complex subunit SMARCC1	SMARCC1	11180-17	SL019318
CgA	P10645	Chromogranin-A	CHGA	11184-51	SL002762
GCH1	P30793	GTP cyclohydrolase 1	GCH1	11185-145	SL019341
TMM52	Q8NDY8	Transmembrane protein 52	TMEM52	11186-12	SL019314
CL12A	Q5QGZ9	C-type lectin domain family 12 member A	CLEC12A	11187-11	SL018579
YMEL1	Q96TA2	ATP-dependent zinc metalloprotease YME1L1	YME1L1	11190-129	SL019328
TINAL	Q9GZM7	Tubulointerstitial nephritis antigen-like	TINAGL1	11192-168	SL008302
HNF1A	P20823	Hepatocyte nuclear factor 1-alpha	HNF1A	11193-27	SL019342
SIT1	Q9Y3P8	Signaling threshold-regulating transmembrane adapter 1	SIT1	11194-6	SL007783
Collagen alpha-3(VI):BPTI/Kunitz inhibitor	P12111	Collagen alpha-3(VI) chain:Bovine pancreatic trypsin inhibitor/Kunitz inhibitor domain, isoform 1	COL6A3	11196-31	SL025822
CR3L1	Q96BA8	Cyclic AMP-responsive element-binding protein 3-like protein 1	CREB3L1	11198-37	SL012768
C1QR1	Q9NPY3	Complement component C1q receptor	CD93	11200-52	SL007696
TRUA	Q9Y606	tRNA pseudouridine synthase A, mitochondrial	PUS1	11201-19	SL019343
TBX5	Q99593	T-box transcription factor TBX5	TBX5	11202-70	SL019350
KPYR	P30613	Pyruvate kinase PKLR	PKLR	11203-97	SL009203
CXAR	P78310	Coxsackievirus and adenovirus receptor	CXADR	11204-80	SL009892
Integrin beta-7	P26010	Integrin beta-7	ITGB7	11205-10	SL004571
Macrophage scavenger receptor:CD	P21757	Macrophage scavenger receptor types I and II:Cytoplasmic domain	MSR1	11207-3	SL025927
NAGPA	Q9UK23	N-acetylglucosamine-1-phosphodiester alpha-N-acetylglucosaminidase	NAGPA	11208-15	SL019369
TBCE	Q15813	Tubulin-specific chaperone E	TBCE	11211-7	SL019355
TXND5	Q8NBS9	Thioredoxin domain-containing protein 5	TXNDC5	11212-7	SL008805
DNJB9	Q9UBS3	DnaJ homolog subfamily B member 9	DNAJB9	11214-40	SL019363
CAD15:CD	P55291	Cadherin-15:Cytoplasmic domain	CDH15	11215-6	SL025808
CTBP1	Q13363	C-terminal-binding protein 1	CTBP1	11217-16	SL007405
TPMT	P51580	Thiopurine S-methyltransferase	TPMT	11218-84	SL019351
FGFP3	Q8TAT2	Fibroblast growth factor-binding protein 3	FGFBP3	11219-95	SL012727
CJ105	Q8TEF2	Uncharacterized protein C10orf105	C10orf105	11220-53	SL019359
Fc_MOUSE	Q99LC4	Fc_MOUSE		11222-62	SL025418
TM154	Q6P9G4	Transmembrane protein 154	TMEM154	11223-1	SL018407
UBE3A	Q05086	Ubiquitin-protein ligase E3A	UBE3A	11226-16	SL019352
TBL2	Q9Y4P3	Transducin beta-like protein 2	TBL2	11227-31	SL019356
RIC3	Q7Z5B4	Protein RIC-3	RIC3	11228-37	SL018079
ERN1	O75460	Serine/threonine-protein kinase/endoribonuclease IRE1	ERN1	11229-16	SL007036
Fc_MOUSE	Q99LC4	Fc_MOUSE		11230-12	SL025418
ADXL	Q6P4F2	Adrenodoxin-like protein, mitochondrial	FDX2	11231-12	SL019364
Holo-TC I	P20061	Transcobalamin-1	TCN1	11232-46	SL003164
PCOC1	Q15113	Procollagen C-endopeptidase enhancer 1	PCOLCE	11237-49	SL006539
TMPS6	Q8IU80	Transmembrane protease serine 6	TMPRSS6	11239-49	SL019365
ARLY	P04424	Argininosuccinate lyase	ASL	11241-8	SL011173
TGM1	P22735	Protein-glutamine gamma-glutamyltransferase K	TGM1	11242-33	SL019353
GPR110	Q5T601	Adhesion G-protein coupled receptor F1	ADGRF1	11243-90	SL019357
filamin A:CH1	P21333	Filamin-A:Calponin Homology 1	FLNA	11245-43	SL025863
LPLC1	Q8TDL5	BPI fold-containing family B member 1	BPIFB1	11246-3	SL012736
NAGS	Q8N159	N-acetylglutamate synthase, mitochondrial	NAGS	11247-20	SL019366
HEM4	P10746	Uroporphyrinogen-III synthase	UROS	11248-43	SL019345
LRCH4:CH	O75427	Leucine-rich repeat and calponin homology domain-containing protein 4:Calponin Homology	LRCH4	11252-30	SL025921
PPN	O95428	Papilin	PAPLN	11254-13	SL012393
DHPR	P09417	Dihydropteridine reductase	QDPR	11257-1	SL007095
MAdCAM-1	Q13477	Mucosal addressin cell adhesion molecule 1	MADCAM1	11258-41	SL004569
SPA4L	Q8TC36	SUN domain-containing protein 5	SUN5	11260-47	SL012729
TRABD	Q9H4I3	TraB domain-containing protein	TRABD	11262-39	SL019367
CASQ1	P31415	Calsequestrin-1	CASQ1	11263-57	SL019372
XDH	P47989	Xanthine dehydrogenase/oxidase	XDH	11264-33	SL019346
Retinal dehydrogenase 1	P00352	Retinal dehydrogenase 1	ALDH1A1	11265-8	SL005674
SELPL:ECD	Q14242	P-selectin glycoprotein ligand 1:Extracellular domain	SELPLG	11266-8	SL025980
CHC10	Q8WYQ3	Coiled-coil-helix-coiled-coil-helix domain-containing protein 10, mitochondrial	CHCHD10	11270-17	SL019368
GSTT2	P0CG30	Glutathione S-transferase theta-2B	GSTT2B	11273-176	SL013030
LRP1B	Q9NZR2	Low-density lipoprotein receptor-related protein 1B	LRP1B	11275-94	SL013872
ATF6A	P18850	Cyclic AMP-dependent transcription factor ATF-6 alpha	ATF6	11277-23	SL014732
COL11A2	P13942	Collagen alpha-2(XI) chain	COL11A2	11278-4	SL009488
GABR1	Q9UBS5	Gamma-aminobutyric acid type B receptor subunit 1	GABBR1	11279-42	SL019373
DCE1	Q99259	Glutamate decarboxylase 1	GAD1	11280-6	SL019348
GRB7	Q14451	Growth factor receptor-bound protein 7	GRB7	11281-6	SL002520
Macrophage scavenger receptor:ECD	P21757	Macrophage scavenger receptor types I and II:Extracellular domain	MSR1	11282-16	SL025926
DCAF5	Q96JK2	DDB1- and CUL4-associated factor 5	DCAF5	11283-13	SL019361
LAIR1	Q6GTX8	Leukocyte-associated immunoglobulin-like receptor 1	LAIR1	11284-24	SL005432
CD34	P28906	Hematopoietic progenitor cell antigen CD34	CD34	11285-8	SL004572
SELS	Q9BQE4	Selenoprotein S	SELENOS	11286-78	SL007632
Cytochrome b5	P00167	Cytochrome b5	CYB5A	11287-14	SL005251
5NTC	P49902	Cytosolic purine 5'-nucleotidase	NT5C2	11288-26	SL019349
KC1D	P48730	Casein kinase I isoform delta	CSNK1D	11289-31	SL019354
Fc_MOUSE	Q99LC4	Fc_MOUSE		11291-73	SL025418
SCAR3:region 2	Q6AZY7	Scavenger receptor class A member 3:region 2	SCARA3	11292-13	SL025978
LRRN1:CD	Q6UXK5	Leucine-rich repeat neuronal protein 1:Cytoplasmic domain	LRRN1	11293-14	SL025922
TMCC3:region 2	Q9ULS5	Transmembrane and coiled-coil domains protein 3:region 2	TMCC3	11294-7	SL026006
NOTC2	Q04721	Neurogenic locus notch homolog protein 2	NOTCH2	11297-54	SL007356
SORT	Q99523	Sortilin	SORT1	11300-32	SL008851
TENR	Q92752	Tenascin-R	TNR	11302-237	SL008783
SAMH1	Q9Y3Z3	Deoxynucleoside triphosphate triphosphohydrolase SAMHD1	SAMHD1	11303-7	SL008335
WWP1	Q9H0M0	NEDD4-like E3 ubiquitin-protein ligase WWP1	WWP1	11307-33	SL007655
CR3L4	Q8TEY5	Cyclic AMP-responsive element-binding protein 3-like protein 4	CREB3L4	11308-8	SL019414
Desmoglein-3	P32926	Desmoglein-3	DSG3	11310-8	SL004969
RAG-1	P15918	V(D)J recombination-activating protein 1	RAG1	11311-79	SL004573
PMS2	P54278	Mismatch repair endonuclease PMS2	PMS2	11312-40	SL019432
PHS	P61457	Pterin-4-alpha-carbinolamine dehydratase	PCBD1	11313-100	SL008857
PPM1D	O15297	Protein phosphatase 1D	PPM1D	11315-148	SL013714
Apo A-V	Q6Q788	Apolipoprotein A-V	APOA5	11318-20	SL004840
MRE11	P49959	Double-strand break repair protein MRE11	MRE11	11319-106	SL013791
CHFR	Q96EP1	E3 ubiquitin-protein ligase CHFR	CHFR	11320-29	SL013858
PXDNL	A1KZ92	Peroxidasin-like protein	PXDNL	11324-3	SL006952
BTG2	P78543	Protein BTG2	BTG2	11325-8	SL007329
CLK2	P49760	Dual specificity protein kinase CLK2	CLK2	11327-56	SL019430
USB1	Q9BQ65	U6 snRNA phosphodiesterase	USB1	11328-9	SL019433
CSK2B	P67870	Casein kinase II subunit beta	CSNK2B	11330-15	SL013806
RHG25	P42331	Rho GTPase-activating protein 25	ARHGAP25	11333-82	SL006485
LIRB3	O75022	Leukocyte immunoglobulin-like receptor subfamily B member 3	LILRB3	11334-7	SL019428
FANCF	Q9NPI8	Fanconi anemia group F protein	FANCF	11336-9	SL019434
BLK	P51451	Tyrosine-protein kinase BLK	BLK	11338-49	SL013793
PXDC2:CD	Q6UX71	Plexin domain-containing protein 2:Cytoplasmic domain	PLXDC2	11342-59	SL025966
Transaldolase	P37837	Transaldolase	TALDO1	11347-9	SL006113
P4HA2	O15460	Prolyl 4-hydroxylase subunit alpha-2	P4HA2	11348-132	SL012364
CHIP	Q9UNE7	E3 ubiquitin-protein ligase CHIP	STUB1	11350-30	SL019100
NHEJ1	Q9H9Q4	Non-homologous end-joining factor 1	NHEJ1	11351-233	SL019435
TITIN	Q8WZ42	Titin	TTN	11352-42	SL006679
SMAD2	Q15796	Mothers against decapentaplegic homolog 2	SMAD2	11353-143	SL004101
Phospholipase C-beta-1	Q9NQ66	1-phosphatidylinositol 4,5-bisphosphate phosphodiesterase beta-1	PLCB1	11354-21	SL006829
IF5A2	Q9GZV4	Eukaryotic translation initiation factor 5A-2	EIF5A2	11355-10	SL008435
DGC14	Q96DF8	Protein DGCR14	ESS2	11356-19	SL019423
GRB10	Q13322	Growth factor receptor-bound protein 10	GRB10	11358-15	SL013823
RRM1	P23921	Ribonucleoside-diphosphate reductase large subunit	RRM1	11360-39	SL009588
TP	P19971	Thymidine phosphorylase	TYMP	11361-73	SL000155
AQP4	P55087	Aquaporin-4	AQP4	11363-58	SL019418
MFN1	Q8IWA4	Mitofusin-1	MFN1	11364-18	SL019424
TEN4	Q6N022	Teneurin-4	TENM4	11365-17	SL009091
KAD2	P54819	Adenylate kinase 2, mitochondrial	AK2	11368-32	SL008133
ADHX	P11766	Alcohol dehydrogenase class-3	ADH5	11369-23	SL008855
INP5E	Q9NRR6	72 kDa inositol polyphosphate 5-phosphatase	INPP5E	11370-20	SL019445
GP101	Q96P66	Probable G-protein coupled receptor 101	GPR101	11371-1	SL019419
ZNF18	P17022	Zinc finger protein 18	ZNF18	11372-2	SL019425
FOXL2	P58012	Forkhead box protein L2	FOXL2	11375-49	SL019436
ADH7	P40394	Alcohol dehydrogenase class 4 mu/sigma chain	ADH7	11377-19	SL019442
KSYK:SH2, 1 and 2	P43405	Tyrosine-protein kinase SYK:Src Homology domain	SYK	11378-37	SL025913
RBM24	Q9BX46	RNA-binding protein 24	RBM24	11380-84	SL019426
PRPS1	P60891	Ribose-phosphate pyrophosphokinase 1	PRPS1	11381-56	SL010934
BIEA	P53004	Biliverdin reductase A	BLVRA	11382-5	SL006491
Keratin 7	P08729	Keratin, type II cytoskeletal 7	KRT7	11383-41	SL001732
ATF6B	Q99941	Cyclic AMP-dependent transcription factor ATF-6 beta	ATF6B	11387-3	SL019420
HE4	Q14508	WAP four-disulfide core domain protein 2	WFDC2	11388-75	SL001690
Carbonic Anhydrase VIII	P35219	Carbonic anhydrase-related protein	CA8	11390-24	SL004870
MVK	Q03426	Mevalonate kinase	MVK	11391-69	SL015949
FAK2:FERM	Q14289	Protein-tyrosine kinase 2-beta:4.1 protein, ezrin, radixin, moesin domain	PTK2B	11395-5	SL025855
DNAI1	Q9UI46	Dynein intermediate chain 1, axonemal	DNAI1	11396-39	SL019451
RN146	Q9NTX7	E3 ubiquitin-protein ligase RNF146	RNF146	11401-181	SL019468
KMT2C	Q8NEZ4	Histone-lysine N-methyltransferase 2C	KMT2C	11402-17	SL019475
CARD9	Q9H257	Caspase recruitment domain-containing protein 9	CARD9	11405-150	SL007659
ACAD8	Q9UKU7	Isobutyryl-CoA dehydrogenase, mitochondrial	ACAD8	11406-82	SL019452
PLS3	Q9NRY6	Phospholipid scramblase 3	PLSCR3	11407-57	SL015269
FBXL4:LRR4 and LRR5	Q9UKA2	F-box/LRR-repeat protein 4:Leucine-rich repeats 4 and 5	FBXL4	11416-23	SL025857
EHD4	Q9H223	EH domain-containing protein 4	EHD4	11421-10	SL008304
DLX3	O60479	Homeobox protein DLX-3	DLX3	11422-2	SL019446
FAAA	P16930	Fumarylacetoacetase	FAH	11424-4	SL008049
RUFY1	Q96T51	RUN and FYVE domain-containing protein 1	RUFY1	11425-31	SL019064
PDLI1	O00151	PDZ and LIM domain protein 1	PDLIM1	11428-31	SL006955
hnRNP C1/C2	P07910	Heterogeneous nuclear ribonucleoproteins C1/C2	HNRNPC	11429-80	SL004923
DTX1	Q86Y01	E3 ubiquitin-protein ligase DTX1	DTX1	11430-49	SL007518
RECQ1	P46063	ATP-dependent DNA helicase Q1	RECQL	11431-235	SL019447
PQBP1	O60828	Polyglutamine-binding protein 1	PQBP1	11432-11	SL019453
TECT2	Q96GX1	Tectonic-2	TCTN2	11433-11	SL019456
AINX	Q16352	Alpha-internexin	INA	11436-6	SL008211
DNJB2	P25686	DnaJ homolog subfamily B member 2	DNAJB2	11438-6	SL019476
RHPN2	Q8IUC4	Rhophilin-2	RHPN2	11439-88	SL019482
SOCS-3	O14543	Suppressor of cytokine signaling 3	SOCS3	11440-58	SL004268
PYGL	P06737	Glycogen phosphorylase, liver form	PYGL	11441-11	SL007082
DNER:CD	Q8NFT8	Delta and Notch-like epidermal growth factor-related receptor:Cytoplasmic domain	DNER	11442-1	SL025837
RPC6	Q9H1D9	DNA-directed RNA polymerase III subunit RPC6	POLR3F	11444-49	SL019460
GALK1	P51570	Galactokinase	GALK1	11448-34	SL016433
CAZA1	P52907	F-actin-capping protein subunit alpha-1	CAPZA1	11449-22	SL008129
Protein disulfide-isomerase	P07237	Protein disulfide-isomerase	P4HB	11450-110	SL004901
EIF3G	O75821	Eukaryotic translation initiation factor 3 subunit G	EIF3G	11454-87	SL012996
MAGBA	Q96LZ2	Melanoma-associated antigen B10	MAGEB10	11456-2	SL019448
GALE	Q14376	UDP-glucose 4-epimerase	GALE	11457-53	SL014942
PCBP1	Q15365	Poly(rC)-binding protein 1	PCBP1	11458-30	SL016460
ELL	P55199	RNA polymerase II elongation factor ELL	ELL	11459-81	SL007290
RBM9	O43251	RNA binding protein fox-1 homolog 2	RBFOX2	11462-8	SL011160
RELB	Q01201	Transcription factor RelB	RELB	11464-9	SL013813
GP135	Q8IZ08	Probable G-protein coupled receptor 135	GPR135	11465-4	SL019454
RBM19	Q9Y4C8	Probable RNA-binding protein 19	RBM19	11468-15	SL019467
VPS4A	Q9UN37	Vacuolar protein sorting-associated protein 4A	VPS4A	11476-43	SL009023
Aldehyde dehydrogenase, class 3	P30838	Aldehyde dehydrogenase, dimeric NADP-preferring	ALDH3A1	11480-1	SL006130
TIMD3	Q8TDQ0	Hepatitis A virus cellular receptor 2	HAVCR2	11481-25	SL007547
ZN174	Q15697	Zinc finger protein 174	ZNF174	11486-26	SL019479
Testican-1	Q08629	Testican-1	SPOCK1	11487-4	SL010384
UBL4A	P11441	Ubiquitin-like protein 4A	UBL4A	11490-42	SL019457
DYL2	Q96FJ2	Dynein light chain 2, cytoplasmic	DYNLL2	11493-169	SL019474
ELL2	O00472	RNA polymerase II elongation factor ELL2	ELL2	11494-4	SL019480
Apo L1	O14791	Apolipoprotein L1	APOL1	11510-31	SL005699
Apo L1	O14791	Apolipoprotein L1	APOL1	11510-51	SL005699
CD38	P28907	ADP-ribosyl cyclase/cyclic ADP-ribose hydrolase 1	CD38	11513-92	SL002722
CD59	P13987	CD59 glycoprotein	CD59	11514-196	SL004557
FABPL	P07148	Fatty acid-binding protein, liver	FABP1	11516-7	SL006131
HEM3	P08397	Porphobilinogen deaminase	HMBS	11530-37	SL010978
GI24:CD	Q9H7M9	V-type immunoglobulin domain-containing suppressor of T-cell activation:Cytoplasmic domain	VSIR	11531-24	SL025872
LRIT3	Q3SXY7	Leucine-rich repeat, immunoglobulin-like domain and transmembrane domain-containing protein 3	LRIT3	11534-6	SL019063
MYSM1	Q5VVJ2	Histone H2A deubiquitinase MYSM1	MYSM1	11536-9	SL019540
TFR2	Q9UP52	Transferrin receptor protein 2	TFR2	11537-12	SL008830
DCMC	O95822	Malonyl-CoA decarboxylase, mitochondrial	MLYCD	11538-216	SL019512
ATPK	P56134	ATP synthase subunit f, mitochondrial	ATP5MF	11539-4	SL008136
FOXO3A	O43524	Forkhead box protein O3	FOXO3	11540-37	SL012328
TM230	Q96A57	Transmembrane protein 230	TMEM230	11542-11	SL019529
LIMA1	Q9UHB6	LIM domain and actin-binding protein 1	LIMA1	11543-84	SL006779
PHF3	Q92576	PHD finger protein 3	PHF3	11544-39	SL010933
HVEM	Q92956	Tumor necrosis factor receptor superfamily member 14	TNFRSF14	11545-9	SL004145
CYGB	Q8WWM9	Cytoglobin	CYGB	11546-7	SL007558
MUSK	O15146	Muscle, skeletal receptor tyrosine-protein kinase	MUSK	11547-84	SL019518
MPIP1	P30304	M-phase inducer phosphatase 1	CDC25A	11548-84	SL007184
ISL1	P61371	Insulin gene enhancer protein ISL-1	ISL1	11549-6	SL007314
HM20B	Q9P0W2	SWI/SNF-related matrix-associated actin-dependent regulator of chromatin subfamily E member 1-related	HMG20B	11551-16	SL019534
ARFG1	Q8N6T3	ADP-ribosylation factor GTPase-activating protein 1	ARFGAP1	11556-19	SL015077
SMUF1	Q9HCE7	E3 ubiquitin-protein ligase SMURF1	SMURF1	11557-3	SL007679
NFAC4	Q14934	Nuclear factor of activated T-cells, cytoplasmic 4	NFATC4	11560-76	SL007428
Fc_MOUSE	Q99LC4	Fc_MOUSE		11561-32	SL025418
DPOE2	P56282	DNA polymerase epsilon subunit 2	POLE2	11562-9	SL014854
SYTL4:C2 2	Q96C24	Synaptotagmin-like protein 4:Ca2+-dependent membrane-targeting module 2	SYTL4	11563-51	SL025998
ZNF23	P17027	Zinc finger protein 23	ZNF23	11565-58	SL019525
Keratin 72	Q14CN4	Keratin, type II cytoskeletal 72	KRT72	11566-48	SL009148
ZNF10	P21506	Zinc finger protein 10	ZNF10	11567-23	SL019535
FKB1B	P68106	Peptidyl-prolyl cis-trans isomerase FKBP1B	FKBP1B	11568-2	SL007323
BAP29	Q9UHQ4	B-cell receptor-associated protein 29	BCAP29	11570-94	SL019514
NKG2E:ECD	Q07444	NKG2-E type II integral membrane protein:Isoform E, Extracellular domain	KLRC3	11571-75	SL025943
DYN2	P50570	Dynamin-2	DNM2	11572-4	SL010968
SRSF6	Q13247	Serine/arginine-rich splicing factor 6	SRSF6	11573-3	SL017909
DNJA2	O60884	DnaJ homolog subfamily A member 2	DNAJA2	11582-63	SL007975
LRRN1:ECD	Q6UXK5	Leucine-rich repeat neuronal protein 1:Extracellular domain	LRRN1	11586-2	SL025923
MGAP	Q8IWI9	MAX gene-associated protein	MGA	11587-5	SL019521
RBM23	Q86U06	Probable RNA-binding protein 23	RBM23	11590-5	SL019537
PRC1	O43663	Protein regulator of cytokinesis 1	PRC1	11591-43	SL007011
ELAV1	Q15717	ELAV-like protein 1	ELAVL1	11592-1	SL011997
MIG	Q07325	C-X-C motif chemokine 9	CXCL9	11593-21	SL003188
ZN75D	P51815	Zinc finger protein 75D	ZNF75D	11596-47	SL019527
DHX8	Q14562	ATP-dependent RNA helicase DHX8	DHX8	11601-26	SL019516
CPNE1:VWFA	Q99829	Copine-1:Von Willebrand factor type A domain	CPNE1	11602-12	SL025824
DNJB6	O75190	DnaJ homolog subfamily B member 6	DNAJB6	11606-22	SL019538
BRD1	O95696	Bromodomain-containing protein 1	BRD1	11607-15	SL016389
MLP3B	Q9GZQ8	Microtubule-associated proteins 1A/1B light chain 3B	MAP1LC3B	11608-5	SL019511
ERH	P84090	Enhancer of rudimentary homolog	ERH	11614-29	SL013071
DAPP1	Q9UN19	Dual adapter for phosphotyrosine and 3-phosphotyrosine and 3-phosphoinositide	DAPP1	11615-16	SL016537
HSF1	Q00613	Heat shock factor protein 1	HSF1	11616-9	SL013812
LFA-1 alpha-L chain	P20701	Integrin alpha-L	ITGAL	11617-1	SL004121
MYB	P10242	Transcriptional activator Myb	MYB	11618-83	SL007101
UB2V1	Q13404	Ubiquitin-conjugating enzyme E2 variant 1	UBE2V1	11626-7	SL008563
TRAF4	Q9BUZ4	TNF receptor-associated factor 4	TRAF4	11629-36	SL007634
AHSA1	O95433	Activator of 90 kDa heat shock protein ATPase homolog 1	AHSA1	11633-89	SL013002
RGS10	O43665	Regulator of G-protein signaling 10	RGS10	11634-32	SL016376
Transgelin-2	P37802	Transgelin-2	TAGLN2	11636-33	SL004811
B3GT2	O43825	Beta-1,3-galactosyltransferase 2	B3GALT2	11638-42	SL019577
DTX3L	Q8TDB6	E3 ubiquitin-protein ligase DTX3L	DTX3L	11643-73	SL019554
P4HA1	P13674	Prolyl 4-hydroxylase subunit alpha-1	P4HA1	11645-9	SL012417
Carbohydrate sulfotransferase 9	Q7L1S5	Carbohydrate sulfotransferase 9	CHST9	11646-4	SL005434
Frizzled-10:CD	Q9ULW2	Frizzled-10:Cytoplasmic domain	FZD10	11647-6	SL025866
SMAP1	Q8IYB5	Stromal membrane-associated protein 1	SMAP1	11649-3	SL019547
AGO1	Q9UL18	Protein argonaute-1	AGO1	11651-24	SL019555
SC6A9	P48067	Sodium- and chloride-dependent glycine transporter 1	SLC6A9	11653-69	SL019569
NRSN1	Q8IZ57	Neurensin-1	NRSN1	11654-77	SL019578
EVL	Q9UI08	Ena/VASP-like protein	EVL	11656-110	SL007751
SOCS7	O14512	Suppressor of cytokine signaling 7	SOCS7	11657-86	SL006979
EPN4	Q14677	Clathrin interactor 1	CLINT1	11659-31	SL011224
NALP1	Q9C000	NACHT, LRR and PYD domains-containing protein 1	NLRP1	11661-11	SL019570
ARFG2	Q8N6H7	ADP-ribosylation factor GTPase-activating protein 2	ARFGAP2	11664-32	SL019543
RGS8	P57771	Regulator of G-protein signaling 8	RGS8	11666-72	SL019551
TENC1	Q63HR2	Tensin-2	TNS2	11667-29	SL019556
SO5A1	Q9H2Y9	Solute carrier organic anion transporter family member 5A1	SLCO5A1	11669-39	SL019571
GP101	Q96P66	Probable G-protein coupled receptor 101	GPR101	11670-18	SL019419
BRPF1	P55201	Peregrin	BRPF1	11671-19	SL019544
KI16B	Q96L93	Kinesin-like protein KIF16B	KIF16B	11672-17	SL019549
ZDH14	Q8IZN3	Probable palmitoyltransferase ZDHHC14	ZDHHC14	11677-17	SL019579
CXD2	Q9UKL4	Gap junction delta-2 protein	GJD2	11678-105	SL019586
NUPL	P52594	Arf-GAP domain and FG repeat-containing protein 1	AGFG1	11681-8	SL007271
TXNIP	Q9H3M7	Thioredoxin-interacting protein	TXNIP	11682-7	SL015231
GGA3	Q9NZ52	ADP-ribosylation factor-binding protein GGA3	GGA3	11683-19	SL019567
APC7	Q9UJX3	Anaphase-promoting complex subunit 7	ANAPC7	11690-47	SL019558
SHC4	Q6S5L8	SHC-transforming protein 4	SHC4	11692-21	SL019573
RABP2	P29373	Cellular retinoic acid-binding protein 2	CRABP2	11696-7	SL008838
TP4A2	Q12974	Protein tyrosine phosphatase type IVA 2	PTP4A2	11699-16	SL014919
LCN1	P31025	Lipocalin-1	LCN1	11708-2	SL007868
CPT1B	Q92523	Carnitine O-palmitoyltransferase 1, muscle isoform	CPT1B	11709-29	SL015112
UN45A	Q9H3U1	Protein unc-45 homolog A	UNC45A	11712-207	SL011294
PO2F1	P14859	POU domain, class 2, transcription factor 1	POU2F1	11715-1	SL019568
LRIT2	A6NDA9	Leucine-rich repeat, immunoglobulin-like domain and transmembrane domain-containing protein 2	LRIT2	11716-28	SL019575
Met	P08581	Hepatocyte growth factor receptor	MET	11814-29	SL000134
JAK2	O60674	Tyrosine-protein kinase JAK2	JAK2	11816-84	SL007025
KS6B1	P23443	Ribosomal protein S6 kinase beta-1	RPS6KB1	11817-1	SL018792
PRGC1	Q9UBK2	Peroxisome proliferator-activated receptor gamma coactivator 1-alpha	PPARGC1A	11825-27	SL013877
RORG	P51449	Nuclear receptor ROR-gamma	RORC	11827-7	SL019486
SHP-2	Q06124	Tyrosine-protein phosphatase non-receptor type 11	PTPN11	11830-48	SL010616
FRDA	Q16595	Frataxin, mitochondrial	FXN	11833-83	SL012513
discoidin domain receptor 1	Q08345	Epithelial discoidin domain-containing receptor 1	DDR1	11836-144	SL004119
GITR	Q9Y5U5	Tumor necrosis factor receptor superfamily member 18	TNFRSF18	11837-7	SL004859
FA38A	Q92508	Piezo-type mechanosensitive ion channel component 1	PIEZO1	11838-130	SL010815
TREM2	Q9NZC2	Triggering receptor expressed on myeloid cells 2	TREM2	11851-21	SL017099
Fc_MOUSE	Q99LC4	Fc_MOUSE		11860-3	SL025418
PCDGD	Q9Y5G3	Protocadherin gamma-B1	PCDHGB1	11872-9	SL019027
Fc_MOUSE	Q99LC4	Fc_MOUSE		11890-2	SL025418
Fc_MOUSE	Q99LC4	Fc_MOUSE		11895-21	SL025418
DLX4	Q92988	Homeobox protein DLX-4	DLX4	11910-27	SL019039
LRC4B:CD	Q9NT99	Leucine-rich repeat-containing protein 4B:Cytoplasmic domain	LRRC4B	11911-13	SL025919
Fc_MOUSE	Q99LC4	Fc_MOUSE		11912-45	SL025418
Fc_MOUSE	Q99LC4	Fc_MOUSE		11917-8	SL025418
Fc_MOUSE	Q99LC4	Fc_MOUSE		11918-54	SL025418
Fc_MOUSE	Q99LC4	Fc_MOUSE		11919-84	SL025418
P34	Q6PD74	Alpha- and gamma-adaptin-binding protein p34	AAGAB	11926-23	SL012582
Fc_MOUSE	Q99LC4	Fc_MOUSE		11927-3	SL025418
INT3	Q68E01	Integrator complex subunit 3	INTS3	11934-9	SL015014
Fc_MOUSE	Q99LC4	Fc_MOUSE		11939-11	SL025418
EGF:CD	P01133	Epidermal growth factor:Cytoplasmic domain	EGF	11949-25	SL025843
IGDC3:CD	Q8IVU1	Immunoglobulin superfamily DCC subclass member 3:Cytoplasmic domain	IGDCC3	11952-1	SL025881
RHG01:Rho-GAP	Q07960	Rho GTPase-activating protein 1:Rho-GTPase activating protein domain	ARHGAP1	11955-1	SL025968
RABP1	P29762	Cellular retinoic acid-binding protein 1	CRABP1	11967-23	SL013765
S100A2	P29034	Protein S100-A2	S100A2	11969-5	SL004807
Fc_MOUSE	Q99LC4	Fc_MOUSE		11986-30	SL025418
PTPRH	Q9HD43	Receptor-type tyrosine-protein phosphatase H	PTPRH	11988-24	SL015251
EMC1	Q8N766	ER membrane protein complex subunit 1	EMC1	11989-35	SL019200
Fc_MOUSE	Q99LC4	Fc_MOUSE		11993-227	SL025418
ZO1	Q07157	Tight junction protein ZO-1	TJP1	12001-7	SL006520
CD7	P09564	T-cell antigen CD7	CD7	12008-3	SL007098
Fc_MOUSE	Q99LC4	Fc_MOUSE		12012-33	SL025418
PTPS	Q03393	6-pyruvoyl tetrahydrobiopterin synthase	PTS	12014-19	SL019226
CBL	P22681	E3 ubiquitin-protein ligase CBL	CBL	12016-60	SL013756
TPK1	Q9H3S4	Thiamin pyrophosphokinase 1	TPK1	12018-84	SL019230
PMGE	P07738	Bisphosphoglycerate mutase	BPGM	12020-39	SL010883
SMAD4	Q13485	Mothers against decapentaplegic homolog 4	SMAD4	12022-12	SL000132
Desmin	P17661	Desmin	DES	12030-82	SL004900
BUB1	O43683	Mitotic checkpoint serine/threonine-protein kinase BUB1	BUB1	12033-3	SL007012
CAP 1	Q01518	Adenylyl cyclase-associated protein 1	CAP1	12034-28	SL004613
HS71L	P34931	Heat shock 70 kDa protein 1-like	HSPA1L	12041-33	SL013773
TADBP	Q13148	TAR DNA-binding protein 43	TARDBP	12046-51	SL011216
Myostatin	O14793	Growth/differentiation factor 8	MSTN	12077-32	SL004357
KS6A1	Q15418	Ribosomal protein S6 kinase alpha-1	RPS6KA1	12329-21	SL013834
EF2K	O00418	Eukaryotic elongation factor 2 kinase	EEF2K	12332-7	SL019680
RPIA	P49247	Ribose-5-phosphate isomerase	RPIA	12333-87	SL010958
cSHMT	P34896	Serine hydroxymethyltransferase, cytosolic	SHMT1	12334-25	SL004695
EGFLA	Q63HQ2	Pikachurin	EGFLAM	12338-27	SL019671
SYAC	P49588	Alanine--tRNA ligase, cytoplasmic	AARS1	12340-17	SL011196
DUS6	Q16828	Dual specificity protein phosphatase 6	DUSP6	12341-8	SL007465
CENB2	Q15057	Arf-GAP with coiled-coil, ANK repeat and PH domain-containing protein 2	ACAP2	12343-14	SL011226
APC10	Q9UM13	Anaphase-promoting complex subunit 10	ANAPC10	12345-4	SL019703
CCM2	Q9BSQ5	Cerebral cavernous malformations 2 protein	CCM2	12347-29	SL019675
SYSM	Q9NP81	Serine--tRNA ligase, mitochondrial	SARS2	12348-46	SL019681
ETS2	P15036	Protein C-ets-2	ETS2	12350-86	SL018899
STAT1	P42224	Signal transducer and activator of transcription 1-alpha/beta	STAT1	12351-25	SL004396
ARRD3	Q96B67	Arrestin domain-containing protein 3	ARRDC3	12352-70	SL019698
RRFM	Q96E11	Ribosome-recycling factor, mitochondrial	MRRF	12355-223	SL019676
Sorcin	P30626	Sorcin	SRI	12356-65	SL005002
SNP29	O95721	Synaptosomal-associated protein 29	SNAP29	12357-41	SL016390
IGBP1	P78318	Immunoglobulin-binding protein 1	IGBP1	12358-6	SL007325
RRAS2	P62070	Ras-related protein R-Ras2	RRAS2	12361-102	SL008513
TRIB2	Q92519	Tribbles homolog 2	TRIB2	12363-70	SL015111
RUVB1	Q9Y265	RuvB-like 1	RUVBL1	12365-108	SL009453
CRGD	P07320	Gamma-crystallin D	CRYGD	12366-16	SL008832
MACOI	Q8N5G2	Macoilin	MACO1	12367-52	SL019694
PCAF	Q92831	Histone acetyltransferase KAT2B	KAT2B	12368-18	SL013848
Apo F	Q13790	Apolipoprotein F	APOF	12370-30	SL006348
Tropomyosin alpha-3 chain	P06753	Tropomyosin alpha-3 chain	TPM3	12372-50	SL005671
TRA2B	P62995	Transformer-2 protein homolog beta	TRA2B	12373-73	SL014875
PA1B3	Q15102	Platelet-activating factor acetylhydrolase IB subunit gamma	PAFAH1B3	12374-8	SL019686
p19-INK4d	P55273	Cyclin-dependent kinase 4 inhibitor D	CDKN2D	12376-85	SL003762
TPSN	O15533	Tapasin	TAPBP	12378-71	SL012578
CBR1	P16152	Carbonyl reductase [NADPH] 1	CBR1	12381-26	SL008046
DDX58	O95786	Probable ATP-dependent RNA helicase DDX58	DDX58	12382-2	SL019687
CSN7B	Q9H9Q2	COP9 signalosome complex subunit 7b	COPS7B	12384-92	SL019700
CAN3	P20807	Calpain-3	CAPN3	12385-4	SL006471
AMPB	Q9H4A4	Aminopeptidase B	RNPEP	12386-11	SL012837
PDLI4	P50479	PDZ and LIM domain protein 4	PDLIM4	12387-7	SL013045
ORC6	Q9Y5N6	Origin recognition complex subunit 6	ORC6	12389-4	SL007790
PDZD7	Q9H5P4	PDZ domain-containing protein 7	PDZD7	12391-27	SL019695
ARL1	P40616	ADP-ribosylation factor-like protein 1	ARL1	12392-30	SL019701
CP054	Q6UWD8	Transmembrane protein C16orf54	C16orf54	12394-53	SL006601
SYDM	Q6PI48	Aspartate--tRNA ligase, mitochondrial	DARS2	12395-86	SL019677
HIBCH	Q6NVY1	3-hydroxyisobutyryl-CoA hydrolase, mitochondrial	HIBCH	12396-19	SL006368
PAX4	O43316	Paired box protein Pax-4	PAX4	12398-15	SL019692
CCD50	Q8IVM0	Coiled-coil domain-containing protein 50	CCDC50	12399-194	SL013198
UBE2T	Q9NPD8	Ubiquitin-conjugating enzyme E2 T	UBE2T	12400-25	SL015259
STALP	Q96FJ0	AMSH-like protease	STAMBPL1	12401-3	SL019706
RB39B	Q96DA2	Ras-related protein Rab-39B	RAB39B	12403-30	SL019678
ARHI	O95661	GTP-binding protein Di-Ras3	DIRAS3	12406-119	SL000635
RB22A	Q9UL26	Ras-related protein Rab-22A	RAB22A	12408-333	SL015330
RAB7B	Q96AH8	Ras-related protein Rab-7b	RAB7B	12409-90	SL019707
MAX	P61244	Protein max	MAX	12411-60	SL019679
14-3-3 protein beta/alpha	P31946	14-3-3 protein beta/alpha	YWHAB	12414-31	SL004815
EDF1	O60869	Endothelial differentiation-related factor 1	EDF1	12415-122	SL011710
TPRKB	Q9Y3C4	EKC/KEOPS complex subunit TPRKB	TPRKB	12417-46	SL019708
GPD1L	Q8N335	Glycerol-3-phosphate dehydrogenase 1-like protein	GPD1L	12420-10	SL019684
LX15B	O15296	Arachidonate 15-lipoxygenase B	ALOX15B	12422-143	SL019693
A1CF	Q9NQ94	APOBEC1 complementation factor	A1CF	12423-38	SL019697
THYN1	Q9P016	Thymocyte nuclear protein 1	THYN1	12424-107	SL019702
ARF6	P62330	ADP-ribosylation factor 6	ARF6	12425-104	SL008834
MOL1B	Q9H8S9	MOB kinase activator 1A	MOB1A	12426-19	SL016520
MPIP2	P30305	M-phase inducer phosphatase 2	CDC25B	12427-8	SL007185
LYPL1	Q5VWZ2	Lysophospholipase-like protein 1	LYPLAL1	12428-2	SL015008
PAIP1	Q9H074	Polyadenylate-binding protein-interacting protein 1	PAIP1	12430-78	SL011150
PELO	Q9BRX2	Protein pelota homolog	PELO	12431-13	SL019737
CYBP	Q9HB71	Calcyclin-binding protein	CACYBP	12432-23	SL010232
ARL11	Q969Q4	ADP-ribosylation factor-like protein 11	ARL11	12433-8	SL019709
K0174	P53990	IST1 homolog	IST1	12434-25	SL008617
GST omega-1	P78417	Glutathione S-transferase omega-1	GSTO1	12436-84	SL005847
ULK3	Q6PHR2	Serine/threonine-protein kinase ULK3	ULK3	12437-18	SL019726
3MG	P29372	DNA-3-methyladenine glycosylase	MPG	12438-127	SL014754
ISGF3	Q00978	Interferon regulatory factor 9	IRF9	12439-67	SL004395
RHOD	O00212	Rho-related GTP-binding protein RhoD	RHOD	12442-4	SL019715
NR5A2	O00482	Nuclear receptor subfamily 5 group A member 2	NR5A2	12444-39	SL006967
ANR27	Q96NW4	Ankyrin repeat domain-containing protein 27	ANKRD27	12445-50	SL019727
GST A1-1	P08263	Glutathione S-transferase A1	GSTA1	12446-49	SL005253
NMT1	P30419	Glycylpeptide N-tetradecanoyltransferase 1	NMT1	12448-246	SL006476
PPIH	O43447	Peptidyl-prolyl cis-trans isomerase H	PPIH	12449-16	SL012991
PMVK	Q15126	Phosphomevalonate kinase	PMVK	12450-42	SL016459
BACH1	O14867	Transcription regulator protein BACH1	BACH1	12451-62	SL018858
SV422	Q86Y97	Histone-lysine N-methyltransferase SUV420H2	KMT5C	12452-32	SL019721
NXF1	Q9UBU9	Nuclear RNA export factor 1	NXF1	12453-161	SL019728
NTM1A	Q9BV86	N-terminal Xaa-Pro-Lys N-methyltransferase 1	NTMT1	12454-105	SL019732
MYNN	Q9NPC7	Myoneurin	MYNN	12455-48	SL019739
F263	Q16875	6-phosphofructo-2-kinase/fructose-2,6-bisphosphatase 3	PFKFB3	12456-5	SL019744
MTND	Q9BV57	1,2-dihydroxy-3-keto-5-methylthiopentene dioxygenase	ADI1	12457-10	SL019711
CHP1	Q99653	Calcineurin B homologous protein 1	CHP1	12458-79	SL016506
PKHA1	Q9HB21	Pleckstrin homology domain-containing family A member 1	PLEKHA1	12459-13	SL007671
PSA7	O14818	Proteasome subunit alpha type-7	PSMA7	12460-18	SL008613
SIRT5	Q9NXA8	NAD-dependent protein deacylase sirtuin-5, mitochondrial	SIRT5	12461-8	SL013283
SETMR	Q53H47	Histone-lysine N-methyltransferase SETMAR	SETMAR	12462-20	SL019733
KLH13	Q9P2N7	Kelch-like protein 13	KLHL13	12463-7	SL019740
ROA1	P09651	Heterogeneous nuclear ribonucleoprotein A1	HNRNPA1	12466-7	SL008019
MARE1	Q15691	Microtubule-associated protein RP/EB family member 1	MAPRE1	12469-19	SL011230
STAU1	O95793	Double-stranded RNA-binding protein Staufen homolog 1	STAU1	12471-47	SL007061
KCTD5	Q9NXV2	BTB/POZ domain-containing protein KCTD5	KCTD5	12473-48	SL015285
CLIC5	Q9NZA1	Chloride intracellular channel protein 5	CLIC5	12475-48	SL019722
TIGAR	Q9NQ88	Fructose-2,6-bisphosphatase TIGAR	TIGAR	12476-50	SL013278
TSN	Q15631	Translin	TSN	12477-42	SL019734
RL30	P62888	60S ribosomal protein L30	RPL30	12478-15	SL008862
KAP1	P31321	cAMP-dependent protein kinase type I-beta regulatory subunit	PRKAR1B	12479-50	SL014768
OTUD5	Q96G74	OTU domain-containing protein 5	OTUD5	12480-9	SL019713
BPTF	Q12830	Nucleosome-remodeling factor subunit BPTF	BPTF	12482-5	SL007512
RORB	Q92753	Nuclear receptor ROR-beta	RORB	12483-62	SL007576
PIPNB	P48739	Phosphatidylinositol transfer protein beta isoform	PITPNB	12484-67	SL011194
GLRX2	Q9NS18	Glutaredoxin-2, mitochondrial	GLRX2	12486-8	SL007708
MCTS1	Q9ULC4	Malignant T-cell-amplified sequence 1	MCTS1	12488-9	SL015331
LTOR3	Q9UHA4	Ragulator complex protein LAMTOR3	LAMTOR3	12490-92	SL019720
CLIC4	Q9Y696	Chloride intracellular channel protein 4	CLIC4	12491-23	SL008340
OTUB2	Q96DC9	Ubiquitin thioesterase OTUB2	OTUB2	12493-42	SL019735
GBRL2	P60520	Gamma-aminobutyric acid receptor-associated protein-like 2	GABARAPL2	12494-99	SL019741
SDOS	Q9BRJ7	Tudor-interacting repair regulator protein	NUDT16L1	12497-29	SL015180
TX1B3	O14907	Tax1-binding protein 3	TAX1BP3	12498-12	SL019719
SH3G2	Q99962	Endophilin-A1	SH3GL2	12499-108	SL015171
SAE2	Q9UBT2	SUMO-activating enzyme subunit 2	UBA2	12500-88	SL019730
TBCA	O75347	Tubulin-specific chaperone A	TBCA	12501-10	SL008849
SPR1	Q15743	Ovarian cancer G-protein coupled receptor 1	GPR68	12503-5	SL007451
LMOD1	P29536	Leiomodin-1	LMOD1	12504-26	SL008078
IP3KC	Q96DU7	Inositol-trisphosphate 3-kinase C	ITPKC	12507-16	SL019723
CHMP3	Q9Y3E7	Charged multivesicular body protein 3	CHMP3	12508-9	SL008756
COMD1	Q8N668	COMM domain-containing protein 1	COMMD1	12509-115	SL019736
STAP1	Q9ULZ2	Signal-transducing adaptor protein 1	STAP1	12510-3	SL019742
S41A2	Q96JW4	Solute carrier family 41 member 2	SLC41A2	12511-83	SL019747
GLTP	Q9NZD2	Glycolipid transfer protein	GLTP	12513-8	SL008826
METTL1	Q9UBP6	tRNA (guanine-N(7)-)-methyltransferase	METTL1	12514-16	SL004624
UCK2	Q9BZX2	Uridine-cytidine kinase 2	UCK2	12515-45	SL019724
TEAD4	Q15561	Transcriptional enhancer factor TEF-3	TEAD4	12516-13	SL019731
TFAR19	O14737	Programmed cell death protein 5	PDCD5	12517-52	SL003787
PB1	Q86U86	Protein polybromo-1	PBRM1	12518-289	SL011258
CDN2C	P42773	Cyclin-dependent kinase 4 inhibitor C	CDKN2C	12521-3	SL007230
RD23B	P54727	UV excision repair protein RAD23 homolog B	RAD23B	12522-6	SL011201
SAT2	Q96F10	Diamine acetyltransferase 2	SAT2	12524-18	SL019774
THA	P10827	Thyroid hormone receptor alpha	THRA	12527-50	SL013736
WRIP1	Q96S55	ATPase WRNIP1	WRNIP1	12528-40	SL019761
FKBP6	O75344	Inactive peptidyl-prolyl cis-trans isomerase FKBP6	FKBP6	12529-32	SL019753
CKS-1	P61024	Cyclin-dependent kinases regulatory subunit 1	CKS1B	12530-14	SL005032
ERVV1	B6SEH8	Endogenous retrovirus group V member 1 Env polyprotein	ERVV-1	12531-5	SL019768
UB2R1	P49427	Ubiquitin-conjugating enzyme E2 R1	CDC34	12532-28	SL013788
CYH2	Q99418	Cytohesin-2	CYTH2	12533-135	SL019781
CACO2	Q13137	Calcium-binding and coiled-coil domain-containing protein 2	CALCOCO2	12534-10	SL019796
XRCC1	P18887	DNA repair protein XRCC1	XRCC1	12535-2	SL013748
MTMR6	Q9Y217	Myotubularin-related protein 6	MTMR6	12536-46	SL019758
PURA	Q00577	Transcriptional activator protein Pur-alpha	PURA	12537-88	SL013811
RGS7	P49802	Regulator of G-protein signaling 7	RGS7	12538-19	SL019759
RHOG	P84095	Rho-related GTP-binding protein RhoG	RHOG	12540-25	SL019775
ZN560	Q96MR9	Zinc finger protein 560	ZNF560	12543-76	SL019752
SMTN	P53814	Smoothelin	SMTN	12546-1	SL014839
RRAGC	Q9HB90	Ras-related GTP-binding protein C	RRAGC	12548-75	SL019776
PTGD2	O60760	Hematopoietic prostaglandin D synthase	HPGDS	12549-33	SL014636
ITCH	Q96J02	E3 ubiquitin-protein ligase Itchy homolog	ITCH	12551-3	SL007599
VRK1	Q99986	Serine/threonine-protein kinase VRK1	VRK1	12553-5	SL010954
RA51D	O75771	DNA repair protein RAD51 homolog 4	RAD51D	12554-10	SL013725
UBE2C	O00762	Ubiquitin-conjugating enzyme E2 C	UBE2C	12556-7	SL006252
NOVA1	P51513	RNA-binding protein Nova-1	NOVA1	12557-18	SL019782
UBS3B	Q8TF42	Ubiquitin-associated and SH3 domain-containing protein B	UBASH3B	12558-3	SL011269
NT5C	Q8TCD5	5'(3')-deoxyribonucleotidase, cytosolic type	NT5C	12560-9	SL008415
PKN1	Q16512	Serine/threonine-protein kinase N1	PKN1	12562-1	SL014979
TFIP8	O95379	Tumor necrosis factor alpha-induced protein 8	TNFAIP8	12563-2	SL019770
NIP7	Q9Y221	60S ribosome subunit biogenesis protein NIP7 homolog	NIP7	12564-9	SL019777
KEAP1	Q14145	Kelch-like ECH-associated protein 1	KEAP1	12568-14	SL017529
TCP-1-epsilon	P48643	T-complex protein 1 subunit epsilon	CCT5	12569-25	SL004993
ARL3	P36405	ADP-ribosylation factor-like protein 3	ARL3	12571-14	SL019778
EFS	O43281	Embryonal Fyn-associated substrate	EFS	12572-236	SL019783
TRIM3	O75382	Tripartite motif-containing protein 3	TRIM3	12573-80	SL019797
Endothelin 2	P20800	Endothelin-2	EDN2	12574-36	SL000405
C1TC	P11586	C-1-tetrahydrofolate synthase, cytoplasmic	MTHFD1	12575-30	SL008027
MAGE-3	P43357	Melanoma-associated antigen 3	MAGEA3	12576-21	SL002732
FLAP endonuclease-1	P39748	Flap endonuclease 1	FEN1	12577-100	SL002091
ARF3	P61204	ADP-ribosylation factor 3	ARF3	12578-13	SL006497
PSB5	P28074	Proteasome subunit beta type-5	PSMB5	12580-7	SL012949
IMPA2	O14732	Inositol monophosphatase 2	IMPA2	12581-39	SL014587
ARAF	P10398	Serine/threonine-protein kinase A-Raf	ARAF	12583-77	SL019755
ERCC1	P07992	DNA excision repair protein ERCC-1	ERCC1	12585-39	SL009589
ARL2	P36404	ADP-ribosylation factor-like protein 2	ARL2	12587-65	SL019779
Fc_MOUSE	Q99LC4	Fc_MOUSE		12590-67	SL025418
Oligophrenin-1	O60890	Oligophrenin-1	OPHN1	12591-27	SL002050
PDRG1	Q9NUG6	p53 and DNA damage-regulated protein 1	PDRG1	12593-33	SL019751
GRAN	P28676	Grancalcin	GCA	12594-5	SL019772
TMOD1	P28289	Tropomodulin-1	TMOD1	12595-11	SL010848
Autophagy protein 5	Q9H1Y0	Autophagy protein 5	ATG5	12597-68	SL019171
URP2	Q86UX7	Fermitin family homolog 3	FERMT3	12599-10	SL010979
PABP4	Q13310	Polyadenylate-binding protein 4	PABPC4	12603-87	SL019780
SCMH1	Q96GD3	Polycomb protein SCMH1	SCMH1	12604-16	SL019785
Exosome component 3	Q9NQT5	Exosome complex component RRP40	EXOSC3	12605-1	SL005742
PSB1	P20618	Proteasome subunit beta type-1	PSMB1	12612-37	SL008624
NRBP	Q9UHY1	Nuclear receptor-binding protein	NRBP1	12616-45	SL019803
STK24	Q9Y6E0	Serine/threonine-protein kinase 24	STK24	12617-2	SL008369
Aldo-keto reductase 1C1	Q04828	Aldo-keto reductase family 1 member C1	AKR1C1	12618-50	SL008344
Protein phophatase 2Ca	P35813	Protein phosphatase 1A	PPM1A	12619-14	SL004719
Septin-11	Q9NVA2	Septin-11	SEPTIN11	12620-3	SL011301
PP2AAA	P30153	Serine/threonine-protein phosphatase 2A 65 kDa regulatory subunit A alpha isoform	PPP2R1A	12621-55	SL008081
ASH1L	Q9NR48	Histone-lysine N-methyltransferase ASH1L	ASH1L	12622-96	SL019786
JARD2	Q92833	Protein Jumonji	JARID2	12623-84	SL019793
KLHL7	Q8IXQ5	Kelch-like protein 7	KLHL7	12625-138	SL019811
SENP7	Q9BQF6	Sentrin-specific protease 7	SENP7	12626-6	SL019816
ATG7	O95352	Ubiquitin-like modifier-activating enzyme ATG7	ATG7	12627-97	SL019821
LANC2	Q9NS86	LanC-like protein 2	LANCL2	12628-31	SL019826
ARFP2	P53365	Arfaptin-2	ARFIP2	12630-8	SL019787
ARY1	P18440	Arylamine N-acetyltransferase 1	NAT1	12632-14	SL019805
PTN9	P43378	Tyrosine-protein phosphatase non-receptor type 9	PTPN9	12633-3	SL019812
BCAR3:Ras-GEF	O75815	Breast cancer anti-estrogen resistance protein 3:Guanine Nucleotide Exchange Factor Domain	BCAR3	12634-79	SL025804
TRDMT	O14717	tRNA (cytosine(38)-C(5))-methyltransferase	TRDMT1	12635-9	SL019822
SMYD2	Q9NRG4	N-lysine methyltransferase SMYD2	SMYD2	12636-113	SL019827
CACP	P43155	Carnitine O-acetyltransferase	CRAT	12637-7	SL019832
I5P2	P32019	Type II inositol 1,4,5-trisphosphate 5-phosphatase	INPP5B	12641-3	SL019813
ARRB1	P49407	Beta-arrestin-1	ARRB1	12643-4	SL011195
PURA2	P30520	Adenylosuccinate synthetase isozyme 2	ADSS2	12644-63	SL019828
RPE	Q96AT9	Ribulose-phosphate 3-epimerase	RPE	12646-2	SL013233
SETD2	Q9BYW2	Histone-lysine N-methyltransferase SETD2	SETD2	12647-52	SL016514
Malate dehydrogenase 2	P40926	Malate dehydrogenase, mitochondrial	MDH2	12649-80	SL004917
GNAI3	P08754	Guanine nucleotide-binding protein G(k) subunit alpha	GNAI3	12650-43	SL008873
PDK2	Q15119	[Pyruvate dehydrogenase (acetyl-transferring)] kinase isozyme 2, mitochondrial	PDK2	12651-21	SL019823
SAHH2	O43865	Adenosylhomocysteinase 2	AHCYL1	12652-37	SL019829
CSNK1G2	P78368	Casein kinase I isoform gamma-2	CSNK1G2	12653-13	SL010497
SNAB	Q9H115	Beta-soluble NSF attachment protein	NAPB	12655-30	SL010994
KLC1	Q07866	Kinesin light chain 1	KLC1	12656-1	SL019807
FCL	Q13630	GDP-L-fucose synthase	TSTA3	12657-2	SL010919
PANK3	Q9H999	Pantothenate kinase 3	PANK3	12658-72	SL019818
GTPB9	Q9NTK5	Obg-like ATPase 1	OLA1	12659-13	SL008839
GBRL1	Q9H0R8	Gamma-aminobutyric acid receptor-associated protein-like 1	GABARAPL1	12661-44	SL019788
ECH1	Q13011	Delta(3,5)-Delta(2,4)-dienoyl-CoA isomerase, mitochondrial	ECH1	12662-82	SL004998
THTR	Q16762	Thiosulfate sulfurtransferase	TST	12663-1	SL011234
PTN13	Q12923	Tyrosine-protein phosphatase non-receptor type 13	PTPN13	12664-19	SL014918
ILF2	Q12905	Interleukin enhancer-binding factor 2	ILF2	12665-16	SL014917
GUAD	Q9Y2T3	Guanine deaminase	GDA	12667-2	SL009095
VPS4B	O75351	Vacuolar protein sorting-associated protein 4B	VPS4B	12668-7	SL019834
HECW1	Q76N89	E3 ubiquitin-protein ligase HECW1	HECW1	12669-30	SL019789
RAD1	O60671	Cell cycle checkpoint protein RAD1	RAD1	12670-15	SL019800
ST1B1	O43704	Sulfotransferase family cytosolic 1B member 1	SULT1B1	12671-35	SL019808
SYDC	P14868	Aspartate--tRNA ligase, cytoplasmic	DARS1	12675-14	SL010893
PACN1	Q9BY11	Protein kinase C and casein kinase substrate in neurons protein 1	PACSIN1	12676-1	SL019835
FLII	Q13045	Protein flightless-1 homolog	FLII	12677-164	SL006530
SNRPA	P09012	U1 small nuclear ribonucleoprotein A	SNRPA	12678-66	SL013011
UBP21	Q9UK80	Ubiquitin carboxyl-terminal hydrolase 21	USP21	12681-63	SL019819
KAT3	Q6YP21	Kynurenine--oxoglutarate transaminase 3	KYAT3	12682-5	SL019824
DPYL5	Q9BPU6	Dihydropyrimidinase-related protein 5	DPYSL5	12683-156	SL019830
ADSV	Q9Y6U3	Adseverin	SCIN	12684-5	SL019836
HOME2	Q9NSB8	Homer protein homolog 2	HOMER2	12685-57	SL019790
THTM	P25325	3-mercaptopyruvate sulfurtransferase	MPST	12686-15	SL008788
DECR	Q16698	2,4-dienoyl-CoA reductase, mitochondrial	DECR1	12687-2	SL008215
KS6A6	Q9UK32	Ribosomal protein S6 kinase alpha-6	RPS6KA6	12688-115	SL019814
ARC1B	O15143	Actin-related protein 2/3 complex subunit 1B	ARPC1B	12689-56	SL011157
SEP10	Q9P0V9	Septin-10	SEPTIN10	12690-33	SL019825
GLYM	P34897	Serine hydroxymethyltransferase, mitochondrial	SHMT2	12691-44	SL015512
DOT1L	Q8TEK3	Histone-lysine N-methyltransferase, H3 lysine-79 specific	DOT1L	12692-56	SL019837
SH3L1	O75368	SH3 domain-binding glutamic acid-rich-like protein	SH3BGRL	12693-2	SL008627
DIM1	Q9UNQ2	Probable dimethyladenosine transferase	DIMT1	12694-28	SL019801
KLH12	Q53G59	Kelch-like protein 12	KLHL12	12695-62	SL019809
ANM3	O60678	Protein arginine N-methyltransferase 3	PRMT3	12696-166	SL019815
PI42A	P48426	Phosphatidylinositol 5-phosphate 4-kinase type-2 alpha	PIP4K2A	12697-30	SL010809
IMA4	O00629	Importin subunit alpha-3	KPNA4	12698-72	SL006395
TCP-1-theta	P50990	T-complex protein 1 subunit theta	CCT8	12699-28	SL005763
ACLY	P53396	ATP-citrate synthase	ACLY	12700-9	SL007279
EIF1B	O60739	Eukaryotic translation initiation factor 1b	EIF1B	12701-1	SL019791
PELI2	Q9HAT8	E3 ubiquitin-protein ligase pellino homolog 2	PELI2	12702-13	SL019802
NEK7	Q8TDX7	Serine/threonine-protein kinase Nek7	NEK7	12703-6	SL019810
SH2D3	Q8N5H7	SH2 domain-containing protein 3C	SH2D3C	12704-26	SL009388
HERC1	Q15751	Probable E3 ubiquitin-protein ligase HERC1	HERC1	12705-9	SL019820
MRCKA	Q5VT25	Serine/threonine-protein kinase MRCK alpha	CDC42BPA	12706-2	SL007478
DPYL3	Q14195	Dihydropyrimidinase-related protein 3	DPYSL3	12707-26	SL008196
LMBL2	Q969R5	Lethal(3)malignant brain tumor-like protein 2	L3MBTL2	12708-91	SL019851
H1X	Q92522	Histone H1x	H1-10	12709-63	SL008266
CXA8	P48165	Gap junction alpha-8 protein	GJA8	12711-19	SL007244
HM20A	Q9NP66	High mobility group protein 20A	HMG20A	12712-9	SL019881
RGS19	P49795	Regulator of G-protein signaling 19	RGS19	12713-365	SL014816
AP1G2	O75843	AP-1 complex subunit gamma-like 2	AP1G2	12714-38	SL019896
DCP1B	Q8IZD4	mRNA-decapping enzyme 1B	DCP1B	12715-30	SL019904
ZN175	Q9Y473	Zinc finger protein 175	ZNF175	12716-3	SL015364
TOX3	O15405	TOX high mobility group box family member 3	TOX3	12717-65	SL019861
PIN4	Q9Y237	Peptidyl-prolyl cis-trans isomerase NIMA-interacting 4	PIN4	12718-43	SL010814
UBQL4	Q9NRR5	Ubiquilin-4	UBQLN4	12720-71	SL019882
TAXB1	Q86VP1	Tax1-binding protein 1	TAX1BP1	12721-4	SL019891
CIRBP	Q14011	Cold-inducible RNA-binding protein	CIRBP	12724-81	SL005468
RFXAP	O00287	Regulatory factor X-associated protein	RFXAP	12726-3	SL019868
FPRP	Q9P2B2	Prostaglandin F2 receptor negative regulator	PTGFRN	12727-7	SL019877
PSMG3	Q9BT73	Proteasome assembly chaperone 3	PSMG3	12729-12	SL019892
KNTC2	O14777	Kinetochore protein NDC80 homolog	NDC80	12730-3	SL006986
PKHA7	Q6IQ23	Pleckstrin homology domain-containing family A member 7	PLEKHA7	12731-12	SL019906
MPP7	Q5T2T1	MAGUK p55 subfamily member 7	MPP7	12732-13	SL019852
KIF22	Q14807	Kinesin-like protein KIF22	KIF22	12734-112	SL019869
CSDE1	O75534	Cold shock domain-containing protein E1	CSDE1	12735-39	SL007039
PLSI	Q14651	Plastin-1	PLS1	12737-12	SL015520
NISCH	Q9Y2I1	Nischarin	NISCH	12738-43	SL019897
FEV	Q99581	Protein FEV	FEV	12740-55	SL019853
TMM8B	A6NDV4	Transmembrane protein 8B	TMEM8B	12742-160	SL019870
BAG5	Q9UL15	BAG family molecular chaperone regulator 5	BAG5	12743-18	SL015328
CYH4	Q9UIA0	Cytohesin-4	CYTH4	12746-4	SL019898
RBM3	P98179	RNA-binding protein 3	RBM3	12747-89	SL010231
BRDT	Q58F21	Bromodomain testis-specific protein	BRDT	12748-6	SL019854
LFA-1 beta-2	P05107	Integrin beta-2	ITGB2	12750-9	SL004122
ZHX1	Q9UKY1	Zinc fingers and homeoboxes protein 1	ZHX1	12751-26	SL015327
APBB2:PID 1	Q92870	Amyloid beta A4 precursor protein-binding family B member 2:Phosphotyrosine Interaction Domain 1	APBB2	12753-6	SL025795
CSDC2	Q9Y534	Cold shock domain-containing protein C2	CSDC2	12754-14	SL019899
BACH2	Q9BYV9	Transcription regulator protein BACH2	BACH2	12756-3	SL019855
GRID2	O43424	Glutamate receptor ionotropic, delta-2	GRID2	12758-47	SL019871
DRBP76	Q12906	Interleukin enhancer-binding factor 3	ILF3	12759-47	SL004792
ZN774	Q6NX45	Zinc finger protein 774	ZNF774	12760-34	SL019886
APBB2:PID 2	Q92870	Amyloid beta A4 precursor protein-binding family B member 2:Phosphotyrosine Interaction Domain 2	APBB2	12761-12	SL025796
ZN334	Q9HCZ1	Zinc finger protein 334	ZNF334	12763-69	SL019908
ELMO1	Q92556	Engulfment and cell motility protein 1	ELMO1	12764-3	SL019856
GP142	Q7Z601	Probable G-protein coupled receptor 142	GPR142	12766-33	SL019872
PPR3B	Q86XI6	Protein phosphatase 1 regulatory subunit 3B	PPP1R3B	12768-3	SL019887
ZN180	Q9UJW8	Zinc finger protein 180	ZNF180	12771-19	SL011309
NUP98	P52948	Nuclear pore complex protein Nup98-Nup96	NUP98	12772-8	SL019857
HCN1	O60741	Potassium/sodium hyperpolarization-activated cyclic nucleotide-gated channel 1	HCN1	12774-12	SL019873
HMGB3	O15347	High mobility group protein B3	HMGB3	12775-6	SL006995
SF01	Q15637	Splicing factor 1	SF1	12777-11	SL013086
PRDM4	Q9UKN5	PR domain zinc finger protein 4	PRDM4	12779-30	SL019909
TRBP2	Q15633	RISC-loading complex subunit TARBP2	TARBP2	12781-2	SL014970
HNRPM	P52272	Heterogeneous nuclear ribonucleoprotein M	HNRNPM	12783-29	SL008807
APBB3:PID 1	O95704	Amyloid beta A4 precursor protein-binding family B member 3:Phosphotyrosine Interaction Domain 1,Isoform II	APBB3	12784-10	SL025797
KAISO	Q86T24	Transcriptional regulator Kaiso	ZBTB33	12785-49	SL009382
GDE5	Q9NPB8	Glycerophosphocholine phosphodiesterase GPCPD1	GPCPD1	12786-61	SL015257
ZN134	P52741	Zinc finger protein 134	ZNF134	12787-47	SL014834
SGF29	Q96ES7	SAGA-associated factor 29 homolog	SGF29	12788-6	SL019859
CCD51	Q96ER9	Coiled-coil domain-containing protein 51	CCDC51	12790-10	SL019874
PIWL1	Q96J94	Piwi-like protein 1	PIWIL1	12793-4	SL019894
NALP4	Q96MN2	NACHT, LRR and PYD domains-containing protein 4	NLRP4	12794-6	SL019902
ZN566	Q969W8	Zinc finger protein 566	ZNF566	12795-2	SL019910
NUDT3	O95989	Diphosphoinositol polyphosphate phosphohydrolase 1	NUDT3	12796-44	SL019860
S4A8	Q2Y0W8	Electroneutral sodium bicarbonate exchanger 1	SLC4A8	12798-46	SL019875
DJC27	Q9NZQ0	DnaJ homolog subfamily C member 27	DNAJC27	12799-65	SL019880
TPPP2	P59282	Tubulin polymerization-promoting protein family member 2	TPPP2	12800-5	SL019890
IRF2	P14316	Interferon regulatory factor 2	IRF2	12801-33	SL019895
ZN329	Q86UD4	Zinc finger protein 329	ZNF329	12803-9	SL019911
GMEB2	Q9UKD1	Glucocorticoid modulatory element-binding protein 2	GMEB2	12804-5	SL019919
RHG30	Q7Z6I6	Rho GTPase-activating protein 30	ARHGAP30	12807-89	SL019940
CHSP1	Q9Y2V2	Calcium-regulated heat-stable protein 1	CARHSP1	12808-103	SL013301
ZN415	Q09FC8	Zinc finger protein 415	ZNF415	12811-55	SL019912
ACYP2	P14621	Acylphosphatase-2	ACYP2	12812-25	SL009425
EHBP1	Q8NDI1	EH domain-binding protein 1	EHBP1	12813-18	SL006654
RBM40	Q96LT9	RNA-binding protein 40	RNPC3	12814-17	SL019933
SYIC	P41252	Isoleucine--tRNA ligase, cytoplasmic	IARS1	12815-9	SL008104
GEM	P55040	GTP-binding protein GEM	GEM	12817-1	SL019954
UT2	Q15849	Urea transporter 2	SLC14A2	12818-159	SL019965
GRAP	Q13588	GRB2-related adapter protein	GRAP	12820-1	SL019920
NAL10	Q86W26	NACHT, LRR and PYD domains-containing protein 10	NLRP10	12821-6	SL019926
APBB1:PID 1	O00213	Amyloid beta A4 precursor protein-binding family B member 1:Phosphotyrosine Interaction Domain 1	APBB1	12822-34	SL025793
DP13A	Q9UKG1	DCC-interacting protein 13-alpha	APPL1	12825-18	SL019955
SC5A5	Q92911	Sodium/iodide cotransporter	SLC5A5	12826-5	SL019966
RGS3	P49796	Regulator of G-protein signaling 3	RGS3	12827-37	SL014817
SAP18	O00422	Histone deacetylase complex subunit SAP18	SAP18	12830-4	SL019934
TESC	Q96BS2	Calcineurin B homologous protein 3	TESC	12831-21	SL015132
ASH2L	Q9UBL3	Set1/Ash2 histone methyltransferase complex subunit ASH2	ASH2L	12832-10	SL019949
KCNF1	Q9H3M0	Potassium voltage-gated channel subfamily F member 1	KCNF1	12834-3	SL019967
PYDC1	Q8WXC3	Pyrin domain-containing protein 1	PYDC1	12835-101	SL019914
DUS15	Q9H1R2	Dual specificity protein phosphatase 15	DUSP15	12838-28	SL019935
STX10	O60499	Syntaxin-10	STX10	12842-43	SL019968
ZN410	Q86VK4	Zinc finger protein 410	ZNF410	12843-6	SL019915
BAG4	O95429	BAG family molecular chaperone regulator 4	BAG4	12844-10	SL006067
SNX17	Q15036	Sorting nexin-17	SNX17	12845-18	SL011225
FBXL5	Q9UKA1	F-box/LRR-repeat protein 5	FBXL5	12846-3	SL019936
MCE1	O60942	mRNA-capping enzyme	RNGTT	12847-27	SL019942
ARHG2	Q92974	Rho guanine nucleotide exchange factor 2	ARHGEF2	12848-9	SL019951
GSKIP	Q9P0R6	GSK3-beta interaction protein	GSKIP	12849-25	SL019958
DPOLM	Q9NP87	DNA-directed DNA/RNA polymerase mu	POLM	12851-5	SL019921
TMOD2	Q9NZR1	Tropomodulin-2	TMOD2	12853-112	SL019937
TEAD3	Q99594	Transcriptional enhancer factor TEF-5	TEAD3	12854-3	SL019943
CT032	Q9NQ75	Cas scaffolding protein family member 4	CASS4	12855-16	SL011299
TM237	Q96Q45	Transmembrane protein 237	TMEM237	12856-14	SL019959
PECI	O75521	Enoyl-CoA delta isomerase 2, mitochondrial	ECI2	12859-33	SL007038
cAMP-regulated phosphoprotein 21	Q9UBL0	cAMP-regulated phosphoprotein 21	ARPP21	12860-7	SL006617
TMOD3	Q9NYL9	Tropomodulin-3	TMOD3	12861-13	SL006759
CASL	Q14511	Enhancer of filamentation 1	NEDD9	12862-14	SL014945
NIPA4	Q0D2K0	Magnesium transporter NIPA4	NIPAL4	12864-9	SL019960
DYLT3	P51808	Dynein light chain Tctex-type 3	DYNLT3	12867-40	SL019922
DDX6	P26196	Probable ATP-dependent RNA helicase DDX6	DDX6	12869-68	SL019938
TWF1	Q12792	Twinfilin-1	TWF1	12871-10	SL013078
CNGA2	Q16280	Cyclic nucleotide-gated olfactory channel	CNGA2	12872-35	SL019961
LEUK	P16150	Leukosialin	SPN	12873-11	SL007131
UBTD2	Q8WUN7	Ubiquitin domain-containing protein 2	UBTD2	12875-28	SL019923
SPEF1	Q9Y4P9	Sperm flagellar protein 1	SPEF1	12876-39	SL007787
OSB11	Q9BXB4	Oxysterol-binding protein-related protein 11	OSBPL11	12878-60	SL019944
p107	P28749	Retinoblastoma-like protein 1	RBL1	12879-5	SL003759
SV2A	Q7L0J3	Synaptic vesicle glycoprotein 2A	SV2A	12880-1	SL019962
RDH16	O75452	Retinol dehydrogenase 16	RDH16	12881-17	SL019970
PAR11	Q9NR21	Poly [ADP-ribose] polymerase 11	PARP11	12882-7	SL019918
NR1D2	Q14995	Nuclear receptor subfamily 1 group D member 2	NR1D2	12885-42	SL007432
SAP30	O75446	Histone deacetylase complex subunit SAP30	SAP30	12888-18	SL012382
MILK2	Q8IY33	MICAL-like protein 2	MICALL2	12891-1	SL019924
SYTL1	Q8IYJ3	Synaptotagmin-like protein 1	SYTL1	12892-10	SL019931
IP16:HIN 2	Q16666	Gamma-interferon-inducible protein 16:Isoform 2, Hematopoietic expression, interferon-inducible nature, and nuclear localization 2	IFI16	12893-159	SL025892
PAXI1	Q6ZW49	PAX-interacting protein 1	PAXIP1	12894-3	SL019946
DGKB	Q9Y6T7	Diacylglycerol kinase beta	DGKB	12895-28	SL019952
Fc_MOUSE	Q99LC4	Fc_MOUSE		12898-5	SL025418
Fc_MOUSE	Q99LC4	Fc_MOUSE		12900-29	SL025418
cubilin	O60494	cubilin	CUBN	12904-180	SL004440
Fc_MOUSE	Q99LC4	Fc_MOUSE		12906-137	SL025418
Fc_MOUSE	Q99LC4	Fc_MOUSE		12912-25	SL025418
Fc_MOUSE	Q99LC4	Fc_MOUSE		12915-26	SL025418
MTCP1	P56278	Protein p13 MTCP-1	MTCP1	12916-3	SL019344
Fc_MOUSE	Q99LC4	Fc_MOUSE		12921-51	SL025418
Keratin 17	Q04695	Keratin, type I cytoskeletal 17	KRT17	12923-51	SL005401
AXIN2	Q9Y2T1	Axin-2	AXIN2	12925-105	SL018508
MCR	P08235	Mineralocorticoid receptor	NR3C2	12931-16	SL007088
ENOX1	Q8TC92	Ecto-NOX disulfide-thiol exchanger 1	ENOX1	12933-17	SL019362
HERC5	Q9UII4	E3 ISG15--protein ligase HERC5	HERC5	12934-1	SL015312
RLBP1	P12271	Retinaldehyde-binding protein 1	RLBP1	12936-38	SL019347
RPAC1	O15160	DNA-directed RNA polymerases I and III subunit RPAC1	POLR1C	12939-1	SL019437
AL3B1	P43353	Aldehyde dehydrogenase family 3 member B1	ALDH3B1	12940-35	SL010891
Fc_MOUSE	Q99LC4	Fc_MOUSE		12941-24	SL025418
RAB18	Q9NP72	Ras-related protein Rab-18	RAB18	12945-33	SL013869
PPARa	Q07869	Peroxisome proliferator-activated receptor alpha	PPARA	12954-71	SL005257
KBP	Q96EK5	KIF1-binding protein	KIFBP	12956-40	SL019438
UCR6	P14927	Cytochrome b-c1 complex subunit 7	UQCRB	12957-62	SL008041
Fc_MOUSE	Q99LC4	Fc_MOUSE		12958-8	SL025418
HXK4	P35557	Glucokinase	GCK	12960-9	SL007208
GP107	Q5VW38	Protein GPR107	GPR107	12963-1	SL015007
CSRP2	Q16527	Cysteine and glycine-rich protein 2	CSRP2	12968-2	SL008213
STAU2	Q9NUL3	Double-stranded RNA-binding protein Staufen homolog 2	STAU2	12970-35	SL007715
Keratin 20	P35900	Keratin, type I cytoskeletal 20	KRT20	12975-11	SL002694
Vinexin b	O60504	Vinexin b	SORBS3	12976-49	SL001913
RBM22	Q9NW64	Pre-mRNA-splicing factor RBM22	RBM22	12980-31	SL019459
LIN7C	Q9NUP9	Protein lin-7 homolog C	LIN7C	12986-12	SL019466
SRSF7	Q16629	Serine/arginine-rich splicing factor 7	SRSF7	12987-12	SL019472
EWS	Q01844	RNA-binding protein EWS	EWSR1	12988-49	SL007342
MAP3K3	Q99759	Mitogen-activated protein kinase kinase kinase 3	MAP3K3	12990-39	SL005017
CUL9	Q8IWT3	Cullin-9	CUL9	12991-49	SL019483
NPL4	Q8TAT6	Nuclear protein localization protein 4 homolog	NPLOC4	12993-21	SL016487
LCN10	Q6JVE6	Epididymal-specific lipocalin-10	LCN10	13007-66	SL012574
RS10	P46783	40S ribosomal protein S10	RPS10	13011-20	SL008108
PRKN2	O60260	E3 ubiquitin-protein ligase parkin	PRKN	13013-41	SL019524
Fc_MOUSE	Q99LC4	Fc_MOUSE		13021-12	SL025418
P5I11	O14683	Tumor protein p53-inducible protein 11	TP53I11	13022-20	SL019515
Fc_MOUSE	Q99LC4	Fc_MOUSE		13023-8	SL025418
FRS2	Q8WU20	Fibroblast growth factor receptor substrate 2	FRS2	13025-4	SL019541
CBX7	O95931	Chromobox protein homolog 7	CBX7	13027-20	SL019531
Fc_MOUSE	Q99LC4	Fc_MOUSE		13028-2	SL025418
BECN1	Q14457	Beclin-1	BECN1	13032-1	SL014943
PP1R8	Q12972	Nuclear inhibitor of protein phosphatase 1	PPP1R8	13039-1	SL019546
TRAF4	Q9BUZ4	TNF receptor-associated factor 4	TRAF4	13041-47	SL007634
KCA10	Q16322	Potassium voltage-gated channel subfamily A member 10	KCNA10	13042-7	SL019583
ATAD2	Q6PL18	ATPase family AAA domain-containing protein 2	ATAD2	13043-157	SL007491
TS101	Q99816	Tumor susceptibility gene 101 protein	TSG101	13044-5	SL007627
S6A14	Q9UN76	Sodium- and chloride-dependent neutral and basic amino acid transporter B(0+)	SLC6A14	13053-6	SL015342
Profilin II	P35080	Profilin-2	PFN2	13054-87	SL008767
PSD1	A5PKW4	PH and SEC7 domain-containing protein 1	PSD	13055-53	SL019564
S6A16	Q9GZN6	Orphan sodium- and chloride-dependent neurotransmitter transporter NTT5	SLC6A16	13056-18	SL019585
RIFK	Q969G6	Riboflavin kinase	RFK	13059-33	SL019557
GMFG	O60234	Glia maturation factor gamma	GMFG	13062-4	SL016378
EDC4	Q6P2E9	Enhancer of mRNA-decapping protein 4	EDC4	13066-42	SL015023
KGP1B	Q13976	cGMP-dependent protein kinase 1, beta isozyme	PRKG1	13067-5	SL009424
CCS	O14618	Copper chaperone for superoxide dismutase	CCS	13068-139	SL006984
AN32A	P39687	Acidic leucine-rich nuclear phosphoprotein 32 family member A	ANP32A	13073-14	SL019559
FXR1	P51114	Fragile X mental retardation syndrome-related protein 1	FXR1	13076-4	SL018149
CETN2	P41208	Centrin-2	CETN2	13078-3	SL014793
UN45A	Q9H3U1	Protein unc-45 homolog A	UNC45A	13082-9	SL011294
SYVC	P26640	Valine--tRNA ligase	VARS1	13083-18	SL013025
GLP1R:CD	P43220	Glucagon-like peptide 1 receptor:Cytoplasmic domain	GLP1R	13085-18	SL025874
BTC	P35070	Betacellulin	BTC	13088-397	SL000137
HIF-1a	Q16665	Hypoxia-inducible factor 1-alpha	HIF1A	13089-6	SL003349
S100A6	P06703	Protein S100-A6	S100A6	13090-17	SL004827
SECTM1	Q8WVN6	Secreted and transmembrane protein 1	SECTM1	13093-6	SL005430
RSPO3	Q9BXY4	R-spondin-3	RSPO3	13094-75	SL018509
PSP	P05451	Lithostathine-1-alpha	REG1A	13095-51	SL005357
Apoptosis regulator Bcl-W	Q92843	Bcl-2-like protein 2	BCL2L2	13097-11	SL003774
VEGF-D	O43915	Vascular endothelial growth factor D	VEGFD	13098-93	SL003320
SOST	Q9BQB4	Sclerostin	SOST	13101-60	SL007631
FAM3D	Q96BQ1	Protein FAM3D	FAM3D	13102-1	SL012769
CSH	P0DML2|P0DML3	Chorionic somatomammotropin hormone	CSH1|CSH2	13103-125	SL009328
EFNB1	P98172	Ephrin-B1	EFNB1	13104-32	SL008614
SNP25	P60880	Synaptosomal-associated protein 25	SNAP25	13105-7	SL007311
LYPD3	O95274	Ly6/PLAUR domain-containing protein 3	LYPD3	13107-9	SL008402
NEGR1	Q7Z3B1	Neuronal growth regulator 1	NEGR1	13109-82	SL008810
BCL6	P41182	B-cell lymphoma 6 protein	BCL6	13111-79	SL007223
FSTL1	Q12841	Follistatin-related protein 1	FSTL1	13112-179	SL009349
Osteopontin	P10451	Osteopontin	SPP1	13113-7	SL002688
Lumican	P51884	Lumican	LUM	13114-50	SL006230
CD177	Q8N6Q3	CD177 antigen	CD177	13116-25	SL008931
CHKB	Q9Y259	Choline/ethanolamine kinase	CHKB	13117-232	SL018256
SMOC1	Q9H4F8	SPARC-related modular calcium-binding protein 1	SMOC1	13118-5	SL011888
protein Z inhibitor	Q9UK55	Protein Z-dependent protease inhibitor	SERPINA10	13119-26	SL004467
FLRT2	O43155	Leucine-rich repeat transmembrane protein FLRT2	FLRT2	13122-19	SL008360
FLRT3:ECD	Q9NZU0	Leucine-rich repeat transmembrane protein FLRT3:Extracellular domain	FLRT3	13123-3	SL025865
ISLR2	Q6UXK2	Immunoglobulin superfamily containing leucine-rich repeat protein 2	ISLR2	13124-20	SL018587
Vitronectin	P04004	Vitronectin	VTN	13125-45	SL000616
DSC2	Q02487	Desmocollin-2	DSC2	13126-52	SL008631
LDLR	P01130	Low-density lipoprotein receptor	LDLR	13129-40	SL007070
HXK2	P52789	Hexokinase-2	HK2	13130-150	SL007272
HXK1	P19367	Hexokinase-1	HK1	13131-5	SL011180
SEM5A	Q13591	Semaphorin-5A	SEMA5A	13132-14	SL008522
LTBP4	Q8N2S1	Latent-transforming growth factor beta-binding protein 4	LTBP4	13133-73	SL007033
MDM2	Q00987	E3 ubiquitin-protein ligase Mdm2	MDM2	13228-75	SL001999
MDM4	O15151	Protein Mdm4	MDM4	13229-20	SL019996
IgG2, Kappa	P01859	Ig gamma-2, Kappa	IGHG2	13230-174	SL019999
IgG4, Kappa	P01861	Ig gamma-4, Kappa	IGHG4	13231-90	SL020001
WNT3A	P56704	Protein Wnt-3a	WNT3A	13236-25	SL012449
SHAN1	Q9Y566	SH3 and multiple ankyrin repeat domains protein 1	SHANK1	13240-170	SL019993
SHAN3	Q9BYB0	SH3 and multiple ankyrin repeat domains protein 3	SHANK3	13242-134	SL019995
SHAN1	Q9Y566	SH3 and multiple ankyrin repeat domains protein 1	SHANK1	13256-21	SL019993
WNT5A	P41221	Protein Wnt-5a	WNT5A	13268-45	SL012434
DB113	Q30KQ7	Beta-defensin 113	DEFB113	13374-4	SL012530
SNG3	O43761	Synaptogyrin-3	SYNGR3	13375-48	SL020085
C56D1	Q8N8Q1	Cytochrome b561 domain-containing protein 1	CYB561D1	13377-3	SL020095
YD286	A6NC05	Glutaredoxin-like protein C5orf63	C5orf63	13378-80	SL020102
B4GT1	P15291	Beta-1,4-galactosyltransferase 1	B4GALT1	13381-49	SL008831
FUMH	P07954	Fumarate hydratase, mitochondrial	FH	13384-110	SL008015
RNF34	Q969K3	E3 ubiquitin-protein ligase RNF34	RNF34	13386-248	SL020103
EHF	Q9NZC4	ETS homologous factor	EHF	13387-55	SL015293
NEC1	P29120	Neuroendocrine convertase 1	PCSK1	13388-57	SL012430
Fc_MOUSE	Q99LC4	Fc_MOUSE		13389-8	SL025418
AT1B1	P05026	Sodium/potassium-transporting ATPase subunit beta-1	ATP1B1	13392-13	SL008814
DERL1	Q9BUN8	Derlin-1	DERL1	13393-46	SL015189
HBD-2	O15263	Beta-defensin 4A	DEFB4A	13397-88	SL004533
RELL1	Q8IUW5	RELT-like protein 1	RELL1	13399-33	SL020071
ETV5	P41161	ETS translocation variant 5	ETV5	13403-5	SL013779
ISK2	P20155	Serine protease inhibitor Kazal-type 2	SPINK2	13405-61	SL012422
CLM6	Q08708	CMRF35-like molecule 6	CD300C	13406-161	SL014270
WFKN2	Q8TEU8	WAP, Kazal, immunoglobulin, Kunitz and NTR domain-containing protein 2	WFIKKN2	13408-23	SL010391
Fc_MOUSE	Q99LC4	Fc_MOUSE		13409-9	SL025418
RNF41	Q9H4P4	E3 ubiquitin-protein ligase NRDP1	RNF41	13411-21	SL020111
WFDC6	Q9BQY6	WAP four-disulfide core domain protein 6	WFDC6	13412-5	SL012556
T132D	Q14C87	Transmembrane protein 132D	TMEM132D	13416-8	SL020086
KISHB	Q9NRX6	Protein kish-B	TMEM167B	13421-17	SL020080
ENOX2	Q16206	Ecto-NOX disulfide-thiol exchanger 2	ENOX2	13422-66	SL012509
CJ058	Q9BRX8	Redox-regulatory protein FAM213A	PRXL2A	13423-94	SL008291
Fc_MOUSE	Q99LC4	Fc_MOUSE		13424-51	SL025418
MA1C1	Q9NR34	Mannosyl-oligosaccharide 1,2-alpha-mannosidase IC	MAN1C1	13427-66	SL008941
WF10A	Q9H1F0	WAP four-disulfide core domain protein 10A	WFDC10A	13429-3	SL012827
UT1	Q13336	Urea transporter 1	SLC14A1	13430-50	SL010851
F159A	Q6UWV7	Membrane protein FAM159A	SHISAL2A	13431-74	SL020092
ZFY27:CD region 1	Q5T4F4	Protrudin:Cytoplasmic domain, region 1, isoform 6	ZFYVE27	13432-9	SL026028
PARVA	Q9NVD7	Alpha-parvin	PARVA	13434-172	SL008312
IL-20 Rb	Q6UXL0	Interleukin-20 receptor subunit beta	IL20RB	13435-31	SL005182
MAZ	P56270	Myc-associated zinc finger protein	MAZ	13436-54	SL020077
CHRD	Q9H2X0	Chordin	CHRD	13438-115	SL007661
IQCF3	P0C7M6	IQ domain-containing protein F3	IQCF3	13439-6	SL020093
DIXC1	Q155Q3	Dixin	DIXDC1	13441-30	SL020107
SPRN	Q5BIV9	Shadow of prion protein	SPRN	13447-42	SL020094
SF3B4	Q15427	Splicing factor 3B subunit 4	SF3B4	13449-25	SL020108
UBP8	P40818	Ubiquitin carboxyl-terminal hydrolase 8	USP8	13450-49	SL020113
FNDC4	Q9H6D8	Fibronectin type III domain-containing protein 4	FNDC4	13451-2	SL006734
SIM13	P0DJ93	Small integral membrane protein 13	SMIM13	13452-113	SL020075
RM33	O75394	39S ribosomal protein L33, mitochondrial	MRPL33	13453-2	SL020083
Fc_MOUSE	Q99LC4	Fc_MOUSE		13455-10	SL025418
ELF5	Q9UKW6	ETS-related transcription factor Elf-5	ELF5	13457-33	SL020109
CI167	Q9NXH8	Torsin-4A	TOR4A	13459-30	SL016531
CHAD	O15335	Chondroadherin	CHAD	13460-4	SL012363
PXDN	Q92626	Peroxidasin homolog	PXDN	13463-1	SL007573
NRAC	Q8N912	Nutritionally-regulated adipose and cardiac enriched protein homolog	NRAC	13464-8	SL020101
CCP1	P53805	Calcipressin-1	RCAN1	13465-5	SL007283
NEUL4	Q96JN8	Neuralized-like protein 4	NEURL4	13468-5	SL020119
PTH1R	Q03431	Parathyroid hormone/parathyroid hormone-related peptide receptor	PTH1R	13470-43	SL014902
HDHD2	Q9H0R4	Haloacid dehalogenase-like hydrolase domain-containing protein 2	HDHD2	13472-35	SL016517
IP3KA	P23677	Inositol-trisphosphate 3-kinase A	ITPKA	13473-55	SL020131
GSTK1	Q9Y2Q3	Glutathione S-transferase kappa 1	GSTK1	13474-40	SL011317
UB2D4	Q9Y2X8	Ubiquitin-conjugating enzyme E2 D4	UBE2D4	13475-10	SL020116
KIN17	O60870	DNA/RNA-binding protein KIN17	KIN	13476-16	SL020144
LT4R1	Q15722	Leukotriene B4 receptor 1	LTB4R	13477-65	SL007448
F1712	A8MVW0	Protein FAM171A2	FAM171A2	13479-8	SL020149
TCEA2	Q15560	Transcription elongation factor A protein 2	TCEA2	13481-24	SL020143
CNOT1	A5YKK6	CCR4-NOT transcription complex subunit 1	CNOT1	13482-14	SL020129
CO1A1:N-term propeptide	P02452	Collagen alpha-1(I) chain:N-term propeptide	COL1A1	13484-69	SL025820
TM87B	Q96K49	Transmembrane protein 87B	TMEM87B	13485-20	SL020165
PKD2:CD 1	Q13563	Polycystin-2:Cytoplasmic domain 1	PKD2	13486-9	SL025961
UN93B	Q9H1C4	Protein unc-93 homolog B1	UNC93B1	13487-24	SL020148
ARFP1	P53367	Arfaptin-1	ARFIP1	13488-3	SL020128
MPP6	Q9NZW5	MAGUK p55 subfamily member 6	MPP6	13490-1	SL020136
PDE6D	O43924	Retinal rod rhodopsin-sensitive cGMP 3',5'-cyclic phosphodiesterase subunit delta	PDE6D	13491-40	SL020117
HSPA9B	P38646	Stress-70 protein, mitochondrial	HSPA9	13492-44	SL005768
GRID1	Q9ULK0	Glutamate receptor ionotropic, delta-1	GRID1	13493-5	SL020164
CERS5	Q8N5B7	Ceramide synthase 5	CERS5	13494-6	SL020154
HCAR2	Q8TDS4	Hydroxycarboxylic acid receptor 2	HCAR2	13495-48	SL020147
HMCS1	Q01581	Hydroxymethylglutaryl-CoA synthase, cytoplasmic	HMGCS1	13496-19	SL020125
EIF3J	O75822	Eukaryotic translation initiation factor 3 subunit J	EIF3J	13497-34	SL020138
MIOX	Q9UGB7	Inositol oxygenase	MIOX	13498-1	SL020130
Coagulation Factor VIII	P00451	Coagulation Factor VIII	F8	13499-30	SL000359
Fc_MOUSE	Q99LC4	Fc_MOUSE		13500-9	SL025418
S35G2	Q8TBE7	Solute carrier family 35 member G2	SLC35G2	13501-10	SL020163
S2611	Q86WA9	Sodium-independent sulfate anion transporter	SLC26A11	13502-2	SL020153
PRAF3	O75915	PRA1 family protein 3	ARL6IP5	13503-19	SL007985
HNRPR	O43390	Heterogeneous nuclear ribonucleoprotein R	HNRNPR	13504-147	SL013259
DUS2L	Q9NX74	tRNA-dihydrouridine(20) synthase [NAD(P)+]-like	DUS2	13506-10	SL020145
TRADD	Q15628	Tumor necrosis factor receptor type 1-associated DEATH domain protein	TRADD	13507-51	SL007444
SCAM5	Q8TAC9	Secretory carrier-associated membrane protein 5	SCAMP5	13509-5	SL020162
AT2A3	Q93084	Sarcoplasmic/endoplasmic reticulum calcium ATPase 3	ATP2A3	13510-7	SL011088
SATB1	Q01826	DNA-binding protein SATB1	SATB1	13511-29	SL009828
HNRPR	O43390	Heterogeneous nuclear ribonucleoprotein R	HNRNPR	13512-28	SL013259
PIAS3	Q9Y6X2	E3 SUMO-protein ligase PIAS3	PIAS3	13513-174	SL020133
Rab-1C	Q15286	Ras-related protein Rab-35	RAB35	13514-121	SL005732
RPR1A	Q96P16	Regulation of nuclear pre-mRNA domain-containing protein 1A	RPRD1A	13515-8	SL020146
TMM85	Q5J8M3	ER membrane protein complex subunit 4	EMC4	13516-46	SL016509
PTHD3	Q3KNS1	Patched domain-containing protein 3	PTCHD3	13517-3	SL020152
ASAP2	O43150	Arf-GAP with SH3 domain, ANK repeat and PH domain-containing protein 2	ASAP2	13518-5	SL014608
ARHGP	Q86VW2	Rho guanine nucleotide exchange factor 25	ARHGEF25	13519-112	SL020123
VISL1	P62760	Visinin-like protein 1	VSNL1	13522-20	SL007318
H6ST2	Q96MM7	Heparan-sulfate 6-O-sulfotransferase 2	HS6ST2	13524-25	SL020161
KCNG4	Q8TDN1	Potassium voltage-gated channel subfamily G member 4	KCNG4	13525-17	SL020151
LA:RRM	P05455	Lupus La protein:RNA recognition motif	SSB	13526-5	SL025914
NP1L2	Q9ULW6	Nucleosome assembly protein 1-like 2	NAP1L2	13529-39	SL020132
UR2R	Q9UKP6	Urotensin-2 receptor	UTS2R	13530-5	SL020120
NEPR1	Q8N9A8	Nuclear envelope phosphatase-regulatory subunit 1	CNEP1R1	13532-25	SL020160
MYOM2	P54296	Myomesin-2	MYOM2	13534-20	SL008132
C43BP:PH domain	Q9Y5P4	Collagen type IV alpha-3-binding protein:PH domain	CERT1	13535-2	SL025805
POLI	Q9UNA4	DNA polymerase iota	POLI	13536-56	SL020124
KCNN1	Q92952	Small conductance calcium-activated potassium channel protein 1	KCNN1	13539-131	SL020168
GPR26	Q8NDV2	G-protein coupled receptor 26	GPR26	13540-1	SL020159
MYCT1	Q8N699	Myc target protein 1	MYCT1	13541-1	SL016488
LTB4DH	Q14914	Prostaglandin reductase 1	PTGR1	13543-7	SL005407
HMHA1	Q92619	Rho GTPase-activating protein 45	ARHGAP45	13544-9	SL011276
EIF1A	Q8N9N8	Probable RNA-binding protein EIF1AD	EIF1AD	13545-97	SL013206
5HT7R	P34969	5-hydroxytryptamine receptor 7	HTR7	13547-5	SL019581
PPC1A	Q5VZY2	Phosphatidate phosphatase PPAPDC1A	PLPP4	13548-53	SL020158
ADA29	Q9UKF5	Disintegrin and metalloproteinase domain-containing protein 29	ADAM29	13549-15	SL020150
SWP70	Q9UH65	Switch-associated protein 70	SWAP70	13552-7	SL010879
DCNL3	Q8IWE4	DCN1-like protein 3	DCUN1D3	13553-4	SL020126
REPI1	Q9BWE0	Replication initiator 1	REPIN1	13554-78	SL020118
5HT2A	P28223	5-hydroxytryptamine receptor 2A	HTR2A	13556-28	SL020157
Nectin 3	Q9NQS3	Nectin-3	NECTIN3	13557-3	SL004802
5HT6R	P50406	5-hydroxytryptamine receptor 6	HTR6	13561-5	SL020176
ACBD7	Q8N6N7	Acyl-CoA-binding domain-containing protein 7	ACBD7	13563-259	SL020184
p130	Q08999	Retinoblastoma-like protein 2	RBL2	13565-2	SL003760
SSU72	Q9NP77	RNA polymerase II subunit A C-terminal domain phosphatase SSU72	SSU72	13566-2	SL020204
DPYL2	Q16555	Dihydropyrimidinase-related protein 2	DPYSL2	13567-1	SL008214
PSMD4	P55036	26S proteasome non-ATPase regulatory subunit 4	PSMD4	13568-30	SL011203
VIGLN	Q00341	Vigilin	HDLBP	13570-43	SL008163
PSD11	O00231	26S proteasome non-ATPase regulatory subunit 11	PSMD11	13572-43	SL010941
p21-ARC	O15145	Actin-related protein 2/3 complex subunit 3	ARPC3	13573-5	SL004616
RND1	Q92730	Rho-related GTP-binding protein Rho6	RND1	13574-50	SL020205
DVL2	O14641	Segment polarity protein dishevelled homolog DVL-2	DVL2	13575-40	SL020209
Glutathione S-transferase Pi	P09211	Glutathione S-transferase P	GSTP1	13576-15	SL003643
U2AF2	P26368	Splicing factor U2AF 65 kDa subunit	U2AF2	13577-25	SL017896
ABLM3	O94929	Actin-binding LIM protein 3	ABLIM3	13578-98	SL020134
Sperm-associated antigen 2	Q16222	UDP-N-acetylhexosamine pyrophosphorylase	UAP1	13580-2	SL009232
Apaf-1	O14727	Apoptotic protease-activating factor 1	APAF1	13583-19	SL003661
RGAP1	Q9H0H5	Rac GTPase-activating protein 1	RACGAP1	13587-10	SL005989
ANXA9	O76027	Annexin A9	ANXA9	13588-11	SL020193
APBB3:PID 2	O95704	Amyloid beta A4 precursor protein-binding family B member 3:Phosphotyrosine Interaction Domain 2, Isoform IV	APBB3	13589-10	SL025798
ORN	Q9Y3B8	Oligoribonuclease, mitochondrial	REXO2	13590-1	SL020207
PRI1	P49642	DNA primase small subunit	PRIM1	13591-31	SL020210
GGA1	Q9UJY5	ADP-ribosylation factor-binding protein GGA1	GGA1	13594-158	SL020181
THTPA	Q9BU02	Thiamine-triphosphatase	THTPA	13595-20	SL020185
RB27B	O00194	Ras-related protein Rab-27B	RAB27B	13596-3	SL006957
RAB31	Q13636	Ras-related protein Rab-31	RAB31	13597-20	SL014934
RABEK	Q7Z6M1	Rab9 effector protein with kelch motifs	RABEPK	13599-15	SL020211
NH2L1	P55769	NHP2-like protein 1	SNU13	13602-6	SL013050
RFESD	Q8TAC1	Rieske domain-containing protein	RFESD	13603-7	SL020186
NEUL1	O76050	E3 ubiquitin-protein ligase NEURL1	NEURL1	13604-27	SL020194
ANX10	Q9UJ72	Annexin A10	ANXA10	13605-16	SL015314
GTF2I	P78347	General transcription factor II-I	GTF2I	13609-11	SL007326
MAGE-10	P43363	Melanoma-associated antigen 10	MAGEA10	13610-9	SL005065
CYTIP	O60759	Cytohesin-interacting protein	CYTIP	13612-7	SL020195
Adenylate kinase isoenzyme 5	Q9Y6K8	Adenylate kinase isoenzyme 5	AK5	13613-23	SL005741
CREB-binding protein	Q92793	CREB-binding protein	CREBBP	13614-6	SL003777
NCK2	O43639	Cytoplasmic protein NCK2	NCK2	13615-60	SL007010
MD1L1	Q9Y6D9	Mitotic spindle assembly checkpoint protein MAD1	MAD1L1	13618-15	SL015381
ASNA	O43681	ATPase ASNA1	GET3	13620-10	SL016377
AP2A2	O94973	AP-2 complex subunit alpha-2	AP2A2	13621-31	SL020199
2A5A	Q15172	Serine/threonine-protein phosphatase 2A 56 kDa regulatory subunit alpha isoform	PPP2R5A	13622-16	SL014961
MLL2	O14686	Histone-lysine N-methyltransferase 2D	KMT2D	13623-4	SL007956
NADK	O95544	NAD kinase	NADK	13624-17	SL020213
LA:HTH	P05455	Lupus La protein:HTH La-type RNA-binding domain	SSB	13625-19	SL025915
GRB14	Q14449	Growth factor receptor-bound protein 14	GRB14	13628-58	SL020196
ATG4B	Q9Y4P1	Cysteine protease ATG4B	ATG4B	13629-25	SL020200
RB binding protein 5	Q15291	Retinoblastoma-binding protein 5	RBBP5	13631-1	SL003766
Zyxin	Q15942	Zyxin	ZYX	13632-10	SL009456
PIR	O00625	Pirin	PIR	13634-209	SL006975
NP1L1	P55209	Nucleosome assembly protein 1-like 1	NAP1L1	13636-20	SL008135
USO1	O60763	General vesicular transport factor p115	USO1	13639-101	SL016380
BCL6	P41182	B-cell lymphoma 6 protein	BCL6	13640-5	SL007223
CIG49	O14879	Interferon-induced protein with tetratricopeptide repeats 3	IFIT3	13642-90	SL004393
HGS	O14964	Hepatocyte growth factor-regulated tyrosine kinase substrate	HGS	13644-30	SL016371
PRP16	Q92620	Pre-mRNA-splicing factor ATP-dependent RNA helicase PRP16	DHX38	13645-14	SL020202
KCIP1	Q9NZI2	Kv channel-interacting protein 1	KCNIP1	13650-11	SL020183
ZFP91	Q96JP5	E3 ubiquitin-protein ligase ZFP91	ZFP91	13651-54	SL020192
TM1L1	O75674	TOM1-like protein 1	TOM1L1	13652-2	SL020197
MACD1	Q9BQ69	O-acetyl-ADP-ribose deacetylase MACROD1	MACROD1	13653-335	SL020203
ROCK2	O75116	Rho-associated protein kinase 2	ROCK2	13654-1	SL005370
Nucleolin	P19338	Nucleolin	NCL	13655-34	SL005695
PNKP	Q96T60	Bifunctional polynucleotide phosphatase/kinase	PNKP	13657-2	SL007610
PDGF-CC	Q9NRA1	Platelet-derived growth factor C	PDGFC	13658-31	SL011071
AT131	Q9HD20	Manganese-transporting ATPase 13A1	ATP13A1	13659-36	SL020228
Angiopoietin-2	O15123	Angiopoietin-2	ANGPT2	13660-76	SL001996
CYTD	P28325	Cystatin-D	CST5	13661-193	SL008382
IL-4	P05112	Interleukin-4	IL4	13663-2	SL000480
PP2A, subunit B	Q06190	Serine/threonine-protein phosphatase 2A regulatory subunit B'' subunit alpha	PPP2R3A	13665-35	SL004990
Carbonic Anhydrase X	Q9NS85	Carbonic anhydrase-related protein 10	CA10	13666-222	SL010449
Dtk	Q06418	Tyrosine-protein kinase receptor TYRO3	TYRO3	13668-44	SL004136
FGFR-3:ECD	P22607	Fibroblast growth factor receptor 3:Extracellular domain	FGFR3	13669-6	SL025861
GIIE	Q9NZK7	Group IIE secretory phospholipase A2	PLA2G2E	13670-81	SL004066
Elastase	P08246	Neutrophil elastase	ELANE	13671-40	SL000401
HSP76	P17066	Heat shock 70 kDa protein 6	HSPA6	13672-3	SL013017
TCPH	Q99832	T-complex protein 1 subunit eta	CCT7	13673-21	SL008288
Inhibin bB chain	P09529	Inhibin beta B chain	INHBB	13676-46	SL001933
Factor D	P00746	Complement factor D	CFD	13678-169	SL003327
NAB2	Q15742	NGFI-A-binding protein 2	NAB2	13680-3	SL020216
CSK22	P19784	Casein kinase II subunit alpha'	CSNK2A2	13681-173	SL013751
M-CSF R	P07333	Macrophage colony-stimulating factor 1 receptor	CSF1R	13682-47	SL004153
CLCKB	P51801	Chloride channel protein ClC-Kb	CLCNKB	13683-18	SL020231
IL-5 Ra	Q01344	Interleukin-5 receptor subunit alpha	IL5RA	13686-2	SL005188
I-309	P22362	C-C motif chemokine 1	CCL1	13687-5	SL003176
CAPSL	Q8WWF8	Calcyphosin-like protein	CAPSL	13688-2	SL020217
Ornithine decarboxylase	P11926	Ornithine decarboxylase	ODC1	13689-2	SL003670
BGN	P21810	Biglycan	BGN	13690-26	SL007804
SC5A8	Q8N695	Sodium-coupled monocarboxylate transporter 1	SLC5A8	13691-10	SL020232
WISP-1	O95388	WNT1-inducible-signaling pathway protein 1	CCN4	13692-154	SL004689
ARMEL	Q49AH0	Cerebral dopamine neurotrophic factor	CDNF	13693-5	SL012538
TSLP R	Q9HC73	Cytokine receptor-like factor 2	CRLF2	13694-24	SL005226
GPDA	P21695	Glycerol-3-phosphate dehydrogenase [NAD(+)], cytoplasmic	GPD1	13697-51	SL007151
K319L	Q8IZA0	Dyslexia-associated protein KIAA0319-like protein	KIAA0319L	13698-28	SL020223
PSA	P07288	Prostate-specific antigen	KLK3	13699-6	SL000062
annexin II	P07355	Annexin A2	ANXA2	13700-10	SL004209
BLC	O43927	C-X-C motif chemokine 13	CXCL13	13701-2	SL003167
HMCS2	P54868	Hydroxymethylglutaryl-CoA synthase, mitochondrial	HMGCS2	13704-5	SL014847
IL-12 Rb1	P42701	Interleukin-12 receptor subunit beta-1	IL12RB1	13706-12	SL004148
SPARCL1	Q14515	SPARC-like protein 1	SPARCL1	13707-27	SL005488
kallikrein 8	O60259	Kallikrein-8	KLK8	13708-56	SL003915
C1-Esterase Inhibitor	P05155	Plasma protease C1 inhibitor	SERPING1	13710-6	SL000308
CLH1	Q00610	Clathrin heavy chain 1	CLTC	13711-10	SL008164
granzyme A	P12544	Granzyme A	GZMA	13712-104	SL004298
SC22A	Q96IW7	Vesicle-trafficking protein SEC22a	SEC22A	13713-164	SL020224
FCN2	Q15485	Ficolin-2	FCN2	13717-15	SL006542
PAK4	O96013	Serine/threonine-protein kinase PAK 4	PAK4	13719-19	SL020219
Proteinase-3	P24158	Myeloblastin	PRTN3	13720-95	SL004008
C9	P02748	Complement component C9	C9	13722-105	SL000325
IL-10	P22301	Interleukin-10	IL10	13723-6	SL001717
FGF-19	O95750	Fibroblast growth factor 19	FGF19	13724-27	SL004337
FGF-16	O43320	Fibroblast growth factor 16	FGF16	13725-3	SL004334
B7	P33681	T-lymphocyte activation antigen CD80	CD80	13726-4	SL003738
SPOP	O43791	Speckle-type POZ protein	SPOP	13727-44	SL020220
ERP29	P30040	Endoplasmic reticulum resident protein 29	ERP29	13728-19	SL003522
SFXN5	Q8TD22	Sideroflexin-5	SFXN5	13729-26	SL020226
CATC	P53634	Dipeptidyl peptidase 1	CTSC	13730-18	SL007280
C7	P10643	Complement component C7	C7	13731-14	SL000323
Cardiotrophin-1	Q16619	Cardiotrophin-1	CTF1	13732-79	SL002783
IL-12 p40	P29460	Interleukin-12 subunit beta	IL12B	13733-5	SL004250
IFN-lambda 1	Q8IU54	Interferon lambda-1	IFNL1	13734-22	SL004348
RPGP1	P47736	Rap1 GTPase-activating protein 1	RAP1GAP	13735-1	SL020221
Inhibin bA chain	P08476	Inhibin beta A chain	INHBA	13738-8	SL001932
FLRT1	Q9NZU1	Leucine-rich repeat transmembrane protein FLRT1	FLRT1	13739-3	SL014071
sFRP-3	Q92765	Secreted frizzled-related protein 3	FRZB	13740-51	SL004650
IGFBP-1	P08833	Insulin-like growth factor-binding protein 1	IGFBP1	13741-36	SL000462
IL-22	Q9GZX6	Interleukin-22	IL22	13742-66	SL004347
CUL4B	Q13620	Cullin-4B	CUL4B	13743-56	SL020222
IL-3 Ra	P26951	Interleukin-3 receptor subunit alpha	IL3RA	13744-37	SL005187
PKD2:CD 4	Q13563	Polycystin-2:Cytoplasmic domain 4	PKD2	13745-10	SL025962
Carbonic anhydrase 6	P23280	Carbonic anhydrase 6	CA6	13747-9	SL010288
MCP-2	P80075	C-C motif chemokine 8	CCL8	13748-4	SL000515
MYZAP	P0CAP1	Myocardial zonula adherens protein	MYZAP	13924-13	SL018834
RMI1	Q9H9A7	RecQ-mediated genome instability protein 1	RMI1	13926-1	SL020268
OCTC	Q9UKG9	Peroxisomal carnitine O-octanoyltransferase	CROT	13929-27	SL020289
ABC3G	Q9HC16	DNA dC->dU-editing enzyme APOBEC-3G	APOBEC3G	13930-3	SL007678
PSMD9	O00233	26S proteasome non-ATPase regulatory subunit 9	PSMD9	13931-22	SL012980
COOL-1	Q14155	Rho guanine nucleotide exchange factor 7	ARHGEF7	13932-45	SL005746
NAB1	Q13506	NGFI-A-binding protein 1	NAB1	13933-276	SL020257
MCF2L	O15068	Guanine nucleotide exchange factor DBS	MCF2L	13934-3	SL014593
PGK2	P07205	Phosphoglycerate kinase 2	PGK2	13936-24	SL020280
CAND1	Q86VP6	Cullin-associated NEDD8-dissociated protein 1	CAND1	13937-75	SL008246
UGPA1	Q16851	UTP--glucose-1-phosphate uridylyltransferase	UGP2	13939-14	SL006519
IP16:HIN 1	Q16666	Gamma-interferon-inducible protein 16:Isoform 2, Hematopoietic expression, interferon-inducible nature, and nuclear localization 1	IFI16	13940-19	SL025893
SYFM	O95363	Phenylalanine--tRNA ligase, mitochondrial	FARS2	13941-82	SL020259
SPSB1	Q96BD6	SPRY domain-containing SOCS box protein 1	SPSB1	13942-140	SL020269
DPY30	Q9C005	Protein dpy-30 homolog	DPY30	13943-38	SL020276
SULT 1A3	P0DMM9	Sulfotransferase 1A3	SULT1A3	13944-3	SL000578
DDX23	Q9BUQ8	Probable ATP-dependent RNA helicase DDX23	DDX23	13946-8	SL020297
NUD12	Q9BQG2	Peroxisomal NADH pyrophosphatase NUDT12	NUDT12	13947-371	SL020301
GABR2:ECD	O75899	Gamma-aminobutyric acid type B receptor subunit 2:Extracellular domain	GABBR2	13948-50	SL025871
C43BP:START domain	Q9Y5P4	Collagen type IV alpha-3-binding protein:StAR-related lipid-transfer domain, isoform 2	CERT1	13950-9	SL025806
GNA1	Q96EK6	Glucosamine 6-phosphate N-acetyltransferase	GNPNAT1	13954-9	SL020298
DAPK1	P53355	Death-associated protein kinase 1	DAPK1	13955-33	SL007277
RBM46	Q8TBY0	Probable RNA-binding protein 46	RBM46	13958-5	SL020270
LAP	P28838	Cytosol aminopeptidase	LAP3	13959-7	SL000499
AGAP3	Q96P47	Arf-GAP with GTPase, ANK repeat and PH domain-containing protein 3	AGAP3	13960-15	SL020282
KIF3A	Q9Y496	Kinesin-like protein KIF3A	KIF3A	13961-18	SL020291
tollip	Q9H0E2	Toll-interacting protein	TOLLIP	13963-7	SL004521
MYOM3	Q5VTT5	Myomesin-3	MYOM3	13966-30	SL008254
Thioredoxin reductase 1	Q16881	Thioredoxin reductase 1, cytoplasmic	TXNRD1	13967-14	SL005724
IMA7	O60684	Importin subunit alpha-7	KPNA6	13969-24	SL020292
DHB14	Q9BPX1	17-beta-hydroxysteroid dehydrogenase 14	HSD17B14	13972-4	SL020263
TTL	Q8NG68	Tubulin--tyrosine ligase	TTL	13973-62	SL020271
LIPA1	Q13136	Liprin-alpha-1	PPFIA1	13975-56	SL020284
ARHG1	Q92888	Rho guanine nucleotide exchange factor 1	ARHGEF1	13976-9	SL015120
BARD1	Q99728	BRCA1-associated RING domain protein 1	BARD1	13977-28	SL015168
Tbx3	O15119	T-box transcription factor TBX3	TBX3	13978-122	SL004696
S26A7	Q8TE54	Anion exchange transporter	SLC26A7	13979-3	SL020254
RGS18	Q9NS28	Regulator of G-protein signaling 18	RGS18	13982-33	SL016529
QOR	Q08257	Quinone oxidoreductase	CRYZ	13983-27	SL008181
DDX25	Q9UHL0	ATP-dependent RNA helicase DDX25	DDX25	13984-23	SL020293
SMUF2	Q9HAU4	E3 ubiquitin-protein ligase SMURF2	SMURF2	13985-12	SL007669
LANC1	O43813	LanC-like protein 1	LANCL1	13986-6	SL010800
NMRL1	Q9HBL8	NmrA-like family domain-containing protein 1	NMRAL1	13988-67	SL020265
pyruvate carboxylase	P11498	Pyruvate carboxylase, mitochondrial	PC	13990-1	SL003652
IF4G3	O43432	Eukaryotic translation initiation factor 4 gamma 3	EIF4G3	13991-47	SL020285
NSF	P46459	Vesicle-fusing ATPase	NSF	13992-12	SL007239
E41L1	Q9H4G0	Band 4.1-like protein 1	EPB41L1	13993-20	SL020300
FBRL	P22087	rRNA 2'-O-methyltransferase fibrillarin	FBL	13994-1	SL020302
COAC	Q96CD2	Phosphopantothenoylcysteine decarboxylase	PPCDC	13996-16	SL020266
PURA1	Q8N142	Adenylosuccinate synthetase isozyme 1	ADSS1	13998-26	SL020277
DOCK9	Q9BZ29	Dedicator of cytokinesis protein 9	DOCK9	14002-18	SL020303
CHD7	Q9P2D1	Chromodomain-helicase-DNA-binding protein 7	CHD7	14005-2	SL008319
GNMT	Q14749	Glycine N-methyltransferase	GNMT	14006-36	SL020278
PAPS1	O43252	Bifunctional 3'-phosphoadenosine 5'-phosphosulfate synthase 1	PAPSS1	14007-22	SL020287
DCP1A	Q9NPI6	mRNA-decapping enzyme 1A	DCP1A	14008-22	SL020295
TNFAIP3	P21580	Tumor necrosis factor alpha-induced protein 3	TNFAIP3	14009-65	SL005721
S100A11	P31949	Protein S100-A11	S100A11	14011-17	SL004809
LGP2	Q96C10	Probable ATP-dependent RNA helicase DHX58	DHX58	14012-17	SL007593
TANK	Q92844	TRAF family member-associated NF-kappa-B activator	TANK	14013-11	SL015118
EVPL	Q92817	Envoplakin	EVPL	14019-73	SL020305
MED4	Q9NPJ6	Mediator of RNA polymerase II transcription subunit 4	MED4	14021-81	SL020316
IL-17B	Q9UHF5	Interleukin-17B	IL17B	14022-17	SL004350
BSP	P21815	Bone sialoprotein 2	IBSP	14023-84	SL004660
EDA	Q92838	Ectodysplasin-A, secreted form	EDA	14024-196	SL004644
4-1BB	Q07011	Tumor necrosis factor receptor superfamily member 9	TNFRSF9	14025-18	SL004126
IL-17F	Q96PD4	Interleukin-17F	IL17F	14026-24	SL004352
P3C2A	O00443	Phosphatidylinositol 4-phosphate 3-kinase C2 domain-containing subunit alpha	PIK3C2A	14028-22	SL020311
CSN2	P61201	COP9 signalosome complex subunit 2	COPS2	14029-42	SL010966
OX40 Ligand	P23510	Tumor necrosis factor ligand superfamily member 4	TNFSF4	14030-21	SL004649
FGF7	P21781	Fibroblast growth factor 7	FGF7	14031-18	SL001691
VEGF121	P15692	Vascular endothelial growth factor A, isoform 121	VEGFA	14032-2	SL003310
GA733-1 protein	P09758	Tumor-associated calcium signal transducer 2	TACSTD2	14034-22	SL001890
TIAM1	Q13009	T-lymphoma invasion and metastasis-inducing protein 1	TIAM1	14035-13	SL007386
MPDZ	O75970	Multiple PDZ domain protein	MPDZ	14036-116	SL020312
RANB3	Q9H6Z4	Ran-binding protein 3	RANBP3	14037-18	SL013273
CYTF	O76096	Cystatin-F	CST7	14038-130	SL007049
kallikrein 5	Q9Y337	Kallikrein-5	KLK5	14039-33	SL003863
Granzyme B	P10144	Granzyme B	GZMB	14041-13	SL004068
SARP-2	Q8N474	Secreted frizzled-related protein 1	SFRP1	14042-11	SL003770
EEA1	Q15075	Early endosome antigen 1	EEA1	14043-12	SL008204
NCOA2	Q15596	Nuclear receptor coactivator 2	NCOA2	14045-12	SL020317
BDNF	P23560	Brain-derived neurotrophic factor	BDNF	14047-78	SL003951
IL-1 R AcP	Q9NPH3	Interleukin-1 Receptor accessory protein	IL1RAP	14048-7	SL004588
IL-7	P13232	Interleukin-7	IL7	14049-17	SL000483
Ephrin-A4	P52798	Ephrin-A4	EFNA4	14050-61	SL004140
FOXC2	Q99958	Forkhead box protein C2	FOXC2	14051-54	SL007629
UN13A	Q9UPW8	Protein unc-13 homolog A	UNC13A	14052-26	SL009417
IL-15 Ra	Q13261	Interleukin-15 receptor subunit alpha	IL15RA	14054-17	SL004151
Glycoprotein hormones a-chain	P01215	Glycoprotein hormones alpha chain	CGA	14056-4	SL013948
TNFSF15	O95150	Tumor necrosis factor ligand superfamily member 15	TNFSF15	14057-68	SL004686
NCF4	Q15080	Neutrophil cytosol factor 4	NCF4	14060-67	SL007435
sRANKL	O14788	Tumor necrosis factor ligand superfamily member 11	TNFSF11	14061-48	SL002541
OSM	P13725	Oncostatin-M	OSM	14063-17	SL000530
PGRP-S	O75594	Peptidoglycan recognition protein 1	PGLYRP1	14064-21	SL004515
CD5:CD	P06127	T-cell surface glycoprotein CD5:Cytoplasmic domain	CD5	14065-11	SL025816
MAGI2	Q86UL8	Membrane-associated guanylate kinase, WW and PDZ domain-containing protein 2	MAGI2	14066-49	SL020306
PKP2	Q99959	Plakophilin-2	PKP2	14067-6	SL008289
TECK	O15444	C-C motif chemokine 25	CCL25	14068-29	SL003197
Carbonic Anhydrase IV	P22748	Carbonic anhydrase 4	CA4	14069-61	SL010369
ITSN1	Q15811	Intersectin-1	ITSN1	14070-56	SL018907
TCTP	P13693	Translationally-controlled tumor protein	TPT1	14072-9	SL005679
Hemopexin	P02790	Hemopexin	HPX	14073-31	SL000440
SHC2	P98077	SHC-transforming protein 2	SHC2	14074-2	SL020307
Cystatin-S	P01036	Cystatin-S	CST4	14076-74	SL007888
Ficolin-3	O75636	Ficolin-3	FCN3	14077-6	SL002086
Lymphotactin	P47992	Lymphotactin	XCL1	14078-69	SL003186
IL-18 Ra	Q13478	Interleukin-18 receptor 1	IL18R1	14079-14	SL004152
ULBP-1	Q9BZM6	NKG2D ligand 1	ULBP1	14081-5	SL005227
TLN2	Q9Y4G6	Talin-2	TLN2	14082-56	SL016540
SPS1	P49903	Selenide, water dikinase 1	SEPHS1	14083-25	SL020314
Fc_MOUSE	Q99LC4	Fc_MOUSE		14084-191	SL025418
IL-13	P35225	Interleukin-13	IL13	14085-28	SL001718
ASM3A	Q92484	Acid sphingomyelinase-like phosphodiesterase 3a	SMPDL3A	14086-11	SL012754
IGFBP-6	P24592	Insulin-like growth factor-binding protein 6	IGFBP6	14088-38	SL005172
DEFI6	Q9H4E7	Differentially expressed in FDCP 6 homolog	DEF6	14090-23	SL020308
Carbonyl reductase 3	O75828	Carbonyl reductase [NADPH] 3	CBR3	14091-42	SL005371
Flt3 ligand	P49771	Fms-related tyrosine kinase 3 ligand	FLT3LG	14093-10	SL004343
HB-EGF	Q99075	Heparin-binding EGF-like growth factor	HBEGF	14094-29	SL000138
NKG2D	P26718	NKG2-D type II integral membrane protein	KLRK1	14095-1	SL005204
ST4S6	Q7LFX5	Carbohydrate sulfotransferase 15	CHST15	14097-86	SL007502
SYCC	P49589	Cysteine--tRNA ligase, cytoplasmic	CARS1	14098-28	SL020309
PSA4	P25789	Proteasome subunit alpha type-4	PSMA4	14099-20	SL009468
C1QC	P02747	Complement C1q subcomponent subunit C	C1QC	14100-63	SL007929
CNTFR alpha	P26992	Ciliary neurotrophic factor receptor subunit alpha	CNTFR	14101-2	SL005153
Granulysin	P22749	Granulysin	GNLY	14102-6	SL000678
TPSG1	Q9NRR2	Tryptase gamma	TPSG1	14103-12	SL010619
TRIL:CD	Q7L0X0	TLR4 interactor with leucine rich repeats:Cytoplasmic domain	TRIL	14104-1	SL026018
Kallistatin	P29622	Kallistatin	SERPINA4	14105-5	SL004876
GDP/GTP exchange protein	P52306	Rap1 GTPase-GDP dissociation stimulator 1	RAP1GDS1	14106-46	SL003682
MTHFS	P49914	5-formyltetrahydrofolate cyclo-ligase	MTHFS	14107-1	SL020315
TGF-b1	P01137	Transforming growth factor beta-1	TGFB1	14108-15	SL000584
MIP-5	Q16663	C-C motif chemokine 15	CCL15	14109-15	SL003190
ON	P09486	SPARC	SPARC	14110-200	SL000532
TSP2	P35442	Thrombospondin-2	THBS2	14111-15	SL007206
RELT	Q969Z4	Tumor necrosis factor receptor superfamily member 19L	RELT	14112-40	SL005213
PIANP	Q8IYJ0	PILR alpha-associated neural protein	PIANP	14114-18	SL019019
Adrenomedullin	P35318	Adrenomedullin	ADM	14115-34	SL002782
S100A4	P26447	Protein S100-A4	S100A4	14116-129	SL004821
RNF43	Q68DV7	E3 ubiquitin-protein ligase RNF43	RNF43	14120-2	SL018629
TRAIL R4	Q9UBN6	Tumor necrosis factor receptor superfamily member 10D	TNFRSF10D	14121-24	SL004159
ZNRF3	Q9ULT6	E3 ubiquitin-protein ligase ZNRF3	ZNRF3	14122-132	SL018971
GI24:ECD	Q9H7M9	V-type immunoglobulin domain-containing suppressor of T-cell activation:Extracellular domain	VSIR	14123-34	SL025873
Ephrin-A2	O43921	Ephrin-A2	EFNA2	14124-6	SL004843
ApoM	O95445	Apolipoprotein M	APOM	14125-5	SL004747
IFN-b	P01574	Interferon beta	IFNB1	14127-240	SL001880
IFN10	P01566	Interferon alpha-10	IFNA10	14128-121	SL017106
IFNA7	P01567	Interferon alpha-7	IFNA7	14129-1	SL019978
EFNB2:ECD	P52799	Ephrin-B2:Extracellular domain	EFNB2	14131-37	SL025841
HHLA2	Q9UM44	HERV-H LTR-associating protein 2	HHLA2	14132-21	SL020171
IL-1 sRII	P27930	Interleukin-1 receptor type 2	IL1R2	14133-93	SL000145
AMGO2	Q86SJ2	Amphoterin-induced protein 2	AMIGO2	14134-49	SL015046
RXFP1	Q9HBX9	Relaxin receptor 1	RXFP1	14135-3	SL020172
C1QR1	Q9NPY3	Complement component C1q receptor	CD93	14136-234	SL007696
NRG4	Q8WWG1	Neuregulin-4	NRG4	14139-16	SL007828
H2B2E	Q16778	Histone H2B type 2-E	H2BC21	14143-8	SL014983
H2A3	Q7L7L0	Histone H2A type 3	H2AW	14144-3	SL019979
H31	P68431	Histone H3.1	H3C1	14146-92	SL008158
UCRP	P05161	Ubiquitin-like protein ISG15	ISG15	14148-2	SL015510
IL-1F8	Q9NZH7	Interleukin-36 beta	IL36B	14149-9	SL005179
IL-1F6	Q9UHA7	Interleukin-36 alpha	IL36A	14150-7	SL005177
UCRP	P05161	Ubiquitin-like protein ISG15	ISG15	14151-4	SL015510
Ephrin-A3	P52797	Ephrin-A3	EFNA3	14153-8	SL004139
14-3-3 protein beta/alpha	P31946	14-3-3 protein beta/alpha	YWHAB	14156-33	SL004815
14-3-3E	P62258	14-3-3 protein epsilon	YWHAE	14157-21	SL004984
Annexin V	P08758	Annexin A5	ANXA5	14158-17	SL003848
SCP2D	Q9UJQ7	SCP2 sterol-binding domain-containing protein 1	SCP2D1	14175-78	SL019907
CDKN3	Q16667	Cyclin-dependent kinase inhibitor 3	CDKN3	14178-18	SL007463
RFFL	Q8WZ73	E3 ubiquitin-protein ligase rififylin	RFFL	14186-13	SL019795
PDCL2	Q8N4E4	Phosducin-like protein 2	PDCL2	14192-31	SL019930
PRDM1	O75626	PR domain zinc finger protein 1	PRDM1	14197-2	SL019864
ANXA7	P20073	Annexin A7	ANXA7	14203-3	SL008375
FOXJ2	Q9P0K8	Forkhead box protein J2	FOXJ2	14204-55	SL019533
HEXI2	Q96MH2	Protein HEXIM2	HEXIM2	14205-6	SL019865
APBB1:PID 2	O00213	Amyloid beta A4 precursor protein-binding family B member 1:Phosphotyrosine Interaction Domain 2	APBB1	14206-28	SL025794
RET7	Q96R05	Retinoid-binding protein 7	RBP7	14208-3	SL019932
DDX46	Q7L014	Probable ATP-dependent RNA helicase DDX46	DDX46	14216-35	SL019957
BHMT2	Q9H2M3	S-methylmethionine--homocysteine S-methyltransferase BHMT2	BHMT2	14226-120	SL008524
MYL6B	P14649	Myosin light chain 6B	MYL6B	14227-21	SL008040
Fc_MOUSE	Q99LC4	Fc_MOUSE		14228-1	SL025418
MOCS3	O95396	Adenylyltransferase and sulfurtransferase MOCS3	MOCS3	14229-5	SL019900
HSP 70	P0DMV8	Heat shock 70 kDa protein 1A	HSPA1A	14237-1	SL000451
SNX7	Q9UNH6	Sorting nexin-7	SNX7	14245-195	SL019901
DOK2	O60496	Docking protein 2	DOK2	14246-50	SL016379
TRIM1	Q9UJV3	Probable E3 ubiquitin-protein ligase MID2	MID2	14249-68	SL019794
BLMH	Q13867	Bleomycin hydrolase	BLMH	14250-115	SL008191
PTN4	P29074	Tyrosine-protein phosphatase non-receptor type 4	PTPN4	14254-27	SL019925
Fc_MOUSE	Q99LC4	Fc_MOUSE		14256-4	SL025418
ARHG8	Q7Z628	Neuroepithelial cell-transforming gene 1 protein	NET1	14260-112	SL015522
SRXN1	Q9BYN0	Sulfiredoxin-1	SRXN1	14268-4	SL007647
RAB6B	Q9NRW1	Ras-related protein Rab-6B	RAB6B	14271-23	SL007707
PPCE	P48147	Prolyl endopeptidase	PREP	14273-19	SL010939
RAB14	P61106	Ras-related protein Rab-14	RAB14	14283-12	SL008144
E2AK4	Q9P2K8	eIF-2-alpha kinase GCN2	EIF2AK4	14284-23	SL006773
NF-ATc1	O95644	Nuclear factor of activated T-cells, cytoplasmic 1	NFATC1	14286-2	SL005769
RAB5C	P51148	Ras-related protein Rab-5C	RAB5C	14287-6	SL008533
AGAP2	Q99490	Arf-GAP with GTPase, ANK repeat and PH domain-containing protein 2	AGAP2	14291-53	SL019710
MBD1	Q9UIS9	Methyl-CpG-binding domain protein 1	MBD1	14294-61	SL013880
Fc_MOUSE	Q99LC4	Fc_MOUSE		14308-192	SL025418
HNRH1	P31943	Heterogeneous nuclear ribonucleoprotein H	HNRNPH1	14309-8	SL013160
PPIL2	Q13356	Peptidyl-prolyl cis-trans isomerase-like 2	PPIL2	14314-6	SL019714
VPS29	Q9UBQ0	Vacuolar protein sorting-associated protein 29	VPS29	14318-1	SL013288
CSPG6	Q9UQE7	Structural maintenance of chromosomes protein 3	SMC3	14324-52	SL005089
UB2E1	P51965	Ubiquitin-conjugating enzyme E2 E1	UBE2E1	14326-4	SL006253
DIDO1	Q9BTC0	Death-inducer obliterator 1	DIDO1	14329-4	SL011624
DYLT1	P63172	Dynein light chain Tctex-type 1	DYNLT1	14331-262	SL019738
RALA	P11233	Ras-related protein Ral-A	RALA	14332-3	SL008025
RECO	P35243	Recoverin	RCVRN	14334-3	SL014781
TPPC3	O43617	Trafficking protein particle complex subunit 3	TRAPPC3	14337-1	SL019699
FA69C	Q0P6D2	Protein FAM69C	DIPK1C	14341-8	SL019767
Myostatin	O14793	Growth/differentiation factor 8	MSTN	14583-49	SL004357
GDF-11	O95390	Growth/differentiation factor 11	GDF11	14587-16	SL004345
F210A	Q96ND0	Protein FAM210A	FAM210A	14593-152	SL020072
SEM6C	Q9H3T2	Semaphorin-6C, cytoplasmic	SEMA6C	14597-5	SL020074
STAB1	Q9NY15	Stabilin-1	STAB1	14599-18	SL007723
KIAA0040	Q15053	Uncharacterized protein KIAA0040	KIAA0040	14603-51	SL020082
Fc_MOUSE	Q99LC4	Fc_MOUSE		14605-2	SL025418
CA130	Q5T1S8	Noncompact myelin-associated protein	NCMAP	14614-41	SL008890
KRA24	Q9BYR9	Keratin-associated protein 2-4	KRTAP2-4	14615-46	SL020089
ZN382	Q96SR6	Zinc finger protein 382	ZNF382	14616-16	SL020097
Fc_MOUSE	Q99LC4	Fc_MOUSE		14617-7	SL025418
ECOP	Q96AW1	Vesicular, overexpressed in cancer, prosurvival protein 1	VOPP1	14618-26	SL012766
ZN526	Q8TF50	Zinc finger protein 526	ZNF526	14619-8	SL020098
SUMO3	P55854	Small ubiquitin-related modifier 3	SUMO3	14623-26	SL018938
CTCF	P49711	Transcriptional repressor CTCF	CTCF	14624-51	SL011618
FBX3	Q9UK99	F-box only protein 3	FBXO3	14628-72	SL020051
DUS16	Q9BY84	Dual specificity protein phosphatase 16	DUSP16	14631-22	SL020115
T185A	Q8NFB2	Transmembrane protein 185A	TMEM185A	14633-26	SL020121
LSHR	P22888	Lutropin-choriogonadotropic hormone receptor	LHCGR	14634-13	SL020122
Fc_MOUSE	Q99LC4	Fc_MOUSE		14635-28	SL025418
Ribonuclease UK114	P52758	Ribonuclease UK114	RIDA	14636-25	SL005350
GSTA4	O15217	Glutathione S-transferase A4	GSTA4	14645-253	SL020127
DJC17	Q9NVM6	DnaJ homolog subfamily C member 17	DNAJC17	14655-1	SL020140
MZF1	P28698	Myeloid zinc finger 1	MZF1	14662-6	SL020179
RNF8	O76064	E3 ubiquitin-protein ligase RNF8	RNF8	14663-44	SL020180
SKIL	P12757	Ski-like protein	SKIL	14670-1	SL020187
PACN3	Q9UKS6	Protein kinase C and casein kinase substrate in neurons protein 3	PACSIN3	14674-63	SL020191
IF4B	P23588	Eukaryotic translation initiation factor 4B	EIF4B	14675-20	SL011011
CAN2	P17655	Calpain-2 catalytic subunit	CAPN2	14684-17	SL011179
PKB beta	P31751	RAC-beta serine/threonine-protein kinase	AKT2	14685-17	SL003722
M6PBP	O60664	Perilipin-3	PLIN3	14687-6	SL007972
PTN7	P35236	Tyrosine-protein phosphatase non-receptor type 7	PTPN7	14688-6	SL020212
SEC13	P55735	Protein SEC13 homolog	SEC13	14689-3	SL011207
ZN276	Q8N554	Zinc finger protein 276	ZNF276	14692-3	SL020215
TPSB2	P20231	Tryptase beta-2	TPSB2	14696-45	SL010617
EG-VEGF	P58294	Prokineticin-1	PROK1	14703-6	SL004332
VEGF-D	O43915	Vascular endothelial growth factor D	VEGFD	14705-1	SL003320
CO8G	P07360	Complement component C8 gamma chain	C8G	14708-59	SL007931
Cystatin M	Q15828	Cystatin-M	CST6	14711-27	SL004438
Azurocidin	P20160	Azurocidin	AZU1	14713-46	SL004589
CRLF1	O75462	Cytokine receptor-like factor 1	CRLF1	14747-9	SL020310
RHG05	Q13017	Rho GTPase-activating protein 5	ARHGAP5	14748-31	SL020313
Lactoferrin	P02788	Lactotransferrin	LTF	14755-4	SL000496
sICAM-2	P13598	Intercellular adhesion molecule 2	ICAM2	14756-29	SL003177
FGF-8B	P55075	Fibroblast growth factor 8 isoform B	FGF8	14757-144	SL004342
Cadherin E	P12830	Cadherin-1	CDH1	14759-149	SL000055
IGF-II:Mature	P01344	Insulin-like growth factor II:Mature	IGF2	15295-81	SL025883
S100A3	P33764	Protein S100-A3	S100A3	15297-3	SL004825
NETO1	Q8TDF5	Neuropilin and tolloid-like protein 1	NETO1	15298-199	SL017092
MESD2	Q14696	LDLR chaperone MESD	MESD	15299-102	SL012502
CC134	Q9H6E4	Coiled-coil domain-containing protein 134	CCDC134	15300-66	SL017096
sperm protein 10	P26436	Acrosomal protein SP-10	ACRV1	15301-24	SL009308
S100A5	P33763	Protein S100-A5	S100A5	15303-63	SL004826
PAP1	Q06141	Regenerating islet-derived protein 3-alpha	REG3A	15304-1	SL002648
Secretagogin	O76038	Secretagogin	SCGN	15305-7	SL005696
IgJ	P01591	Immunoglobulin J chain	JCHAIN	15306-20	SL005375
VWC2	Q2TAL6	Brorin	VWC2	15308-108	SL012520
PRC1	O43663	Protein regulator of cytokinesis 1	PRC1	15310-61	SL007011
AGO1	Q9UL18	Protein argonaute-1	AGO1	15312-14	SL019555
MD2L1	Q13257	Mitotic spindle assembly checkpoint protein MAD2A	MAD2L1	15313-28	SL007399
CLIC4	Q9Y696	Chloride intracellular channel protein 4	CLIC4	15314-49	SL008340
CUTC	Q9NTM9	Copper homeostasis protein cutC homolog	CUTC	15315-64	SL019798
TXN4B	Q9NX01	Thioredoxin-like protein 4B	TXNL4B	15316-262	SL019950
Calpactin I light chain	P60903	Protein S100-A10	S100A10	15318-75	SL004212
CCNA1	P78396	Cyclin-A1	CCNA1	15319-226	SL013808
CPLX2	Q6PUV4	Complexin-2	CPLX2	15321-8	SL019971
CRADD	P78560	Death domain-containing protein CRADD	CRADD	15322-35	SL007330
AGO3	Q9H9G7	Protein argonaute-3	AGO3	15323-112	SL019972
Ferritin light chain	P02792	Ferritin light chain	FTL	15324-58	SL005628
NEUM	P17677	Neuromodulin	GAP43	15325-14	SL007137
GBP1	P32455	Guanylate-binding protein 1	GBP1	15326-64	SL006479
MAPIP	Q9Y2Q5	Ragulator complex protein LAMTOR2	LAMTOR2	15329-167	SL015356
RBBP4	Q09028	Histone-binding protein RBBP4	RBBP4	15331-47	SL013819
SDF2	Q99470	Stromal cell-derived factor 2	SDF2	15333-11	SL012799
SELM	Q8WWX9	Selenoprotein M	SELENOM	15336-7	SL019976
COF2	Q9Y281	Cofilin-2	CFL2	15339-32	SL008333
Kininogen, HMW, Two Chain	P01042	Kininogen, HMW, Two Chain	KNG1	15343-337	SL000491
IFN-g	P01579	Interferon gamma	IFNG	15346-31	SL001802
Hemopexin	P02790	Hemopexin	HPX	15347-12	SL000440
7B2	P05408	Neuroendocrine protein 7B2	SCG5	15358-28	SL012407
ANKR1	Q15327	Ankyrin repeat domain-containing protein 1	ANKRD1	15361-37	SL019275
Apo A-V	Q6Q788	Apolipoprotein A-V	APOA5	15363-32	SL004840
Apo C-I	P02654	Apolipoprotein C-I	APOC1	15364-101	SL000275
BAI3	O60242	Adhesion G protein-coupled receptor B3	ADGRB3	15365-41	SL020583
LPLC1	Q8TDL5	BPI fold-containing family B member 1	BPIFB1	15367-38	SL012736
BMPER	Q8N8U9	BMP-binding endothelial regulator protein	BMPER	15368-3	SL007531
BOLA1	Q9Y3E2	BolA-like protein 1	BOLA1	15370-5	SL012877
BRD2	P25440	Bromodomain-containing protein 2	BRD2	15372-43	SL014748
CA11 protein	Q9NS71	Gastrokine-1	GKN1	15374-15	SL005611
Carboxypeptidase B1	P15086	Carboxypeptidase B	CPB1	15375-49	SL011428
CATE	P14091	Cathepsin E	CTSE	15376-134	SL007121
Discoidin domain receptor 2	Q16832	Discoidin domain-containing receptor 2	DDR2	15381-45	SL004120
Endothelin 3	P14138	Endothelin-3	EDN3	15383-200	SL004700
KLOTHO	Q9UEF7	Klotho	KL	15384-15	SL011369
FABP2	P12104	Fatty acid-binding protein, intestinal	FABP2	15385-116	SL004848
FABPA	P15090	Fatty acid-binding protein, adipocyte	FABP4	15386-7	SL005086
Neuropilin-2	O60462	Neuropilin-2	NRP2	15387-44	SL005203
FcRIIIa	P08637	Low affinity immunoglobulin gamma Fc region receptor III-A	FCGR3A	15388-24	SL004561
FRDA	Q16595	Frataxin, mitochondrial	FXN	15389-1	SL012513
Galanin	P22466	Galanin	GAL	15390-3	SL004430
GAS-6	Q14393	Growth arrest-specific protein 6	GAS6	15391-114	SL005707
UNC5B	Q8IZJ1	Netrin receptor UNC5B	UNC5B	15394-79	SL008959
GST M1-1	P09488	Glutathione S-transferase Mu 1	GSTM1	15395-15	SL005254
HERV1	P55789	FAD-linked sulfhydryl oxidase ALR	GFER	15398-2	SL006727
ID-1	P41134	DNA-binding protein inhibitor ID-1	ID1	15402-2	SL005354
ID2	Q02363	DNA-binding protein inhibitor ID-2	ID2	15403-53	SL007347
IFN21	P01568	Interferon alpha-21	IFNA21	15404-3	SL018851
IFNA4	P05014	Interferon alpha-4	IFNA4	15405-23	SL018075
KIAP	Q96CA5	Baculoviral IAP repeat-containing protein 7	BIRC7	15412-40	SL003731
LCAT	P04180	Phosphatidylcholine-sterol acyltransferase	LCAT	15413-3	SL006349
LDHA	P00338	L-lactate dehydrogenase A chain	LDHA	15414-316	SL019149
LYG2	Q86SG7	Lysozyme g-like protein 2	LYG2	15416-54	SL012646
Maspin	P36952	Serpin B5	SERPINB5	15417-3	SL003161
MK10	P53779	Mitogen-activated protein kinase 10	MAPK10	15418-25	SL007282
MMP20	O60882	Matrix metalloproteinase-20	MMP20	15419-15	SL012374
MYP2	P02689	Myelin P2 protein	PMP2	15422-12	SL019975
NEUR1	Q99519	Sialidase-1	NEU1	15426-5	SL008692
LOXL3	P58215	Lysyl oxidase homolog 3	LOXL3	15427-35	SL012455
OPT	Q9UBM4	Opticin	OPTC	15430-165	SL012859
OTCase	P00480	Ornithine carbamoyltransferase, mitochondrial	OTC	15431-31	SL000531
Otoraplin	Q9NRC9	Otoraplin	OTOR	15432-1	SL004684
p60-Src	P12931	Proto-oncogene tyrosine-protein kinase Src	SRC	15433-4	SL005268
PNOC	Q13519	Prepronociceptin	PNOC	15434-5	SL012495
PNP	P00491	Purine nucleoside phosphorylase	PNP	15435-4	SL005262
RAMP1	O60894	Receptor activity-modifying protein 1	RAMP1	15436-40	SL014638
RAMP3	O60896	Receptor activity-modifying protein 3	RAMP3	15437-11	SL008721
RND3	P61587	Rho-related GTP-binding protein RhoE	RND3	15439-21	SL014861
NEC2	P16519	Neuroendocrine convertase 2	PCSK2	15440-57	SL012421
SAP3	P17900	Ganglioside GM2 activator	GM2A	15441-6	SL008548
SCCA2	P48594	Serpin B4	SERPINB4	15444-45	SL001959
SMDF	Q02297	Neuregulin-1, sensory and motor neuron-derived factor isoform	NRG1	15446-25	SL004651
Sorbitol dehydrogenase	Q00796	Sorbitol dehydrogenase	SORD	15447-45	SL000574
SQSTM	Q13501	Sequestosome-1	SQSTM1	15448-47	SL018151
TIM-4	Q96H15	T-cell immunoglobulin and mucin domain-containing protein 4	TIMD4	15449-33	SL010387
5'-Nucleotidase	P21589	5'-Nucleotidase	NT5E	15452-5	SL000246
a1-Microglobulin	P02760	Alpha-1-microglobulin	AMBP	15453-3	SL003022
ADA15:ECD	Q13444	Disintegrin and metalloproteinase domain-containing protein 15:Extracellular domain	ADAM15	15455-40	SL025784
Aminopeptidase N	P15144	Aminopeptidase N	ANPEP	15457-14	SL005238
CD26	P27487	Dipeptidyl peptidase 4	DPP4	15460-9	SL003281
CD8A	P01732	T-cell surface glycoprotein CD8 alpha chain	CD8A	15462-28	SL007072
CNPY4	Q8N129	Protein canopy homolog 4	CNPY4	15465-79	SL012684
CO9A1	P20849	Collagen alpha-1(IX) chain	COL9A1	15466-30	SL007148
CTHR1	Q96CG8	Collagen triple helix repeat-containing protein 1	CTHRC1	15467-10	SL009396
FHR1	Q03591	Complement factor H-related protein 1	CFHR1	15468-14	SL002690
Hexosaminidase B	P07686	Beta-hexosaminidase subunit beta	HEXB	15470-11	SL005383
LIPR2	P54317	Pancreatic lipase-related protein 2	PNLIPRP2	15471-29	SL012442
LRP11	Q86VZ4	Low-density lipoprotein receptor-related protein 11	LRP11	15472-16	SL017588
PIN1	Q13526	Peptidyl-prolyl cis-trans isomerase NIMA-interacting 1	PIN1	15474-7	SL013908
PLTP	P55058	Phospholipid transfer protein	PLTP	15475-4	SL004948
REG3G	Q6UW15	Regenerating islet-derived protein 3-gamma	REG3G	15476-6	SL007493
VNN2	O95498	Vascular non-inflammatory molecule 2	VNN2	15480-2	SL018020
LL-37	P49913	Antibacterial protein LL-37	CAMP	15481-45	SL004525
A2ML1	A8K2U0	Alpha-2-macroglobulin-like protein 1	A2ML1	15482-12	SL012348
Agrin	O00468	Agrin	AGRN	15483-377	SL005368
ABP1	P19801	Amiloride-sensitive amine oxidase [copper-containing]	AOC1	15486-126	SL008573
carboxylesterase, liver	P23141	Liver carboxylesterase 1	CES1	15487-164	SL006149
CD248	Q9HCU0	Endosialin	CD248	15491-20	SL008437
CRIM1:ECD	Q9NZV1	Cysteine-rich motor neuron 1 protein:Extracellular domain	CRIM1	15492-1	SL025827
FGFP1	Q14512	Fibroblast growth factor-binding protein 1	FGFBP1	15494-11	SL011828
FOLR3	P41439	Folate receptor gamma	FOLR3	15495-9	SL012435
HS3S1	O14792	Heparan sulfate glucosamine 3-O-sulfotransferase 1	HS3ST1	15497-9	SL012357
Attractin	O75882	Attractin	ATRN	15499-11	SL006028
Lefty-A	O00292	Left-right determination factor 2	LEFTY2	15503-15	SL004647
Lefty-A	O00292	Left-right determination factor 2	LEFTY2	15503-20	SL004647
Livin B	Q96CA5	Baculoviral IAP repeat-containing protein 7 Isoform beta	BIRC7	15504-39	SL004299
LRP12	Q9Y561	Low-density lipoprotein receptor-related protein 12	LRP12	15506-34	SL018249
NAG	P54802	Alpha-N-acetylglucosaminidase	NAGLU	15509-2	SL003640
NPTXR	O95502	Neuronal pentraxin receptor	NPTXR	15511-37	SL008970
Prostasin	Q16651	Prostasin	PRSS8	15513-108	SL003260
Pseudocholinesterase	P06276	Cholinesterase	BCHE	15514-26	SL001814
SAA	P0DJI8	Serum amyloid A-1 protein	SAA1	15515-2	SL000572
SAA-4	P35542	Serum amyloid A-4 protein	SAA4	15516-12	SL005700
Alcadein alpha-1	O94985	Calsyntenin-1	CLSTN1	15521-4	SL008440
GAPR1	Q9H4G4	Golgi-associated plant pathogenesis-related protein 1	GLIPR2	15522-2	SL008305
HEM2	P13716	Delta-aminolevulinic acid dehydratase	ALAD	15523-9	SL008037
PGAM2	P15259	Phosphoglycerate mutase 2	PGAM2	15524-30	SL008043
ADH1G	P00326	Alcohol dehydrogenase 1C	ADH1C	15525-294	SL014682
GSHB	P48637	Glutathione synthetase	GSS	15526-33	SL007246
DLDH	P09622	Dihydrolipoyl dehydrogenase, mitochondrial	DLD	15527-90	SL008018
Cysteine-rich protein 1	P21291	Cysteine and glycine-rich protein 1	CSRP1	15529-33	SL001883
EphB4	P54760	Ephrin type-B receptor 4	EPHB4	15530-33	SL004845
Macrophage scavenger receptor:ECD	P21757	Macrophage scavenger receptor types I and II:Extracellular domain	MSR1	15533-97	SL025926
Malate dehydrogenase 2	P40926	Malate dehydrogenase, mitochondrial	MDH2	15534-26	SL004917
Marapsin	Q9BQR3	Serine protease 27	PRSS27	15535-3	SL011069
SLIK1	Q96PX8	SLIT and NTRK-like protein 1	SLITRK1	15539-15	SL008760
Vimentin	P08670	Vimentin	VIM	15540-6	SL000649
KCRU	P12532	Creatine kinase U-type, mitochondrial	CKMT1A	15542-19	SL013015
kallikrein 14	Q9P0G3	Kallikrein-14	KLK14	15544-25	SL003919
Calcineurin B a	P63098	Calcineurin subunit B type 1	PPP3R1	15545-13	SL004720
SERA	O43175	D-3-phosphoglycerate dehydrogenase	PHGDH	15548-35	SL018791
ACES	P22303	Acetylcholinesterase	ACHE	15553-22	SL007155
Alpha-amylase 2B	P19961	Alpha-amylase 2B	AMY2B	15556-49	SL005393
AMPE	Q07075	Glutamyl aminopeptidase	ENPEP	15558-63	SL008525
ANTR2	P58335	Anthrax toxin receptor 2	ANTXR2	15559-5	SL011048
Apo-TC II	P20062	Transcobalamin-2	TCN2	15560-52	SL003561
BGLR	P08236	Beta-glucuronidase	GUSB	15562-24	SL008667
CA125	Q8WXI7	Mucin-16	MUC16	15565-102	SL000327
Calponin-1	P51911	Calponin-1	CNN1	15566-10	SL004911
CD3-zeta	P20963	T-cell surface glycoprotein CD3 zeta chain	CD247	15567-2	SL004471
Collagen II	P02458	Collagen Type II	COL2A1	15569-15	SL002527
Complement receptor type 2	P20023	Complement receptor type 2	CR2	15570-99	SL004551
CSPG3	O14594	Neurocan core protein	NCAN	15573-110	SL008782
Cyclin A	P20248	Cyclin-A2	CCNA2	15574-37	SL000385
ECP	P12724	Eosinophil cationic protein	RNASE3	15576-158	SL003107
ENPP6	Q6UWR7	Ectonucleotide pyrophosphatase/phosphodiesterase family member 6	ENPP6	15579-26	SL008780
EPHA7	Q15375	Ephrin type-A receptor 7	EPHA7	15580-2	SL008537
FANK1	Q8TC84	Fibronectin type 3 and ankyrin repeat domains protein 1	FANK1	15581-16	SL019927
FCN1	O00602	Ficolin-1	FCN1	15582-25	SL010462
FCRLB	Q6BAA4	Fc receptor-like B	FCRLB	15583-18	SL012568
FHR2	P36980	Complement factor H-related protein 2	CFHR2	15584-9	SL002691
fibulin 5	Q9UBX5	Fibulin-5	FBLN5	15585-304	SL004460
FOLR2	P14207	Folate receptor beta	FOLR2	15587-20	SL009334
galactosidase, alpha	P06280	Alpha-galactosidase A	GLA	15588-17	SL009217
Gc-Globulin, Mixed Type	P02774	Vitamin D-binding protein	GC	15589-1	SL000431
Glutathione peroxidase	P07203	Glutathione peroxidase 1	GPX1	15591-28	SL001812
HTRA1	Q92743	Serine protease HTRA1	HTRA1	15594-47	SL008268
HEXI1	O94992	Protein HEXIM1	HEXIM1	15596-7	SL020142
IL-6 sRa	P08887	Interleukin-6 receptor subunit alpha	IL6R	15602-43	SL001943
Integrin alpha-2	P17301	Integrin alpha-2	ITGA2	15603-20	SL004086
JNK2	P45984	Mitogen-activated protein kinase 9	MAPK9	15604-18	SL004716
Keratin 19	P08727	Keratin, type I cytoskeletal 19	KRT19	15606-19	SL000044
KPYR	P30613	Pyruvate kinase PKLR	PKLR	15607-56	SL009203
KS6B1	P23443	Ribosomal protein S6 kinase beta-1	RPS6KB1	15608-5	SL018792
LAP	P28838	Cytosol aminopeptidase	LAP3	15610-72	SL000499
LIN7B	Q9HAP6	Protein lin-7 homolog B	LIN7B	15612-5	SL012168
LIPP	P16233	Pancreatic triacylglycerol lipase	PNLIP	15613-16	SL012420
LIRA2	Q8N149	Leukocyte immunoglobulin-like receptor subfamily A member 2	LILRA2	15614-168	SL012686
LIRB3	O75022	Leukocyte immunoglobulin-like receptor subfamily B member 3	LILRB3	15615-8	SL019428
lymphotactin beta	Q9UBD3	Cytokine SCM-1 beta	XCL2	15617-8	SL010168
MOG	Q16653	Myelin-oligodendrocyte glycoprotein	MOG	15619-49	SL012514
NLGN1	Q8N2Q7	Neuroligin-1	NLGN1	15620-4	SL018410
OBCAM	Q14982	Opioid-binding protein/cell adhesion molecule	OPCML	15622-13	SL005491
PD-1	Q15116	Programmed cell death protein 1	PDCD1	15623-1	SL005211
Perlecan	P98160	Basement membrane-specific heparan sulfate proteoglycan core protein	HSPG2	15626-223	SL005400
PKB	P31749	RAC-alpha serine/threonine-protein kinase	AKT1	15627-83	SL003721
PSG1	P11464	Pregnancy-specific beta-1-glycoprotein 1	PSG1	15631-18	SL014708
RBP	P02753	Retinol-binding protein 4	RBP4	15633-6	SL000566
SLIT1	O75093	Slit homolog 1 protein	SLIT1	15634-139	SL012379
SMOC2	Q9H3U7	SPARC-related modular calcium-binding protein 2	SMOC2	15635-4	SL012834
SORC1	Q8WY21	VPS10 domain-containing receptor SorCS1	SORCS1	15636-49	SL014090
SORC3	Q9UPU3	VPS10 domain-containing receptor SorCS3	SORCS3	15637-38	SL014089
TAGL	Q01995	Transgelin	TAGLN	15640-54	SL008169
TEFF1	Q8IYR6	Tomoregulin-1	TMEFF1	15641-20	SL020463
Biotinidase	P43251	Biotinidase	BTD	15644-1	SL000303
COAA1	Q03692	Collagen alpha-1(X) chain	COL10A1	15653-9	SL006511
BMP-2	P12643	Bone morphogenetic protein 2	BMP2	15666-21	SL000304
BMP-4	P12644	Bone morphogenetic protein 4	BMP4	15667-39	SL003996
BMP-8	P34820	Bone morphogenetic protein 8B	BMP8B	15668-19	SL004079
BRAF1	P15056	Serine/threonine-protein kinase B-raf	BRAF	15669-7	SL007123
C1QL2	Q7Z5L3	Complement C1q-like protein 2	C1QL2	15670-15	SL017430
CD79A	P11912	B-cell antigen receptor complex-associated protein alpha chain	CD79A	15674-3	SL011613
CEBPB	P17676	CCAAT/enhancer-binding protein beta	CEBPB	15675-3	SL007136
DKK2	Q9UBU2	Dickkopf-related protein 2	DKK2	15678-71	SL009413
INHBC	P55103	Inhibin beta C chain	INHBC	15686-49	SL007288
Mannose-binding lectin	P49257	Protein ERGIC-53	LMAN1	15688-30	SL004488
NODAL	Q96S42	Nodal homolog	NODAL	15692-300	SL007608
PgR	P06401	Progesterone receptor	PGR	15693-9	SL000008
TXLNA	P40222	Alpha-taxilin	TXLNA	15698-6	SL007220
ALT	P24298	Alanine aminotransferase 1	GPT	16015-19	SL000617
Cadherin-8	P55286	Cadherin-8	CDH8	16021-30	SL006909
VEGF sR3	P35916	Vascular endothelial growth factor receptor 3	FLT4	16035-8	SL003322
SHC1:PID	P29353	SHC-transforming protein 1:Phosphotyrosine Interaction Domain	SHC1	16043-30	SL025982
OLR1	P78380	Oxidized low-density lipoprotein receptor 1	OLR1	16049-43	SL007327
complement factor H-related 5	Q9BXR6	Complement factor H-related protein 5	CFHR5	16055-3	SL006830
IGF-II receptor	P11717	Cation-independent mannose-6-phosphate receptor	IGF2R	16057-6	SL003679
NID2	Q14112	Nidogen-2	NID2	16060-99	SL008193
WIF-1	Q9Y5W5	Wnt inhibitory factor 1	WIF1	16070-7	SL004652
GRB2-related adapter protein 2	O75791	GRB2-related adapter protein 2	GRAP2	16074-12	SL005725
TEC	P42680	Tyrosine-protein kinase Tec	TEC	16079-2	SL010518
Aldose reductase-like	O60218	Aldo-keto reductase family 1 member B10	AKR1B10	16081-38	SL005692
EPHA4	P54764	Ephrin type-A receptor 4	EPHA4	16288-17	SL013797
GIP	P09681	Gastric inhibitory polypeptide	GIP	16292-288	SL011908
Growth hormone-releasing factor	P01286	Somatoliberin	GHRH	16293-1	SL005255
LGR5	O75473	Leucine-rich repeat-containing G-protein coupled receptor 5	LGR5	16296-43	SL017638
ROBO4	Q8WZ75	Roundabout homolog 4	ROBO4	16297-14	SL008763
sPLA(2)-IID	Q9UNK4	Group IID secretory phospholipase A2	PLA2G2D	16298-84	SL003840
TIGIT	Q495A1	T-cell immunoreceptor with Ig and ITIM domains	TIGIT	16299-13	SL017103
TREM2	Q9NZC2	Triggering receptor expressed on myeloid cells 2	TREM2	16300-4	SL017099
SPLC2	Q96DR5	BPI fold-containing family A member 2	BPIFA2	16302-11	SL010290
LGR4	Q9BXB1	Leucine-rich repeat-containing G-protein coupled receptor 4	LGR4	16304-6	SL017589
Cadherin-11:ECD	P55287	Cadherin-11:Extracellular domain	CDH11	16305-10	SL025810
UNC5H4	Q6UXZ4	Netrin receptor UNC5D	UNC5D	16307-22	SL005231
BTLA	Q7Z6A9	B- and T-lymphocyte attenuator	BTLA	16308-14	SL008978
Soggy-1	Q9UK85	Dickkopf-like protein 1	DKKL1	16309-30	SL010381
Cadherin-6	P55285	Cadherin-6	CDH6	16312-45	SL004865
VEGF sR1	P17948	Vascular endothelial growth factor receptor 1	FLT1	16315-105	SL003321
Desmoglein-3	P32926	Desmoglein-3	DSG3	16317-20	SL004969
ALK-1	P37023	Serine/threonine-protein kinase receptor R3	ACVRL1	16318-12	SL004851
CD320	Q9NPF0	CD320 antigen	CD320	16320-139	SL009127
PACAP	Q8WU39	Marginal zone B- and B1-cell-specific protein	MZB1	16322-10	SL012743
NRX3A	Q9Y4C0	Neurexin-3	NRXN3	16323-8	SL020462
TLR1:ECD	Q15399	Toll-like receptor 1:Extracellular domain	TLR1	16324-38	SL026004
GFP_AEQVI	P42212	Green fluorescent protein_AEQVI	GFP	16535-61	SL000435
HMGA1	P17096	High mobility group protein HMG-I/HMG-Y	HMGA1	16536-3	SL006117
STA5B	P51692	Signal transducer and activator of transcription 5B	STAT5B	16551-14	SL019098
MYOC	Q99972	Myocilin	MYOC	16558-2	SL008560
Alpha-1B-glycoprotein	P04217	Alpha-1B-glycoprotein	A1BG	16561-9	SL005720
AP4A	P50583	Bis(5'-nucleosyl)-tetraphosphatase [asymmetrical]	NUDT2	16583-8	SL020189
B3GN4	Q9C0J1	N-acetyllactosaminide beta-1,3-N-acetylglucosaminyltransferase 4	B3GNT4	16585-16	SL017452
Beta-casein	P05814	Beta-casein	CSN2	16587-1	SL005871
BiP	P11021	78 kDa glucose-regulated protein	HSPA5	16588-10	SL004629
CHIA	Q9BZP6	Acidic mammalian chitinase	CHIA	16591-71	SL012820
FADD	Q13158	FAS-associated death domain protein	FADD	16593-3	SL003820
FAIM1	Q9NVQ4	Fas apoptotic inhibitory molecule 1	FAIM	16594-44	SL018037
GLRX3	O76003	Glutaredoxin-3	GLRX3	16596-25	SL012999
GLRX5	Q86SX6	Glutaredoxin-related protein 5, mitochondrial	GLRX5	16597-11	SL013189
GPN1	Q9HCN4	GPN-loop GTPase 1	GPN1	16599-38	SL018803
C1T9A	P0C862	Complement C1q and tumor necrosis factor-related protein 9A	C1QTNF9	16605-2	SL017275
Aldose reductase	P15121	Aldose reductase	AKR1B1	16606-85	SL003659
Gelsolin	P06396	Gelsolin	GSN	16607-78	SL005572
KIRR2	Q6UWL6	Kin of IRRE-like protein 2	KIRREL2	16609-106	SL012592
LRP10	Q7Z4F1	Low-density lipoprotein receptor-related protein 10	LRP10	16610-13	SL007503
SDC3	O75056	Syndecan-3	SDC3	16612-28	SL020764
CAD17	Q12864	Cadherin-17	CDH17	16613-3	SL008898
RSPO1	Q2MKA7	R-spondin-1	RSPO1	16614-27	SL017248
ENOB	P13929	Beta-enolase	ENO3	16616-137	SL007119
Caspase-14	P31944	Caspase-14	CASP14	16617-14	SL003718
CD69	Q07108	Early activation antigen CD69	CD69	16618-7	SL007370
LY75	O60449	Lymphocyte antigen 75	LY75	16620-26	SL007021
AIBP	Q8NCW5	NAD(P)H-hydrate epimerase	NAXE	16621-77	SL012584
Activin B	P09529	Activin B	INHBB	16746-12	SL003950
BMP-3	P12645	Bone morphogenetic protein 3	BMP3	16748-1	SL003995
BMP-3b	P55107	Growth/differentiation factor 10	GDF10	16749-79	SL005151
BNP	P16860	Natriuretic peptides B	NPPB	16751-15	SL002689
CO6A2	P12110	Collagen alpha-2(VI) chain	COL6A2	16753-46	SL007942
CSKP	O14936	Peripheral plasma membrane protein CASK	CASK	16754-40	SL019118
GDF-3	Q9NR23	Growth/differentiation factor 3	GDF3	16755-195	SL004675
GDF7	Q7Z4P5	Growth/differentiation factor 7	GDF7	16756-30	SL007504
HDGF	P51858	Hepatoma-derived growth factor	HDGF	16758-96	SL013046
IL-26	Q9NPH9	Interleukin-26	IL26	16760-2	SL005186
LECT2	O14960	Leukocyte cell-derived chemotaxin-2	LECT2	16763-11	SL017261
PBP	P02775	Platelet basic protein	PPBP	16765-52	SL004294
PLAK	P14923	Junction plakoglobin	JUP	16768-3	SL006467
RAC3	P60763	Ras-related C3 botulinum toxin substrate 3	RAC3	16769-20	SL007310
REG1B	P48304	Lithostathine-1-beta	REG1B	16770-3	SL012438
SCUB3	Q8IX30	Signal peptide, CUB and EGF-like domain-containing protein 3	SCUBE3	16773-29	SL012672
HSP 70	P0DMV8	Heat shock 70 kDa protein 1A	HSPA1A	16780-6	SL000451
[truncated: 5,597 more rows]

## Sheet: Supplementary Data 4
Entrez Gene Symbol	UniProt	Multi-target SomaLogic	Panel	Multi-target Olink
CRYBB2	P43320	No	SomaLogic
RAF1	P04049	No	SomaLogic
ZNF41	P51814	No	SomaLogic
ELK1	P19419	No	SomaLogic
GUCA1A	P43080	No	SomaLogic
OCRL	Q01968	No	SomaLogic
SPDEF	O95238	No	SomaLogic
SNAI2	O43623	No	SomaLogic
KCNAB2	Q13303	No	SomaLogic
POLH	Q9Y253	No	SomaLogic
VDR	P11473	No	SomaLogic
HOGA1	Q86XE5	No	SomaLogic
MUTYH	Q9UIF7	No	SomaLogic
DUSP4	Q13115	No	SomaLogic
ZHX3	Q9H4I2	No	SomaLogic
SIGLEC12	Q96PQ1	No	SomaLogic
TP63	Q9H3D4	No	SomaLogic
HNF4A	P41235	No	SomaLogic
SGK3	Q96BR1	No	SomaLogic
BRD4	O60885	No	SomaLogic
WNT10A	Q9GZT5	No	SomaLogic
CUL3	Q13618	No	SomaLogic
BIRC2	Q13490	No	SomaLogic|Olink	No
NCF2	P19878	No	SomaLogic|Olink	No
CBFB	Q13951	No	SomaLogic
TERF1	P54274	No	SomaLogic
ILK	Q13418	No	SomaLogic
GAN	Q9H2C0	No	SomaLogic
FOXM1	Q08050	No	SomaLogic
RAD23A	P54725	No	SomaLogic
FANCL	Q9NW38	No	SomaLogic
RBBP9	O75884	No	SomaLogic
PLCG2	P16885	No	SomaLogic
TDP1	Q9NUW8	No	SomaLogic
BRD2	P25440	No	SomaLogic
ACBD6	Q9BR61	No	SomaLogic
AP4M1	O00189	No	SomaLogic
BAG3	O95817	No	SomaLogic|Olink	No
EIF2B1	Q14232	No	SomaLogic
SATB2	Q9UPW6	No	SomaLogic
NEFL	P07196	No	SomaLogic|Olink	No
STAR	P49675	No	SomaLogic
CBS	P35520	No	SomaLogic
CRYAA	P02489	No	SomaLogic
APRT	P07741	No	SomaLogic|Olink	No
ASMTL	O95671	No	SomaLogic
STUB1	Q9UNE7	No	SomaLogic
ENO2	P09104	No	SomaLogic|Olink	No
PIAS4	Q8N2W9	No	SomaLogic
IL10RA	Q13651	No	SomaLogic|Olink	No
STAT3	P40763	No	SomaLogic
JUN	P05412	No	SomaLogic|Olink	No
OAS1	P00973	No	SomaLogic
MYC	P01106	No	SomaLogic
SMAD3	P84022	No	SomaLogic
SMAD2	Q15796	No	SomaLogic
PDGFRA	P16234	No	SomaLogic|Olink	No
STAT1	P42224	No	SomaLogic
STAT6	P42226	No	SomaLogic
ZNRF3	Q9ULT6	No	SomaLogic
ANGPTL3	Q9Y5C1	No	SomaLogic|Olink	No
MCL1	Q07820	No	SomaLogic
STX12	Q86Y82	No	SomaLogic
SCARA5	Q6ZMJ2	No	SomaLogic|Olink	No
NPDC1	Q9NQX5	No	SomaLogic|Olink	No
B4GALT5	O43286	No	SomaLogic
GOSR2	O14653	No	SomaLogic
KIR2DS2	P43631	No	SomaLogic
SLC3A2	P08195	No	SomaLogic
KIAA1644	Q3SXP7	No	SomaLogic
AGA	P20933	No	SomaLogic
CSF2RA	P15509	No	SomaLogic|Olink	No
CLMP	Q9H6B4	No	SomaLogic|Olink	No
TMEM190	Q8WZ59	No	SomaLogic
APOM	O95445	No	SomaLogic|Olink	No
PABPC3	Q9H361	No	SomaLogic
SHISA2	Q6UWI4	No	SomaLogic
NUCB1	Q02818	No	SomaLogic
CEACAM20	Q6UY09	No	SomaLogic
DNAJC16	Q9Y2G8	No	SomaLogic
IL31	Q6EBC2	No	SomaLogic
INSL5	Q9Y5Q6	No	SomaLogic
ANTXR1	Q9H6X2	No	SomaLogic
MAGEA4	P43358	No	SomaLogic
RPN1	P04843	No	SomaLogic
CLCA1	A8K7I4	No	SomaLogic
TMEM106A	Q96A25	No	SomaLogic
PGRMC2	O15173	No	SomaLogic
ACRV1	P26436	No	SomaLogic
SCIMP	Q6UWF3	No	SomaLogic
COL6A3	P12111	No	SomaLogic|Olink	No
CSF2RB	P32927	No	SomaLogic
KCNIP3	Q9Y2W7	No	SomaLogic
PTGDS	P41222	No	SomaLogic|Olink	No
MXRA8	Q9BRK3	No	SomaLogic
DHX9	Q08211	No	SomaLogic
PSMB6	P28072	No	SomaLogic
NRAS	P01111	No	SomaLogic
PARP1	P09874	No	SomaLogic|Olink	No
COX6A2	Q02221	No	SomaLogic
CD99L2	Q8TCZ2	No	SomaLogic|Olink	No
TSPEAR	Q8WU66	No	SomaLogic
BMPR1B	O00238	No	SomaLogic
LAT	O43561	No	SomaLogic|Olink	No
KLRC4	O43908	No	SomaLogic
TOR1AIP2	Q8NFQ8	No	SomaLogic
GLB1	P16278	No	SomaLogic|Olink	No
TEX29	Q8N6K0	No	SomaLogic
PCDH9	Q9HC56	No	SomaLogic
ITM2C	Q9NQX7	No	SomaLogic
PGLYRP3	Q96LB9	No	SomaLogic
NETO2	Q8NC67	No	SomaLogic
LYSMD3	Q7Z3D4	No	SomaLogic
SLITRK3	O94933	No	SomaLogic
MFAP2	P55001	No	SomaLogic
MGAT1	P26572	No	SomaLogic
CST8	O60676	No	SomaLogic
B2M	P61769	No	SomaLogic
PUF60	Q9UHX1	No	SomaLogic
SFTA2	Q6UW10	No	SomaLogic
POMK	Q9H5K3	No	SomaLogic
TMEM108	Q6UXF1	No	SomaLogic
NDUFS4	O43181	No	SomaLogic
ST3GAL5	Q9UNP4	No	SomaLogic
RAET1L	Q5VY80	No	SomaLogic
CLGN	O14967	No	SomaLogic
HTN3	P15516	No	SomaLogic
APMAP	Q9HDC9	No	SomaLogic
TOR1AIP1	Q5JTV8	No	SomaLogic
HTN1	P15515	No	SomaLogic
PLOD3	O60568	No	SomaLogic
CASC4	Q6P4E1	No	SomaLogic|Olink	No
MPZ	P25189	No	SomaLogic
PODXL2	Q9NZ53	No	SomaLogic|Olink	No
LRP2	P98164	No	SomaLogic
MSMB	P08118	No	SomaLogic|Olink	No
PRR16	Q569H4	No	SomaLogic
MUC1	P15941	No	SomaLogic
SPINK13	Q1W4C9	No	SomaLogic
APLP2	Q06481	No	SomaLogic
HTATIP2	Q9BUP3	No	SomaLogic
KIAA1324	Q6UXG2	No	SomaLogic
TINF2	Q9BSI4	No	SomaLogic
OLFM3	Q96PB7	No	SomaLogic
ASCC1	Q8N9N2	No	SomaLogic
INSIG1	O15503	No	SomaLogic
GNPTG	Q9UJJ9	No	SomaLogic
C1orf185	Q5T7R7	No	SomaLogic
STX4	Q12846	No	SomaLogic|Olink	No
SFTPB	P07988	No	SomaLogic
TMX2	Q9Y320	No	SomaLogic
NDUFB4	O95168	No	SomaLogic
KLRG2	A4D1S0	No	SomaLogic
WFDC10B	Q8IUB3	No	SomaLogic
LRP1	Q07954	No	SomaLogic|Olink	No
IGSF11	Q5DX21	No	SomaLogic
COL28A1	Q2UY09	No	SomaLogic
SUDS3	Q9H7L9	No	SomaLogic
LRMP	Q12912	No	SomaLogic|Olink	No
ST6GALNAC3	Q8NDV1	No	SomaLogic
GNRH2	O43555	No	SomaLogic
ZPBP2	Q6X784	No	SomaLogic
CD300LB	A8K4G0	No	SomaLogic
ACE	P12821	No	SomaLogic
PSMD5	Q16401	No	SomaLogic
HSPA1A	P0DMV8	No	SomaLogic|Olink	No
SYK	P43405	No	SomaLogic
HS3ST5	Q8IZT8	No	SomaLogic
GAL3ST2	Q9H3Q3	No	SomaLogic
SERPINB1	P30740	No	SomaLogic|Olink	No
PCDHB2	Q9Y5E7	No	SomaLogic
CDYL2	Q8N8U2	No	SomaLogic
ADAM7	Q9H2U9	No	SomaLogic
PROK2	Q9HC23	No	SomaLogic
UCN3	Q969E3	No	SomaLogic
KERA	O60938	No	SomaLogic
GRIA4	P48058	No	SomaLogic
TMED2	Q15363	No	SomaLogic
GPR64	Q8IZP9	No	SomaLogic
CSGALNACT2	Q8N6G5	No	SomaLogic
CLEC4G	Q6UXB4	No	SomaLogic|Olink	No
LRRC52	Q8N7C0	No	SomaLogic
CD300E	Q496F6	No	SomaLogic|Olink	No
SERPINH1	P50454	No	SomaLogic
KLRB1	Q12918	No	SomaLogic|Olink	No
CD1A	P06126	No	SomaLogic
HABP4	Q5JVS0	No	SomaLogic
PILRA	Q9UKJ1	No	SomaLogic|Olink	No
TOMM20L	Q6UXN7	No	SomaLogic
SMPD1	P17405	No	SomaLogic|Olink	No
VSIG10	Q8N0Z9	No	SomaLogic
LINGO3	P0C6S8	No	SomaLogic
EFCAB14	O75071	No	SomaLogic
B4GALT6	Q9UBX8	No	SomaLogic
HHIP	Q96QV1	No	SomaLogic
A4GNT	Q9UNA3	No	SomaLogic
GCNT4	Q9P109	No	SomaLogic
SIGLEC15	Q6ZMC9	No	SomaLogic|Olink	No
BTNL3	Q6UXE8	No	SomaLogic
HNRNPDL	O14979	No	SomaLogic
SMEK1	Q6IN85	No	SomaLogic
BRAT1	Q6PJG6	No	SomaLogic
FAM163B	P0C2L3	No	SomaLogic
DSC1	Q08554	No	SomaLogic
C6orf89	Q6UWU4	No	SomaLogic
MRAP2	Q96G30	No	SomaLogic
LCTL	Q6UWM7	No	SomaLogic
OSMR	Q99650	No	SomaLogic|Olink	No
TMPRSS11B	Q86T26	No	SomaLogic
STMN2	Q93045	No	SomaLogic
ASPRV1	Q53RT3	No	SomaLogic
STX8	Q9UNK0	No	SomaLogic|Olink	No
NTM	Q9P121	No	SomaLogic
GALNT13	Q8IUC8	No	SomaLogic
CEACAM4	O75871	No	SomaLogic
PLA2R1	Q13018	No	SomaLogic
GNGT2	O14610	No	SomaLogic
CYB5D2	Q8WUJ1	No	SomaLogic
CALN1	Q9BXU9	No	SomaLogic
CD58	P19256	No	SomaLogic|Olink	No
PLEKHA4	Q9H4M7	No	SomaLogic
SRL	Q86TD4	No	SomaLogic
STX6	O43752	No	SomaLogic|Olink	No
PLD3	Q8IV08	No	SomaLogic
RPLP2	P05387	No	SomaLogic
CLEC2A	Q6UVW9	No	SomaLogic
CLEC10A	Q8IUN9	No	SomaLogic|Olink	No
GCSH	P23434	No	SomaLogic
BET1L	Q9NYM9	No	SomaLogic
RARRES3	Q9UL19	No	SomaLogic
SPINK7	P58062	No	SomaLogic
MUCL1	Q96DR8	No	SomaLogic
UCMA	Q8WVF2	No	SomaLogic
GH2	P01242	No	SomaLogic|Olink	No
NRG3	P56975	No	SomaLogic
LRRK2	Q5S007	No	SomaLogic
BGLAP	P02818	No	SomaLogic
IL5	P05113	No	SomaLogic|Olink	No
CLC	Q05315	No	SomaLogic|Olink	No
N6AMT1	Q9Y5N5	No	SomaLogic
PDXK	O00764	No	SomaLogic
REG4	Q9BYZ8	No	SomaLogic|Olink	No
HSPB1	P04792	No	SomaLogic|Olink	No
CHI3L1	P36222	No	SomaLogic|Olink	No
ENO1	P06733	No	SomaLogic|Olink	No
TENM3	Q9P273	No	SomaLogic
SVEP1	Q4LDE5	No	SomaLogic
TMEM119	Q4V9L6	No	SomaLogic
TMEM167A	Q8TBQ9	No	SomaLogic
C11orf87	Q6NUJ2	No	SomaLogic
SPATA20	Q8TB22	No	SomaLogic
RAB17	Q9H0T7	No	SomaLogic
NAT14	Q8WUY8	No	SomaLogic
SPG21	Q9NZD8	No	SomaLogic
TRIO	O75962	No	SomaLogic
TMEM132C	Q8N3T6	No	SomaLogic
BMP15	O95972	No	SomaLogic
CACNB4	O00305	No	SomaLogic
MTRF1L	Q9UGC7	No	SomaLogic
MRPL55	Q7Z7F7	No	SomaLogic
RUNX3	Q13761	No	SomaLogic
COL1A1	P02452	No	SomaLogic|Olink	No
ANGPTL1	O95841	No	SomaLogic|Olink	No
DEFB116	Q30KQ4	No	SomaLogic
KIAA1549L	Q6ZVL6	No	SomaLogic
TBX22	Q9Y458	No	SomaLogic
TREML1	Q86YW5	No	SomaLogic
TLR1	Q15399	No	SomaLogic
KLK13	Q9UKR3	No	SomaLogic|Olink	No
NFE2L1	Q14494	No	SomaLogic
COL6A5	A8TX70	No	SomaLogic
CCDC64	Q6ZP65	No	SomaLogic
RNF122	Q9H9V4	No	SomaLogic
SPG20	Q8N0X7	No	SomaLogic
EQTN	Q9NQ60	No	SomaLogic
FAM162B	Q5T6X4	No	SomaLogic
TENM2	Q9NT68	No	SomaLogic
MTMR1	Q13613	No	SomaLogic
MEGF10	Q96KG7	No	SomaLogic|Olink	No
FLNA	P21333	No	SomaLogic
MILR1	Q7Z6M3	No	SomaLogic|Olink	No
THSD7A	Q9UPZ6	No	SomaLogic
LPCAT2	Q7L5N7	No	SomaLogic|Olink	No
KRT5	P13647	No	SomaLogic|Olink	No
TSSK1B	Q9BXA7	No	SomaLogic
SMARCC1	Q92922	No	SomaLogic
GCH1	P30793	No	SomaLogic
TMEM52	Q8NDY8	No	SomaLogic
CLEC12A	Q5QGZ9	No	SomaLogic
YME1L1	Q96TA2	No	SomaLogic
TINAGL1	Q9GZM7	No	SomaLogic|Olink	No
HNF1A	P20823	No	SomaLogic
SIT1	Q9Y3P8	No	SomaLogic|Olink	No
CREB3L1	Q96BA8	No	SomaLogic
PUS1	Q9Y606	No	SomaLogic
TBX5	Q99593	No	SomaLogic
CXADR	P78310	No	SomaLogic|Olink	No
ITGB7	P26010	No	SomaLogic|Olink	No
MSR1	P21757	No	SomaLogic|Olink	No
NAGPA	Q9UK23	No	SomaLogic
TBCE	Q15813	No	SomaLogic
TXNDC5	Q8NBS9	No	SomaLogic|Olink	No
DNAJB9	Q9UBS3	No	SomaLogic
CDH15	P55291	No	SomaLogic|Olink	No
CTBP1	Q13363	No	SomaLogic
TPMT	P51580	No	SomaLogic|Olink	No
FGFBP3	Q8TAT2	No	SomaLogic
C10orf105	Q8TEF2	No	SomaLogic
TMEM154	Q6P9G4	No	SomaLogic
UBE3A	Q05086	No	SomaLogic
TBL2	Q9Y4P3	No	SomaLogic
RIC3	Q7Z5B4	No	SomaLogic
ERN1	O75460	No	SomaLogic
FDX1L	Q6P4F2	No	SomaLogic
PCOLCE	Q15113	No	SomaLogic|Olink	No
TMPRSS6	Q8IU80	No	SomaLogic
ASL	P04424	No	SomaLogic
TGM1	P22735	No	SomaLogic
ADGRF1	Q5T601	No	SomaLogic
NAGS	Q8N159	No	SomaLogic
UROS	P10746	No	SomaLogic
LRCH4	O75427	No	SomaLogic
PAPLN	O95428	No	SomaLogic
QDPR	P09417	No	SomaLogic|Olink	No
MADCAM1	Q13477	No	SomaLogic
SUN5	Q8TC36	No	SomaLogic
TRABD	Q9H4I3	No	SomaLogic
CASQ1	P31415	No	SomaLogic
XDH	P47989	No	SomaLogic
ALDH1A1	P00352	No	SomaLogic|Olink	No
SELPLG	Q14242	No	SomaLogic|Olink	No
CHCHD10	Q8WYQ3	No	SomaLogic
GSTT2B	P0CG30	No	SomaLogic
LRP1B	Q9NZR2	No	SomaLogic
ATF6	P18850	No	SomaLogic
COL11A2	P13942	No	SomaLogic
GABBR1	Q9UBS5	No	SomaLogic
GAD1	Q99259	No	SomaLogic
GRB7	Q14451	No	SomaLogic
DCAF5	Q96JK2	No	SomaLogic
LAIR1	Q6GTX8	No	SomaLogic|Olink	No
VIMP	Q9BQE4	No	SomaLogic
CYB5A	P00167	No	SomaLogic
NT5C2	P49902	No	SomaLogic
CSNK1D	P48730	No	SomaLogic
SCARA3	Q6AZY7	No	SomaLogic
LRRN1	Q6UXK5	No	SomaLogic|Olink	No
NOTCH2	Q04721	No	SomaLogic
SORT1	Q99523	No	SomaLogic|Olink	No
TNR	Q92752	No	SomaLogic|Olink	No
SAMHD1	Q9Y3Z3	No	SomaLogic
WWP1	Q9H0M0	No	SomaLogic
CREB3L4	Q8TEY5	No	SomaLogic
RAG1	P15918	No	SomaLogic
PMS2	P54278	No	SomaLogic
PCBD1	P61457	No	SomaLogic
PPM1D	O15297	No	SomaLogic
MRE11A	P49959	No	SomaLogic
CHFR	Q96EP1	No	SomaLogic
PXDNL	A1KZ92	No	SomaLogic
BTG2	P78543	No	SomaLogic
CLK2	P49760	No	SomaLogic
USB1	Q9BQ65	No	SomaLogic
ARHGAP25	P42331	No	SomaLogic|Olink	No
LILRB3	O75022	No	SomaLogic
FANCF	Q9NPI8	No	SomaLogic
BLK	P51451	No	SomaLogic
PLXDC2	Q6UX71	No	SomaLogic
TALDO1	P37837	No	SomaLogic
P4HA2	O15460	No	SomaLogic
NHEJ1	Q9H9Q4	No	SomaLogic
TTN	Q8WZ42	No	SomaLogic
PLCB1	Q9NQ66	No	SomaLogic
EIF5A2	Q9GZV4	No	SomaLogic
DGCR14	Q96DF8	No	SomaLogic
GRB10	Q13322	No	SomaLogic
RRM1	P23921	No	SomaLogic
TYMP	P19971	No	SomaLogic|Olink	No
AQP4	P55087	No	SomaLogic
MFN1	Q8IWA4	No	SomaLogic
TENM4	Q6N022	No	SomaLogic
AK2	P54819	No	SomaLogic
ADH5	P11766	No	SomaLogic
INPP5E	Q9NRR6	No	SomaLogic
GPR101	Q96P66	No	SomaLogic
ZNF18	P17022	No	SomaLogic
FOXL2	P58012	No	SomaLogic
ADH7	P40394	No	SomaLogic
RBM24	Q9BX46	No	SomaLogic
PRPS1	P60891	No	SomaLogic
BLVRA	P53004	No	SomaLogic
KRT7	P08729	No	SomaLogic
ATF6B	Q99941	No	SomaLogic
WFDC2	Q14508	No	SomaLogic|Olink	No
CA8	P35219	No	SomaLogic
MVK	Q03426	No	SomaLogic|Olink	No
PTK2B	Q14289	No	SomaLogic
DNAI1	Q9UI46	No	SomaLogic
RNF146	Q9NTX7	No	SomaLogic
KMT2C	Q8NEZ4	No	SomaLogic
CARD9	Q9H257	No	SomaLogic
ACAD8	Q9UKU7	No	SomaLogic
PLSCR3	Q9NRY6	No	SomaLogic
FBXL4	Q9UKA2	No	SomaLogic
EHD4	Q9H223	No	SomaLogic
DLX3	O60479	No	SomaLogic
FAH	P16930	No	SomaLogic
RUFY1	Q96T51	No	SomaLogic
PDLIM1	O00151	No	SomaLogic
HNRNPC	P07910	No	SomaLogic
DTX1	Q86Y01	No	SomaLogic
RECQL	P46063	No	SomaLogic
PQBP1	O60828	No	SomaLogic|Olink	No
TCTN2	Q96GX1	No	SomaLogic
INA	Q16352	No	SomaLogic
DNAJB2	P25686	No	SomaLogic
RHPN2	Q8IUC4	No	SomaLogic
SOCS3	O14543	No	SomaLogic
PYGL	P06737	No	SomaLogic
DNER	Q8NFT8	No	SomaLogic|Olink	No
POLR3F	Q9H1D9	No	SomaLogic
GALK1	P51570	No	SomaLogic
CAPZA1	P52907	No	SomaLogic
EIF3G	O75821	No	SomaLogic
MAGEB10	Q96LZ2	No	SomaLogic
GALE	Q14376	No	SomaLogic
PCBP1	Q15365	No	SomaLogic
ELL	P55199	No	SomaLogic
RBFOX2	O43251	No	SomaLogic
RELB	Q01201	No	SomaLogic
GPR135	Q8IZ08	No	SomaLogic
RBM19	Q9Y4C8	No	SomaLogic
VPS4A	Q9UN37	No	SomaLogic
ALDH3A1	P30838	No	SomaLogic|Olink	No
HAVCR2	Q8TDQ0	No	SomaLogic|Olink	No
ZNF174	Q15697	No	SomaLogic
UBL4A	P11441	No	SomaLogic
DYNLL2	Q96FJ2	No	SomaLogic
ELL2	O00472	No	SomaLogic
APOL1	O14791	No	SomaLogic
CD38	P28907	No	SomaLogic|Olink	No
CD59	P13987	No	SomaLogic|Olink	No
FABP1	P07148	No	SomaLogic|Olink	No
HMBS	P08397	No	SomaLogic|Olink	No
C10orf54	Q9H7M9	No	SomaLogic
LRIT3	Q3SXY7	No	SomaLogic
MYSM1	Q5VVJ2	No	SomaLogic
TFR2	Q9UP52	No	SomaLogic
MLYCD	O95822	No	SomaLogic
ATP5J2	P56134	No	SomaLogic
FOXO3	O43524	No	SomaLogic|Olink	No
TMEM230	Q96A57	No	SomaLogic
LIMA1	Q9UHB6	No	SomaLogic
PHF3	Q92576	No	SomaLogic
CYGB	Q8WWM9	No	SomaLogic
MUSK	O15146	No	SomaLogic
CDC25A	P30304	No	SomaLogic
ISL1	P61371	No	SomaLogic
HMG20B	Q9P0W2	No	SomaLogic
ARFGAP1	Q8N6T3	No	SomaLogic
SMURF1	Q9HCE7	No	SomaLogic
NFATC4	Q14934	No	SomaLogic
POLE2	P56282	No	SomaLogic
SYTL4	Q96C24	No	SomaLogic
ZNF23	P17027	No	SomaLogic
KRT72	Q14CN4	No	SomaLogic
ZNF10	P21506	No	SomaLogic
FKBP1B	P68106	No	SomaLogic|Olink	No
BCAP29	Q9UHQ4	No	SomaLogic
KLRC3	Q07444	No	SomaLogic
DNM2	P50570	No	SomaLogic
SRSF6	Q13247	No	SomaLogic
DNAJA2	O60884	No	SomaLogic|Olink	No
MGA	Q8IWI9	No	SomaLogic
RBM23	Q86U06	No	SomaLogic
PRC1	O43663	No	SomaLogic
ELAVL1	Q15717	No	SomaLogic
CXCL9	Q07325	No	SomaLogic|Olink	No
ZNF75D	P51815	No	SomaLogic
DHX8	Q14562	No	SomaLogic
DNAJB6	O75190	No	SomaLogic
BRD1	O95696	No	SomaLogic
MAP1LC3B	Q9GZQ8	No	SomaLogic
ERH	P84090	No	SomaLogic
DAPP1	Q9UN19	No	SomaLogic|Olink	No
HSF1	Q00613	No	SomaLogic
ITGAL	P20701	No	SomaLogic
MYB	P10242	No	SomaLogic
UBE2V1	Q13404	No	SomaLogic
AHSA1	O95433	No	SomaLogic
RGS10	O43665	No	SomaLogic
TAGLN2	P37802	No	SomaLogic
B3GALT2	O43825	No	SomaLogic
DTX3L	Q8TDB6	No	SomaLogic
P4HA1	P13674	No	SomaLogic
CHST9	Q7L1S5	No	SomaLogic
FZD10	Q9ULW2	No	SomaLogic
SMAP1	Q8IYB5	No	SomaLogic
SLC6A9	P48067	No	SomaLogic
NRSN1	Q8IZ57	No	SomaLogic
EVL	Q9UI08	No	SomaLogic
SOCS7	O14512	No	SomaLogic
CLINT1	Q14677	No	SomaLogic
NLRP1	Q9C000	No	SomaLogic
ARFGAP2	Q8N6H7	No	SomaLogic
RGS8	P57771	No	SomaLogic|Olink	No
TNS2	Q63HR2	No	SomaLogic
SLCO5A1	Q9H2Y9	No	SomaLogic
BRPF1	P55201	No	SomaLogic
KIF16B	Q96L93	No	SomaLogic
ZDHHC14	Q8IZN3	No	SomaLogic
GJD2	Q9UKL4	No	SomaLogic
AGFG1	P52594	No	SomaLogic
TXNIP	Q9H3M7	No	SomaLogic
GGA3	Q9NZ52	No	SomaLogic
ANAPC7	Q9UJX3	No	SomaLogic
SHC4	Q6S5L8	No	SomaLogic
CRABP2	P29373	No	SomaLogic
PTP4A2	Q12974	No	SomaLogic
LCN1	P31025	No	SomaLogic
CPT1B	Q92523	No	SomaLogic
POU2F1	P14859	No	SomaLogic
LRIT2	A6NDA9	No	SomaLogic
JAK2	O60674	No	SomaLogic
PPARGC1A	Q9UBK2	No	SomaLogic
RORC	P51449	No	SomaLogic
TNFRSF18	Q9Y5U5	No	SomaLogic
PIEZO1	Q92508	No	SomaLogic
PCDHGB1	Q9Y5G3	No	SomaLogic
DLX4	Q92988	No	SomaLogic
LRRC4B	Q9NT99	No	SomaLogic
AAGAB	Q6PD74	No	SomaLogic
INTS3	Q68E01	No	SomaLogic
IGDCC3	Q8IVU1	No	SomaLogic
ARHGAP1	Q07960	No	SomaLogic|Olink	No
CRABP1	P29762	No	SomaLogic
S100A2	P29034	No	SomaLogic
PTPRH	Q9HD43	No	SomaLogic
EMC1	Q8N766	No	SomaLogic
TJP1	Q07157	No	SomaLogic
CD7	P09564	No	SomaLogic
PTS	Q03393	No	SomaLogic|Olink	No
CBL	P22681	No	SomaLogic
TPK1	Q9H3S4	No	SomaLogic
BPGM	P07738	No	SomaLogic
SMAD4	Q13485	No	SomaLogic
DES	P17661	No	SomaLogic
BUB1	O43683	No	SomaLogic
CAP1	Q01518	No	SomaLogic
HSPA1L	P34931	No	SomaLogic
TARDBP	Q13148	No	SomaLogic
RPS6KA1	Q15418	No	SomaLogic
EEF2K	O00418	No	SomaLogic
RPIA	P49247	No	SomaLogic
SHMT1	P34896	No	SomaLogic|Olink	No
EGFLAM	Q63HQ2	No	SomaLogic
AARS	P49588	No	SomaLogic
DUSP6	Q16828	No	SomaLogic
ACAP2	Q15057	No	SomaLogic
ANAPC10	Q9UM13	No	SomaLogic
CCM2	Q9BSQ5	No	SomaLogic
SARS2	Q9NP81	No	SomaLogic
ETS2	P15036	No	SomaLogic
ARRDC3	Q96B67	No	SomaLogic
MRRF	Q96E11	No	SomaLogic
SRI	P30626	No	SomaLogic
SNAP29	O95721	No	SomaLogic|Olink	No
IGBP1	P78318	No	SomaLogic
RRAS2	P62070	No	SomaLogic
TRIB2	Q92519	No	SomaLogic
RUVBL1	Q9Y265	No	SomaLogic|Olink	No
CRYGD	P07320	No	SomaLogic
TMEM57	Q8N5G2	No	SomaLogic
KAT2B	Q92831	No	SomaLogic
APOF	Q13790	No	SomaLogic
TRA2B	P62995	No	SomaLogic
PAFAH1B3	Q15102	No	SomaLogic
CDKN2D	P55273	No	SomaLogic|Olink	No
TAPBP	O15533	No	SomaLogic
CBR1	P16152	No	SomaLogic
DDX58	O95786	No	SomaLogic|Olink	No
COPS7B	Q9H9Q2	No	SomaLogic
CAPN3	P20807	No	SomaLogic
RNPEP	Q9H4A4	No	SomaLogic
PDLIM4	P50479	No	SomaLogic
ORC6L	Q9Y5N6	No	SomaLogic
PDZD7	Q9H5P4	No	SomaLogic
ARL1	P40616	No	SomaLogic
C16orf54	Q6UWD8	No	SomaLogic
DARS2	Q6PI48	No	SomaLogic
HIBCH	Q6NVY1	No	SomaLogic
PAX4	O43316	No	SomaLogic
CCDC50	Q8IVM0	No	SomaLogic
UBE2T	Q9NPD8	No	SomaLogic
STAMBPL1	Q96FJ0	No	SomaLogic
RAB39B	Q96DA2	No	SomaLogic
DIRAS3	O95661	No	SomaLogic
RAB22A	Q9UL26	No	SomaLogic
RAB7B	Q96AH8	No	SomaLogic
MAX	P61244	No	SomaLogic|Olink	No
EDF1	O60869	No	SomaLogic
TPRKB	Q9Y3C4	No	SomaLogic
GPD1L	Q8N335	No	SomaLogic
ALOX15B	O15296	No	SomaLogic
A1CF	Q9NQ94	No	SomaLogic
THYN1	Q9P016	No	SomaLogic
ARF6	P62330	No	SomaLogic
MOB1A	Q9H8S9	No	SomaLogic
CDC25B	P30305	No	SomaLogic
LYPLAL1	Q5VWZ2	No	SomaLogic
PAIP1	Q9H074	No	SomaLogic
PELO	Q9BRX2	No	SomaLogic
CACYBP	Q9HB71	No	SomaLogic
ARL11	Q969Q4	No	SomaLogic
IST1	P53990	No	SomaLogic
GSTO1	P78417	No	SomaLogic
ULK3	Q6PHR2	No	SomaLogic
MPG	P29372	No	SomaLogic
IRF9	Q00978	No	SomaLogic
RHOD	O00212	No	SomaLogic
NR5A2	O00482	No	SomaLogic
ANKRD27	Q96NW4	No	SomaLogic
PPIH	O43447	No	SomaLogic
PMVK	Q15126	No	SomaLogic|Olink	No
BACH1	O14867	No	SomaLogic|Olink	No
SUV420H2	Q86Y97	No	SomaLogic
NXF1	Q9UBU9	No	SomaLogic
NTMT1	Q9BV86	No	SomaLogic
MYNN	Q9NPC7	No	SomaLogic
PFKFB3	Q16875	No	SomaLogic
ADI1	Q9BV57	No	SomaLogic
CHP1	Q99653	No	SomaLogic
PLEKHA1	Q9HB21	No	SomaLogic
PSMA7	O14818	No	SomaLogic
SIRT5	Q9NXA8	No	SomaLogic|Olink	No
SETMAR	Q53H47	No	SomaLogic|Olink	No
KLHL13	Q9P2N7	No	SomaLogic
HNRNPA1	P09651	No	SomaLogic
MAPRE1	Q15691	No	SomaLogic
STAU1	O95793	No	SomaLogic
KCTD5	Q9NXV2	No	SomaLogic
CLIC5	Q9NZA1	No	SomaLogic
TIGAR	Q9NQ88	No	SomaLogic|Olink	No
TSN	Q15631	No	SomaLogic
RPL30	P62888	No	SomaLogic
PRKAR1B	P31321	No	SomaLogic
OTUD5	Q96G74	No	SomaLogic
BPTF	Q12830	No	SomaLogic
RORB	Q92753	No	SomaLogic
PITPNB	P48739	No	SomaLogic
GLRX2	Q9NS18	No	SomaLogic
MCTS1	Q9ULC4	No	SomaLogic
LAMTOR3	Q9UHA4	No	SomaLogic
OTUB2	Q96DC9	No	SomaLogic
GABARAPL2	P60520	No	SomaLogic
NUDT16L1	Q9BRJ7	No	SomaLogic
TAX1BP3	O14907	No	SomaLogic
SH3GL2	Q99962	No	SomaLogic
UBA2	Q9UBT2	No	SomaLogic
TBCA	O75347	No	SomaLogic
GPR68	Q15743	No	SomaLogic
LMOD1	P29536	No	SomaLogic
ITPKC	Q96DU7	No	SomaLogic
VPS24	Q9Y3E7	No	SomaLogic
COMMD1	Q8N668	No	SomaLogic
STAP1	Q9ULZ2	No	SomaLogic
SLC41A2	Q96JW4	No	SomaLogic
GLTP	Q9NZD2	No	SomaLogic
METTL1	Q9UBP6	No	SomaLogic
UCK2	Q9BZX2	No	SomaLogic
TEAD4	Q15561	No	SomaLogic
PDCD5	O14737	No	SomaLogic|Olink	No
PBRM1	Q86U86	No	SomaLogic
CDKN2C	P42773	No	SomaLogic
RAD23B	P54727	No	SomaLogic|Olink	No
SAT2	Q96F10	No	SomaLogic
THRA	P10827	No	SomaLogic
WRNIP1	Q96S55	No	SomaLogic
FKBP6	O75344	No	SomaLogic
CKS1B	P61024	No	SomaLogic
ERVV-1	B6SEH8	No	SomaLogic
CDC34	P49427	No	SomaLogic
CYTH2	Q99418	No	SomaLogic
CALCOCO2	Q13137	No	SomaLogic
XRCC1	P18887	No	SomaLogic
MTMR6	Q9Y217	No	SomaLogic
PURA	Q00577	No	SomaLogic
RGS7	P49802	No	SomaLogic
RHOG	P84095	No	SomaLogic
ZNF560	Q96MR9	No	SomaLogic
SMTN	P53814	No	SomaLogic
RRAGC	Q9HB90	No	SomaLogic
HPGDS	O60760	No	SomaLogic|Olink	No
ITCH	Q96J02	No	SomaLogic
VRK1	Q99986	No	SomaLogic
RAD51L3	O75771	No	SomaLogic
UBE2C	O00762	No	SomaLogic
NOVA1	P51513	No	SomaLogic
UBASH3B	Q8TF42	No	SomaLogic
NT5C	Q8TCD5	No	SomaLogic
PKN1	Q16512	No	SomaLogic
TNFAIP8	O95379	No	SomaLogic|Olink	No
NIP7	Q9Y221	No	SomaLogic
KEAP1	Q14145	No	SomaLogic
CCT5	P48643	No	SomaLogic|Olink	No
ARL3	P36405	No	SomaLogic
EFS	O43281	No	SomaLogic
TRIM3	O75382	No	SomaLogic
EDN2	P20800	No	SomaLogic
MTHFD1	P11586	No	SomaLogic
MAGEA3	P43357	No	SomaLogic
FEN1	P39748	No	SomaLogic|Olink	No
ARF3	P61204	No	SomaLogic
PSMB5	P28074	No	SomaLogic
IMPA2	O14732	No	SomaLogic
ARAF	P10398	No	SomaLogic
ERCC1	P07992	No	SomaLogic
ARL2	P36404	No	SomaLogic
OPHN1	O60890	No	SomaLogic
PDRG1	Q9NUG6	No	SomaLogic
GCA	P28676	No	SomaLogic
TMOD1	P28289	No	SomaLogic
ATG5	Q9H1Y0	No	SomaLogic
FERMT3	Q86UX7	No	SomaLogic
PABPC4	Q13310	No	SomaLogic
SCMH1	Q96GD3	No	SomaLogic
EXOSC3	Q9NQT5	No	SomaLogic
PSMB1	P20618	No	SomaLogic
NRBP1	Q9UHY1	No	SomaLogic
STK24	Q9Y6E0	No	SomaLogic|Olink	No
AKR1C1	Q04828	No	SomaLogic
PPM1A	P35813	No	SomaLogic|Olink	No
Sep-11	Q9NVA2	No	SomaLogic
PPP2R1A	P30153	No	SomaLogic
ASH1L	Q9NR48	No	SomaLogic
JARID2	Q92833	No	SomaLogic
KLHL7	Q8IXQ5	No	SomaLogic
SENP7	Q9BQF6	No	SomaLogic
ATG7	O95352	No	SomaLogic
LANCL2	Q9NS86	No	SomaLogic
ARFIP2	P53365	No	SomaLogic
NAT1	P18440	No	SomaLogic
PTPN9	P43378	No	SomaLogic
BCAR3	O75815	No	SomaLogic
TRDMT1	O14717	No	SomaLogic
SMYD2	Q9NRG4	No	SomaLogic
CRAT	P43155	No	SomaLogic
INPP5B	P32019	No	SomaLogic
ARRB1	P49407	No	SomaLogic
ADSS	P30520	No	SomaLogic
RPE	Q96AT9	No	SomaLogic
SETD2	Q9BYW2	No	SomaLogic
GNAI3	P08754	No	SomaLogic
PDK2	Q15119	No	SomaLogic
AHCYL1	O43865	No	SomaLogic
CSNK1G2	P78368	No	SomaLogic
NAPB	Q9H115	No	SomaLogic
KLC1	Q07866	No	SomaLogic
TSTA3	Q13630	No	SomaLogic
PANK3	Q9H999	No	SomaLogic
OLA1	Q9NTK5	No	SomaLogic
GABARAPL1	Q9H0R8	No	SomaLogic
ECH1	Q13011	No	SomaLogic
TST	Q16762	No	SomaLogic|Olink	No
PTPN13	Q12923	No	SomaLogic
ILF2	Q12905	No	SomaLogic
GDA	Q9Y2T3	No	SomaLogic
VPS4B	O75351	No	SomaLogic
HECW1	Q76N89	No	SomaLogic
RAD1	O60671	No	SomaLogic
SULT1B1	O43704	No	SomaLogic
DARS	P14868	No	SomaLogic|Olink	No
PACSIN1	Q9BY11	No	SomaLogic
FLII	Q13045	No	SomaLogic
SNRPA	P09012	No	SomaLogic
USP21	Q9UK80	No	SomaLogic
CCBL2	Q6YP21	No	SomaLogic
DPYSL5	Q9BPU6	No	SomaLogic
SCIN	Q9Y6U3	No	SomaLogic
HOMER2	Q9NSB8	No	SomaLogic
MPST	P25325	No	SomaLogic
DECR1	Q16698	No	SomaLogic|Olink	No
RPS6KA6	Q9UK32	No	SomaLogic
ARPC1B	O15143	No	SomaLogic
Sep-10	Q9P0V9	No	SomaLogic
SHMT2	P34897	No	SomaLogic
DOT1L	Q8TEK3	No	SomaLogic
SH3BGRL	O75368	No	SomaLogic
DIMT1	Q9UNQ2	No	SomaLogic
KLHL12	Q53G59	No	SomaLogic
PRMT3	O60678	No	SomaLogic
PIP4K2A	P48426	No	SomaLogic
KPNA4	O00629	No	SomaLogic
CCT8	P50990	No	SomaLogic
ACLY	P53396	No	SomaLogic
EIF1B	O60739	No	SomaLogic
PELI2	Q9HAT8	No	SomaLogic
NEK7	Q8TDX7	No	SomaLogic
SH2D3C	Q8N5H7	No	SomaLogic
HERC1	Q15751	No	SomaLogic
CDC42BPA	Q5VT25	No	SomaLogic
DPYSL3	Q14195	No	SomaLogic
L3MBTL2	Q969R5	No	SomaLogic
H1FX	Q92522	No	SomaLogic
GJA8	P48165	No	SomaLogic
HMG20A	Q9NP66	No	SomaLogic
RGS19	P49795	No	SomaLogic
AP1G2	O75843	No	SomaLogic
DCP1B	Q8IZD4	No	SomaLogic
ZNF175	Q9Y473	No	SomaLogic
TOX3	O15405	No	SomaLogic
PIN4	Q9Y237	No	SomaLogic
UBQLN4	Q9NRR5	No	SomaLogic
TAX1BP1	Q86VP1	No	SomaLogic
CIRBP	Q14011	No	SomaLogic
RFXAP	O00287	No	SomaLogic
PTGFRN	Q9P2B2	No	SomaLogic
PSMG3	Q9BT73	No	SomaLogic|Olink	No
NDC80	O14777	No	SomaLogic
PLEKHA7	Q6IQ23	No	SomaLogic
MPP7	Q5T2T1	No	SomaLogic
KIF22	Q14807	No	SomaLogic
CSDE1	O75534	No	SomaLogic
PLS1	Q14651	No	SomaLogic
NISCH	Q9Y2I1	No	SomaLogic
FEV	Q99581	No	SomaLogic
TMEM8B	A6NDV4	No	SomaLogic
BAG5	Q9UL15	No	SomaLogic
CYTH4	Q9UIA0	No	SomaLogic
RBM3	P98179	No	SomaLogic
BRDT	Q58F21	No	SomaLogic
ITGB2	P05107	No	SomaLogic|Olink	No
ZHX1	Q9UKY1	No	SomaLogic
APBB2	Q92870	No	SomaLogic
CSDC2	Q9Y534	No	SomaLogic
BACH2	Q9BYV9	No	SomaLogic
GRID2	O43424	No	SomaLogic
ILF3	Q12906	No	SomaLogic
ZNF774	Q6NX45	No	SomaLogic
ZNF334	Q9HCZ1	No	SomaLogic
ELMO1	Q92556	No	SomaLogic
GPR142	Q7Z601	No	SomaLogic
PPP1R3B	Q86XI6	No	SomaLogic
ZNF180	Q9UJW8	No	SomaLogic
NUP98	P52948	No	SomaLogic
HCN1	O60741	No	SomaLogic
HMGB3	O15347	No	SomaLogic
SF1	Q15637	No	SomaLogic
PRDM4	Q9UKN5	No	SomaLogic
TARBP2	Q15633	No	SomaLogic|Olink	No
HNRNPM	P52272	No	SomaLogic
APBB3	O95704	No	SomaLogic
ZBTB33	Q86T24	No	SomaLogic
GPCPD1	Q9NPB8	No	SomaLogic
ZNF134	P52741	No	SomaLogic
CCDC101	Q96ES7	No	SomaLogic
CCDC51	Q96ER9	No	SomaLogic
PIWIL1	Q96J94	No	SomaLogic
NLRP4	Q96MN2	No	SomaLogic
ZNF566	Q969W8	No	SomaLogic
NUDT3	O95989	No	SomaLogic
SLC4A8	Q2Y0W8	No	SomaLogic
DNAJC27	Q9NZQ0	No	SomaLogic
TPPP2	P59282	No	SomaLogic
IRF2	P14316	No	SomaLogic
ZNF329	Q86UD4	No	SomaLogic
GMEB2	Q9UKD1	No	SomaLogic
ARHGAP30	Q7Z6I6	No	SomaLogic
CARHSP1	Q9Y2V2	No	SomaLogic|Olink	No
ZNF415	Q09FC8	No	SomaLogic
ACYP2	P14621	No	SomaLogic
EHBP1	Q8NDI1	No	SomaLogic
RNPC3	Q96LT9	No	SomaLogic
IARS	P41252	No	SomaLogic
GEM	P55040	No	SomaLogic
SLC14A2	Q15849	No	SomaLogic
GRAP	Q13588	No	SomaLogic
NLRP10	Q86W26	No	SomaLogic
APBB1	O00213	No	SomaLogic
APPL1	Q9UKG1	No	SomaLogic
SLC5A5	Q92911	No	SomaLogic
RGS3	P49796	No	SomaLogic
SAP18	O00422	No	SomaLogic
TESC	Q96BS2	No	SomaLogic
ASH2L	Q9UBL3	No	SomaLogic
KCNF1	Q9H3M0	No	SomaLogic
PYDC1	Q8WXC3	No	SomaLogic
DUSP15	Q9H1R2	No	SomaLogic
STX10	O60499	No	SomaLogic
ZNF410	Q86VK4	No	SomaLogic
BAG4	O95429	No	SomaLogic
SNX17	Q15036	No	SomaLogic
FBXL5	Q9UKA1	No	SomaLogic
RNGTT	O60942	No	SomaLogic
ARHGEF2	Q92974	No	SomaLogic
GSKIP	Q9P0R6	No	SomaLogic
POLM	Q9NP87	No	SomaLogic
TMOD2	Q9NZR1	No	SomaLogic
TEAD3	Q99594	No	SomaLogic
CASS4	Q9NQ75	No	SomaLogic
TMEM237	Q96Q45	No	SomaLogic
ECI2	O75521	No	SomaLogic
ARPP21	Q9UBL0	No	SomaLogic
TMOD3	Q9NYL9	No	SomaLogic
NEDD9	Q14511	No	SomaLogic
NIPAL4	Q0D2K0	No	SomaLogic
DYNLT3	P51808	No	SomaLogic
DDX6	P26196	No	SomaLogic
TWF1	Q12792	No	SomaLogic
CNGA2	Q16280	No	SomaLogic
SPN	P16150	No	SomaLogic
UBTD2	Q8WUN7	No	SomaLogic
SPEF1	Q9Y4P9	No	SomaLogic
OSBPL11	Q9BXB4	No	SomaLogic
RBL1	P28749	No	SomaLogic
SV2A	Q7L0J3	No	SomaLogic
RDH16	O75452	No	SomaLogic
PARP11	Q9NR21	No	SomaLogic
NR1D2	Q14995	No	SomaLogic
SAP30	O75446	No	SomaLogic
MICALL2	Q8IY33	No	SomaLogic
SYTL1	Q8IYJ3	No	SomaLogic
IFI16	Q16666	No	SomaLogic
PAXIP1	Q6ZW49	No	SomaLogic
DGKB	Q9Y6T7	No	SomaLogic
CUBN	O60494	No	SomaLogic
KRT17	Q04695	No	SomaLogic
AXIN2	Q9Y2T1	No	SomaLogic
NR3C2	P08235	No	SomaLogic
ENOX1	Q8TC92	No	SomaLogic
HERC5	Q9UII4	No	SomaLogic
RLBP1	P12271	No	SomaLogic
POLR1C	O15160	No	SomaLogic
ALDH3B1	P43353	No	SomaLogic
RAB18	Q9NP72	No	SomaLogic
PPARA	Q07869	No	SomaLogic
KIAA1279	Q96EK5	No	SomaLogic
UQCRB	P14927	No	SomaLogic
GCK	P35557	No	SomaLogic
GPR107	Q5VW38	No	SomaLogic
CSRP2	Q16527	No	SomaLogic
STAU2	Q9NUL3	No	SomaLogic
KRT20	P35900	No	SomaLogic
SORBS3	O60504	No	SomaLogic
RBM22	Q9NW64	No	SomaLogic
LIN7C	Q9NUP9	No	SomaLogic
SRSF7	Q16629	No	SomaLogic
EWSR1	Q01844	No	SomaLogic
MAP3K3	Q99759	No	SomaLogic
CUL9	Q8IWT3	No	SomaLogic
NPLOC4	Q8TAT6	No	SomaLogic
LCN10	Q6JVE6	No	SomaLogic
RPS10	P46783	No	SomaLogic
PARK2	O60260	No	SomaLogic
TP53I11	O14683	No	SomaLogic
FRS2	Q8WU20	No	SomaLogic
CBX7	O95931	No	SomaLogic
BECN1	Q14457	No	SomaLogic
PPP1R8	Q12972	No	SomaLogic
TRAF4	Q9BUZ4	No	SomaLogic
KCNA10	Q16322	No	SomaLogic
ATAD2	Q6PL18	No	SomaLogic
TSG101	Q99816	No	SomaLogic
SLC6A14	Q9UN76	No	SomaLogic
PSD	A5PKW4	No	SomaLogic
SLC6A16	Q9GZN6	No	SomaLogic
RFK	Q969G6	No	SomaLogic
GMFG	O60234	No	SomaLogic
EDC4	Q6P2E9	No	SomaLogic
PRKG1	Q13976	No	SomaLogic
CCS	O14618	No	SomaLogic|Olink	No
ANP32A	P39687	No	SomaLogic
FXR1	P51114	No	SomaLogic
CETN2	P41208	No	SomaLogic|Olink	No
UNC45A	Q9H3U1	No	SomaLogic
VARS	P26640	No	SomaLogic
GLP1R	P43220	No	SomaLogic
BTC	P35070	No	SomaLogic|Olink	No
HIF1A	Q16665	No	SomaLogic
S100A6	P06703	No	SomaLogic
SECTM1	Q8WVN6	No	SomaLogic
RSPO3	Q9BXY4	No	SomaLogic|Olink	No
REG1A	P05451	No	SomaLogic|Olink	No
BCL2L2	Q92843	No	SomaLogic
FIGF	O43915	No	SomaLogic
SOST	Q9BQB4	No	SomaLogic|Olink	No
FAM3D	Q96BQ1	No	SomaLogic
EFNB1	P98172	No	SomaLogic
SNAP25	P60880	No	SomaLogic
LYPD3	O95274	No	SomaLogic|Olink	No
NEGR1	Q7Z3B1	No	SomaLogic
BCL6	P41182	No	SomaLogic
FSTL1	Q12841	No	SomaLogic
SPP1	P10451	No	SomaLogic|Olink	No
LUM	P51884	No	SomaLogic
CD177	Q8N6Q3	No	SomaLogic|Olink	No
SMOC1	Q9H4F8	No	SomaLogic|Olink	No
SERPINA10	Q9UK55	No	SomaLogic
FLRT2	O43155	No	SomaLogic|Olink	No
FLRT3	Q9NZU0	No	SomaLogic
ISLR2	Q6UXK2	No	SomaLogic|Olink	No
VTN	P04004	No	SomaLogic
DSC2	Q02487	No	SomaLogic|Olink	No
LDLR	P01130	No	SomaLogic|Olink	No
HK2	P52789	No	SomaLogic|Olink	No
HK1	P19367	No	SomaLogic
SEMA5A	Q13591	No	SomaLogic
LTBP4	Q8N2S1	No	SomaLogic
MDM2	Q00987	No	SomaLogic
MDM4	O15151	No	SomaLogic
IGHG2	P01859	No	SomaLogic
IGHG4	P01861	No	SomaLogic
WNT3A	P56704	No	SomaLogic
SHANK1	Q9Y566	No	SomaLogic
SHANK3	Q9BYB0	No	SomaLogic
WNT5A	P41221	No	SomaLogic
DEFB113	Q30KQ7	No	SomaLogic
SYNGR3	O43761	No	SomaLogic
CYB561D1	Q8N8Q1	No	SomaLogic
C5orf63	A6NC05	No	SomaLogic
B4GALT1	P15291	No	SomaLogic|Olink	No
FH	P07954	No	SomaLogic
RNF34	Q969K3	No	SomaLogic
EHF	Q9NZC4	No	SomaLogic
PCSK1	P29120	No	SomaLogic
ATP1B1	P05026	No	SomaLogic
DERL1	Q9BUN8	No	SomaLogic
DEFB4A	O15263	No	SomaLogic|Olink	DEFB4B
RELL1	Q8IUW5	No	SomaLogic
ETV5	P41161	No	SomaLogic
SPINK2	P20155	No	SomaLogic
RNF41	Q9H4P4	No	SomaLogic|Olink	No
WFDC6	Q9BQY6	No	SomaLogic
TMEM132D	Q14C87	No	SomaLogic
TMEM167B	Q9NRX6	No	SomaLogic
ENOX2	Q16206	No	SomaLogic
FAM213A	Q9BRX8	No	SomaLogic
MAN1C1	Q9NR34	No	SomaLogic
WFDC10A	Q9H1F0	No	SomaLogic
SLC14A1	Q13336	No	SomaLogic
FAM159A	Q6UWV7	No	SomaLogic
PARVA	Q9NVD7	No	SomaLogic
IL20RB	Q6UXL0	No	SomaLogic
MAZ	P56270	No	SomaLogic
CHRD	Q9H2X0	No	SomaLogic
IQCF3	P0C7M6	No	SomaLogic
DIXDC1	Q155Q3	No	SomaLogic
SPRN	Q5BIV9	No	SomaLogic
SF3B4	Q15427	No	SomaLogic|Olink	No
USP8	P40818	No	SomaLogic|Olink	No
FNDC4	Q9H6D8	No	SomaLogic
SMIM13	P0DJ93	No	SomaLogic
MRPL33	O75394	No	SomaLogic
ELF5	Q9UKW6	No	SomaLogic
TOR4A	Q9NXH8	No	SomaLogic
CHAD	O15335	No	SomaLogic
PXDN	Q92626	No	SomaLogic
NRAC	Q8N912	No	SomaLogic
RCAN1	P53805	No	SomaLogic
NEURL4	Q96JN8	No	SomaLogic
PTH1R	Q03431	No	SomaLogic|Olink	No
HDHD2	Q9H0R4	No	SomaLogic
ITPKA	P23677	No	SomaLogic
GSTK1	Q9Y2Q3	No	SomaLogic
UBE2D4	Q9Y2X8	No	SomaLogic
KIN	O60870	No	SomaLogic
LTB4R	Q15722	No	SomaLogic
FAM171A2	A8MVW0	No	SomaLogic
TCEA2	Q15560	No	SomaLogic
CNOT1	A5YKK6	No	SomaLogic
TMEM87B	Q96K49	No	SomaLogic
PKD2	Q13563	No	SomaLogic
UNC93B1	Q9H1C4	No	SomaLogic
ARFIP1	P53367	No	SomaLogic
MPP6	Q9NZW5	No	SomaLogic
PDE6D	O43924	No	SomaLogic
HSPA9	P38646	No	SomaLogic
GRID1	Q9ULK0	No	SomaLogic
CERS5	Q8N5B7	No	SomaLogic
HCAR2	Q8TDS4	No	SomaLogic
HMGCS1	Q01581	No	SomaLogic
EIF3J	O75822	No	SomaLogic
MIOX	Q9UGB7	No	SomaLogic
F8	P00451	No	SomaLogic
SLC35G2	Q8TBE7	No	SomaLogic
SLC26A11	Q86WA9	No	SomaLogic
ARL6IP5	O75915	No	SomaLogic
DUS2	Q9NX74	No	SomaLogic
TRADD	Q15628	No	SomaLogic
SCAMP5	Q8TAC9	No	SomaLogic
ATP2A3	Q93084	No	SomaLogic
SATB1	Q01826	No	SomaLogic
HNRNPR	O43390	No	SomaLogic
PIAS3	Q9Y6X2	No	SomaLogic
RAB35	Q15286	No	SomaLogic
RPRD1A	Q96P16	No	SomaLogic
EMC4	Q5J8M3	No	SomaLogic
PTCHD3	Q3KNS1	No	SomaLogic
ASAP2	O43150	No	SomaLogic
ARHGEF25	Q86VW2	No	SomaLogic
VSNL1	P62760	No	SomaLogic
HS6ST2	Q96MM7	No	SomaLogic
KCNG4	Q8TDN1	No	SomaLogic
SSB	P05455	No	SomaLogic|Olink	No
NAP1L2	Q9ULW6	No	SomaLogic
UTS2R	Q9UKP6	No	SomaLogic
CNEP1R1	Q8N9A8	No	SomaLogic
MYOM2	P54296	No	SomaLogic
COL4A3BP	Q9Y5P4	No	SomaLogic
POLI	Q9UNA4	No	SomaLogic
KCNN1	Q92952	No	SomaLogic
GPR26	Q8NDV2	No	SomaLogic
MYCT1	Q8N699	No	SomaLogic
HMHA1	Q92619	No	SomaLogic
EIF1AD	Q8N9N8	No	SomaLogic
HTR7	P34969	No	SomaLogic
PPAPDC1A	Q5VZY2	No	SomaLogic
ADAM29	Q9UKF5	No	SomaLogic
SWAP70	Q9UH65	No	SomaLogic
DCUN1D3	Q8IWE4	No	SomaLogic
REPIN1	Q9BWE0	No	SomaLogic
HTR2A	P28223	No	SomaLogic
PVRL3	Q9NQS3	No	SomaLogic
HTR6	P50406	No	SomaLogic
ACBD7	Q8N6N7	No	SomaLogic
RBL2	Q08999	No	SomaLogic
SSU72	Q9NP77	No	SomaLogic
DPYSL2	Q16555	No	SomaLogic
PSMD4	P55036	No	SomaLogic
HDLBP	Q00341	No	SomaLogic
PSMD11	O00231	No	SomaLogic
ARPC3	O15145	No	SomaLogic
RND1	Q92730	No	SomaLogic
DVL2	O14641	No	SomaLogic
U2AF2	P26368	No	SomaLogic
ABLIM3	O94929	No	SomaLogic
UAP1	Q16222	No	SomaLogic
APAF1	O14727	No	SomaLogic
RACGAP1	Q9H0H5	No	SomaLogic
ANXA9	O76027	No	SomaLogic
REXO2	Q9Y3B8	No	SomaLogic
PRIM1	P49642	No	SomaLogic
GGA1	Q9UJY5	No	SomaLogic|Olink	No
THTPA	Q9BU02	No	SomaLogic
RAB27B	O00194	No	SomaLogic
RAB31	Q13636	No	SomaLogic
RABEPK	Q7Z6M1	No	SomaLogic|Olink	No
NHP2L1	P55769	No	SomaLogic
RFESD	Q8TAC1	No	SomaLogic
NEURL1	O76050	No	SomaLogic
ANXA10	Q9UJ72	No	SomaLogic|Olink	No
GTF2I	P78347	No	SomaLogic
MAGEA10	P43363	No	SomaLogic
CYTIP	O60759	No	SomaLogic
AK5	Q9Y6K8	No	SomaLogic
CREBBP	Q92793	No	SomaLogic
NCK2	O43639	No	SomaLogic|Olink	No
MAD1L1	Q9Y6D9	No	SomaLogic|Olink	No
ASNA1	O43681	No	SomaLogic
AP2A2	O94973	No	SomaLogic
PPP2R5A	Q15172	No	SomaLogic
MLL2	O14686	No	SomaLogic
NADK	O95544	No	SomaLogic|Olink	No
GRB14	Q14449	No	SomaLogic
ATG4B	Q9Y4P1	No	SomaLogic
RBBP5	Q15291	No	SomaLogic
ZYX	Q15942	No	SomaLogic
PIR	O00625	No	SomaLogic
NAP1L1	P55209	No	SomaLogic
USO1	O60763	No	SomaLogic|Olink	No
IFIT3	O14879	No	SomaLogic
HGS	O14964	No	SomaLogic|Olink	No
DHX38	Q92620	No	SomaLogic
KCNIP1	Q9NZI2	No	SomaLogic
ZFP91	Q96JP5	No	SomaLogic
TOM1L1	O75674	No	SomaLogic
MACROD1	Q9BQ69	No	SomaLogic
ROCK2	O75116	No	SomaLogic
NCL	P19338	No	SomaLogic
PNKP	Q96T60	No	SomaLogic
PDGFC	Q9NRA1	No	SomaLogic|Olink	No
ATP13A1	Q9HD20	No	SomaLogic
PPP2R3A	Q06190	No	SomaLogic
CA10	Q9NS85	No	SomaLogic
FGFR3	P22607	No	SomaLogic
ELANE	P08246	No	SomaLogic
HSPA6	P17066	No	SomaLogic
CCT7	Q99832	No	SomaLogic
NAB2	Q15742	No	SomaLogic
CSF1R	P07333	No	SomaLogic
CLCNKB	P51801	No	SomaLogic
IL5RA	Q01344	No	SomaLogic|Olink	No
CAPSL	Q8WWF8	No	SomaLogic
ODC1	P11926	No	SomaLogic
SLC5A8	Q8N695	No	SomaLogic
WISP1	O95388	No	SomaLogic|Olink	No
CRLF2	Q9HC73	No	SomaLogic
GPD1	P21695	No	SomaLogic
KIAA0319L	Q8IZA0	No	SomaLogic
ANXA2	P07355	No	SomaLogic
HMGCS2	P54868	No	SomaLogic
CLTC	Q00610	No	SomaLogic
SEC22A	Q96IW7	No	SomaLogic
FCN2	Q15485	No	SomaLogic|Olink	No
PAK4	O96013	No	SomaLogic|Olink	No
PRTN3	P24158	No	SomaLogic|Olink	No
FGF19	O95750	No	SomaLogic|Olink	No
CD80	P33681	No	SomaLogic
SPOP	O43791	No	SomaLogic
ERP29	P30040	No	SomaLogic
SFXN5	Q8TD22	No	SomaLogic
RAP1GAP	P47736	No	SomaLogic
FRZB	Q92765	No	SomaLogic|Olink	No
CUL4B	Q13620	No	SomaLogic
IL3RA	P26951	No	SomaLogic|Olink	No
CCL8	P80075	No	SomaLogic|Olink	No
RMI1	Q9H9A7	No	SomaLogic
CROT	Q9UKG9	No	SomaLogic
APOBEC3G	Q9HC16	No	SomaLogic
PSMD9	O00233	No	SomaLogic|Olink	No
ARHGEF7	Q14155	No	SomaLogic
NAB1	Q13506	No	SomaLogic
MCF2L	O15068	No	SomaLogic
PGK2	P07205	No	SomaLogic
CAND1	Q86VP6	No	SomaLogic
UGP2	Q16851	No	SomaLogic
FARS2	O95363	No	SomaLogic
SPSB1	Q96BD6	No	SomaLogic
DPY30	Q9C005	No	SomaLogic|Olink	No
SULT1A3	P0DMM9	No	SomaLogic
DDX23	Q9BUQ8	No	SomaLogic
NUDT12	Q9BQG2	No	SomaLogic
GABBR2	O75899	No	SomaLogic
GNPNAT1	Q96EK6	No	SomaLogic
DAPK1	P53355	No	SomaLogic
RBM46	Q8TBY0	No	SomaLogic
LAP3	P28838	No	SomaLogic|Olink	No
AGAP3	Q96P47	No	SomaLogic
KIF3A	Q9Y496	No	SomaLogic
TOLLIP	Q9H0E2	No	SomaLogic
MYOM3	Q5VTT5	No	SomaLogic
TXNRD1	Q16881	No	SomaLogic|Olink	No
KPNA6	O60684	No	SomaLogic
HSD17B14	Q9BPX1	No	SomaLogic
TTL	Q8NG68	No	SomaLogic
PPFIA1	Q13136	No	SomaLogic
ARHGEF1	Q92888	No	SomaLogic
BARD1	Q99728	No	SomaLogic
TBX3	O15119	No	SomaLogic
SLC26A7	Q8TE54	No	SomaLogic
RGS18	Q9NS28	No	SomaLogic
CRYZ	Q08257	No	SomaLogic
DDX25	Q9UHL0	No	SomaLogic
SMURF2	Q9HAU4	No	SomaLogic
LANCL1	O43813	No	SomaLogic
NMRAL1	Q9HBL8	No	SomaLogic
PC	P11498	No	SomaLogic
EIF4G3	O43432	No	SomaLogic
NSF	P46459	No	SomaLogic
EPB41L1	Q9H4G0	No	SomaLogic
FBL	P22087	No	SomaLogic
PPCDC	Q96CD2	No	SomaLogic|Olink	No
ADSSL1	Q8N142	No	SomaLogic
DOCK9	Q9BZ29	No	SomaLogic
CHD7	Q9P2D1	No	SomaLogic
GNMT	Q14749	No	SomaLogic
PAPSS1	O43252	No	SomaLogic
DCP1A	Q9NPI6	No	SomaLogic
TNFAIP3	P21580	No	SomaLogic
S100A11	P31949	No	SomaLogic|Olink	No
DHX58	Q96C10	No	SomaLogic
TANK	Q92844	No	SomaLogic|Olink	No
EVPL	Q92817	No	SomaLogic
MED4	Q9NPJ6	No	SomaLogic
EDA	Q92838	No	SomaLogic
TNFRSF9	Q07011	No	SomaLogic|Olink	No
IL17F	Q96PD4	No	SomaLogic|Olink	No
PIK3C2A	O00443	No	SomaLogic
COPS2	P61201	No	SomaLogic
TACSTD2	P09758	No	SomaLogic|Olink	No
TIAM1	Q13009	No	SomaLogic
MPDZ	O75970	No	SomaLogic
RANBP3	Q9H6Z4	No	SomaLogic
KLK5	Q9Y337	No	SomaLogic
EEA1	Q15075	No	SomaLogic
NCOA2	Q15596	No	SomaLogic
BDNF	P23560	No	SomaLogic
IL1RAP	Q9NPH3	No	SomaLogic|Olink	No
FOXC2	Q99958	No	SomaLogic
UNC13A	Q9UPW8	No	SomaLogic
IL15RA	Q13261	No	SomaLogic|Olink	No
NCF4	Q15080	No	SomaLogic
TNFSF11	O14788	No	SomaLogic|Olink	No
OSM	P13725	No	SomaLogic|Olink	No
CD5	P06127	No	SomaLogic|Olink	No
MAGI2	Q86UL8	No	SomaLogic
PKP2	Q99959	No	SomaLogic
CA4	P22748	No	SomaLogic|Olink	No
ITSN1	Q15811	No	SomaLogic
SHC2	P98077	No	SomaLogic
CST4	P01036	No	SomaLogic
IL18R1	Q13478	No	SomaLogic|Olink	No
TLN2	Q9Y4G6	No	SomaLogic
SEPHS1	P49903	No	SomaLogic
IGFBP6	P24592	No	SomaLogic|Olink	No
DEF6	Q9H4E7	No	SomaLogic
CBR3	O75828	No	SomaLogic
FLT3LG	P49771	No	SomaLogic|Olink	No
HBEGF	Q99075	No	SomaLogic|Olink	No
KLRK1	P26718	No	SomaLogic
CARS	P49589	No	SomaLogic
PSMA4	P25789	No	SomaLogic
CNTFR	P26992	No	SomaLogic
RAP1GDS1	P52306	No	SomaLogic
MTHFS	P49914	No	SomaLogic
THBS2	P35442	No	SomaLogic|Olink	No
RELT	Q969Z4	No	SomaLogic|Olink	No
PIANP	Q8IYJ0	No	SomaLogic
ADM	P35318	No	SomaLogic|Olink	No
S100A4	P26447	No	SomaLogic|Olink	No
RNF43	Q68DV7	No	SomaLogic
TNFRSF10D	Q9UBN6	No	SomaLogic
EFNA2	O43921	No	SomaLogic
IFNB1	P01574	No	SomaLogic
IFNA10	P01566	No	SomaLogic
IFNA7	P01567	No	SomaLogic
EFNB2	P52799	No	SomaLogic
HHLA2	Q9UM44	No	SomaLogic
IL1R2	P27930	No	SomaLogic|Olink	No
AMIGO2	Q86SJ2	No	SomaLogic|Olink	No
RXFP1	Q9HBX9	No	SomaLogic
CD93	Q9NPY3	No	SomaLogic|Olink	No
NRG4	Q8WWG1	No	SomaLogic
HIST2H2BE	Q16778	No	SomaLogic
HIST3H2A	Q7L7L0	No	SomaLogic
HIST1H3A	P68431	No	SomaLogic
IL36B	Q9NZH7	No	SomaLogic
IL36A	Q9UHA7	No	SomaLogic
ISG15	P05161	No	SomaLogic
EFNA3	P52797	No	SomaLogic
ANXA5	P08758	No	SomaLogic|Olink	No
SCP2D1	Q9UJQ7	No	SomaLogic
CDKN3	Q16667	No	SomaLogic
RFFL	Q8WZ73	No	SomaLogic
PDCL2	Q8N4E4	No	SomaLogic
PRDM1	O75626	No	SomaLogic
ANXA7	P20073	No	SomaLogic
FOXJ2	Q9P0K8	No	SomaLogic
HEXIM2	Q96MH2	No	SomaLogic
RBP7	Q96R05	No	SomaLogic
DDX46	Q7L014	No	SomaLogic
BHMT2	Q9H2M3	No	SomaLogic
MYL6B	P14649	No	SomaLogic
MOCS3	O95396	No	SomaLogic
SNX7	Q9UNH6	No	SomaLogic
DOK2	O60496	No	SomaLogic|Olink	No
MID2	Q9UJV3	No	SomaLogic
BLMH	Q13867	No	SomaLogic|Olink	No
PTPN4	P29074	No	SomaLogic
NET1	Q7Z628	No	SomaLogic
SRXN1	Q9BYN0	No	SomaLogic
RAB6B	Q9NRW1	No	SomaLogic|Olink	No
PREP	P48147	No	SomaLogic
RAB14	P61106	No	SomaLogic
EIF2AK4	Q9P2K8	No	SomaLogic
NFATC1	O95644	No	SomaLogic|Olink	No
RAB5C	P51148	No	SomaLogic
AGAP2	Q99490	No	SomaLogic
MBD1	Q9UIS9	No	SomaLogic
HNRNPH1	P31943	No	SomaLogic
PPIL2	Q13356	No	SomaLogic
VPS29	Q9UBQ0	No	SomaLogic
SMC3	Q9UQE7	No	SomaLogic
UBE2E1	P51965	No	SomaLogic
DIDO1	Q9BTC0	No	SomaLogic
DYNLT1	P63172	No	SomaLogic
RALA	P11233	No	SomaLogic
RCVRN	P35243	No	SomaLogic
TRAPPC3	O43617	No	SomaLogic
FAM69C	Q0P6D2	No	SomaLogic
FAM210A	Q96ND0	No	SomaLogic
SEMA6C	Q9H3T2	No	SomaLogic
STAB1	Q9NY15	No	SomaLogic
KIAA0040	J3QR46	No	SomaLogic
NCMAP	Q5T1S8	No	SomaLogic
KRTAP2-4	Q9BYR9	No	SomaLogic
ZNF382	Q96SR6	No	SomaLogic
VOPP1	Q96AW1	No	SomaLogic
ZNF526	Q8TF50	No	SomaLogic
SUMO3	P55854	No	SomaLogic
CTCF	P49711	No	SomaLogic
FBXO3	Q9UK99	No	SomaLogic
DUSP16	Q9BY84	No	SomaLogic
TMEM185A	Q8NFB2	No	SomaLogic
LHCGR	P22888	No	SomaLogic
HRSP12	P52758	No	SomaLogic
GSTA4	O15217	No	SomaLogic
DNAJC17	Q9NVM6	No	SomaLogic
MZF1	P28698	No	SomaLogic
RNF8	O76064	No	SomaLogic
SKIL	P12757	No	SomaLogic
PACSIN3	Q9UKS6	No	SomaLogic
EIF4B	P23588	No	SomaLogic|Olink	No
CAPN2	P17655	No	SomaLogic
PLIN3	O60664	No	SomaLogic|Olink	No
PTPN7	P35236	No	SomaLogic
SEC13	P55735	No	SomaLogic
ZNF276	Q8N554	No	SomaLogic
CST6	Q15828	No	SomaLogic|Olink	No
AZU1	P20160	No	SomaLogic|Olink	No
ARHGAP5	Q13017	No	SomaLogic
IGF2	P01344	No	SomaLogic
S100A3	P33764	No	SomaLogic
NETO1	Q8TDF5	No	SomaLogic
MESDC2	Q14696	No	SomaLogic
CCDC134	Q9H6E4	No	SomaLogic
S100A5	P33763	No	SomaLogic
REG3A	Q06141	No	SomaLogic|Olink	No
SCGN	O76038	No	SomaLogic|Olink	No
IGJ	P01591	No	SomaLogic
VWC2	Q2TAL6	No	SomaLogic|Olink	No
AGO1	Q9UL18	No	SomaLogic
MAD2L1	Q13257	No	SomaLogic
CLIC4	Q9Y696	No	SomaLogic
CUTC	Q9NTM9	No	SomaLogic
TXNL4B	Q9NX01	No	SomaLogic
S100A10	P60903	No	SomaLogic
CCNA1	P78396	No	SomaLogic
CPLX2	Q6PUV4	No	SomaLogic
CRADD	P78560	No	SomaLogic|Olink	No
AGO3	Q9H9G7	No	SomaLogic
GAP43	P17677	No	SomaLogic
GBP1	P32455	No	SomaLogic
ROBLD3	Q9Y2Q5	No	SomaLogic
RBBP4	Q09028	No	SomaLogic
SDF2	Q99470	No	SomaLogic
SELM	Q8WWX9	No	SomaLogic
CFL2	Q9Y281	No	SomaLogic
KNG1	P01042	No	SomaLogic
IFNG	P01579	No	SomaLogic|Olink	No
HPX	P02790	No	SomaLogic
SCG5	P05408	No	SomaLogic
ANKRD1	Q15327	No	SomaLogic
APOA5	Q6Q788	No	SomaLogic
APOC1	P02654	No	SomaLogic
BAI3	O60242	No	SomaLogic
BPIFB1	Q8TDL5	No	SomaLogic|Olink	No
BMPER	Q8N8U9	No	SomaLogic
BOLA1	Q9Y3E2	No	SomaLogic
GKN1	Q9NS71	No	SomaLogic|Olink	No
CPB1	P15086	No	SomaLogic|Olink	No
CTSE	P14091	No	SomaLogic
DDR2	Q16832	No	SomaLogic
EDN3	P14138	No	SomaLogic
KL	Q9UEF7	No	SomaLogic
FABP2	P12104	No	SomaLogic|Olink	No
FABP4	P15090	No	SomaLogic|Olink	No
NRP2	O60462	No	SomaLogic|Olink	No
FCGR3A	P08637	No	SomaLogic
FXN	Q16595	No	SomaLogic|Olink	No
GAL	P22466	No	SomaLogic|Olink	No
GAS6	Q14393	No	SomaLogic|Olink	No
UNC5B	Q8IZJ1	No	SomaLogic
GSTM1	P09488	No	SomaLogic
GFER	P55789	No	SomaLogic|Olink	No
ID1	P41134	No	SomaLogic
ID2	Q02363	No	SomaLogic
IFNA21	P01568	No	SomaLogic
IFNA4	P05014	No	SomaLogic
BIRC7	Q96CA5	No	SomaLogic
LCAT	P04180	No	SomaLogic
LDHA	P00338	No	SomaLogic
LYG2	Q86SG7	No	SomaLogic
SERPINB5	P36952	No	SomaLogic|Olink	No
MAPK10	P53779	No	SomaLogic
MMP20	O60882	No	SomaLogic
PMP2	P02689	No	SomaLogic
NEU1	Q99519	No	SomaLogic
LOXL3	P58215	No	SomaLogic
OPTC	Q9UBM4	No	SomaLogic|Olink	No
OTC	P00480	No	SomaLogic
OTOR	Q9NRC9	No	SomaLogic
SRC	P12931	No	SomaLogic|Olink	No
PNOC	Q13519	No	SomaLogic
PNP	P00491	No	SomaLogic
RAMP1	O60894	No	SomaLogic
RAMP3	O60896	No	SomaLogic
RND3	P61587	No	SomaLogic
PCSK2	P16519	No	SomaLogic
GM2A	P17900	No	SomaLogic
SERPINB4	P48594	No	SomaLogic
NRG1	Q02297	No	SomaLogic
SORD	Q00796	No	SomaLogic|Olink	No
SQSTM1	Q13501	No	SomaLogic
TIMD4	Q96H15	No	SomaLogic|Olink	No
NT5E	P21589	No	SomaLogic|Olink	No
AMBP	P02760	No	SomaLogic|Olink	No
ADAM15	Q13444	No	SomaLogic|Olink	No
ANPEP	P15144	No	SomaLogic|Olink	No
DPP4	P27487	No	SomaLogic|Olink	No
CD8A	P01732	No	SomaLogic|Olink	No
CNPY4	Q8N129	No	SomaLogic|Olink	No
COL9A1	P20849	No	SomaLogic|Olink	No
CTHRC1	Q96CG8	No	SomaLogic
CFHR1	Q03591	No	SomaLogic
HEXB	P07686	No	SomaLogic
PNLIPRP2	P54317	No	SomaLogic|Olink	No
LRP11	Q86VZ4	No	SomaLogic|Olink	No
PIN1	Q13526	No	SomaLogic
PLTP	P55058	No	SomaLogic|Olink	No
REG3G	Q6UW15	No	SomaLogic
VNN2	O95498	No	SomaLogic|Olink	No
CAMP	P49913	No	SomaLogic
A2ML1	A8K2U0	No	SomaLogic
AGRN	O00468	No	SomaLogic|Olink	No
AOC1	P19801	No	SomaLogic|Olink	No
CES1	P23141	No	SomaLogic|Olink	No
CD248	Q9HCU0	No	SomaLogic
CRIM1	Q9NZV1	No	SomaLogic|Olink	No
FGFBP1	Q14512	No	SomaLogic|Olink	No
FOLR3	P41439	No	SomaLogic|Olink	No
HS3ST1	O14792	No	SomaLogic
ATRN	O75882	No	SomaLogic
LEFTY2	O00292	No	SomaLogic|Olink	No
LRP12	Q9Y561	No	SomaLogic
NAGLU	P54802	No	SomaLogic
NPTXR	O95502	No	SomaLogic|Olink	No
PRSS8	Q16651	No	SomaLogic|Olink	No
BCHE	P06276	No	SomaLogic
SAA1	P0DJI8	No	SomaLogic
SAA4	P35542	No	SomaLogic
CLSTN1	O94985	No	SomaLogic|Olink	No
GLIPR2	Q9H4G4	No	SomaLogic
ALAD	P13716	No	SomaLogic
PGAM2	P15259	No	SomaLogic
ADH1C	P00326	No	SomaLogic
GSS	P48637	No	SomaLogic
DLD	P09622	No	SomaLogic
CSRP1	P21291	No	SomaLogic
EPHB4	P54760	No	SomaLogic|Olink	No
MDH2	P40926	No	SomaLogic
PRSS27	Q9BQR3	No	SomaLogic|Olink	No
SLITRK1	Q96PX8	No	SomaLogic
VIM	P08670	No	SomaLogic|Olink	No
CKMT1A	P12532	No	SomaLogic|Olink	CKMT1B
KLK14	Q9P0G3	No	SomaLogic|Olink	No
PHGDH	O43175	No	SomaLogic
ACHE	P22303	No	SomaLogic
AMY2B	P19961	No	SomaLogic|Olink	No
ENPEP	Q07075	No	SomaLogic
ANTXR2	P58335	No	SomaLogic
TCN2	P20062	No	SomaLogic|Olink	No
GUSB	P08236	No	SomaLogic|Olink	No
MUC16	Q8WXI7	No	SomaLogic|Olink	No
CNN1	P51911	No	SomaLogic
CD247	P20963	No	SomaLogic
COL2A1	P02458	No	SomaLogic
CR2	P20023	No	SomaLogic|Olink	No
NCAN	O14594	No	SomaLogic|Olink	No
RNASE3	P12724	No	SomaLogic|Olink	No
ENPP6	Q6UWR7	No	SomaLogic
EPHA7	Q15375	No	SomaLogic
FANK1	Q8TC84	No	SomaLogic
FCN1	O00602	No	SomaLogic
FCRLB	Q6BAA4	No	SomaLogic|Olink	No
CFHR2	P36980	No	SomaLogic
FBLN5	Q9UBX5	No	SomaLogic
FOLR2	P14207	No	SomaLogic|Olink	No
GLA	P06280	No	SomaLogic
GC	P02774	No	SomaLogic
GPX1	P07203	No	SomaLogic
HTRA1	Q92743	No	SomaLogic
HEXIM1	O94992	No	SomaLogic|Olink	No
IL6R	P08887	No	SomaLogic|Olink	No
ITGA2	P17301	No	SomaLogic
MAPK9	P45984	No	SomaLogic|Olink	No
KRT19	P08727	No	SomaLogic|Olink	No
PKLR	P30613	No	SomaLogic|Olink	No
RPS6KB1	P23443	No	SomaLogic
LIN7B	Q9HAP6	No	SomaLogic
PNLIP	P16233	No	SomaLogic
LILRA2	Q8N149	No	SomaLogic|Olink	No
XCL2	Q9UBD3	No	SomaLogic
MOG	Q16653	No	SomaLogic|Olink	No
NLGN1	Q8N2Q7	No	SomaLogic
OPCML	Q14982	No	SomaLogic
PDCD1	Q15116	No	SomaLogic|Olink	No
HSPG2	P98160	No	SomaLogic|Olink	No
PSG1	P11464	No	SomaLogic|Olink	No
RBP4	P02753	No	SomaLogic
SLIT1	O75093	No	SomaLogic
SMOC2	Q9H3U7	No	SomaLogic|Olink	No
SORCS1	Q8WY21	No	SomaLogic
SORCS3	Q9UPU3	No	SomaLogic
TAGLN	Q01995	No	SomaLogic
TMEFF1	Q8IYR6	No	SomaLogic
BTD	P43251	No	SomaLogic
COL10A1	Q03692	No	SomaLogic
BMP2	P12643	No	SomaLogic
BMP4	P12644	No	SomaLogic|Olink	No
BMP8B	P34820	No	SomaLogic
BRAF	P15056	No	SomaLogic
C1QL2	Q7Z5L3	No	SomaLogic
CD79A	P11912	No	SomaLogic
CEBPB	P17676	No	SomaLogic|Olink	No
DKK2	Q9UBU2	No	SomaLogic
LMAN1	P49257	No	SomaLogic
NODAL	Q96S42	No	SomaLogic
PGR	P06401	No	SomaLogic
TXLNA	P40222	No	SomaLogic|Olink	No
GPT	P24298	No	SomaLogic
CDH8	P55286	No	SomaLogic
FLT4	P35916	No	SomaLogic|Olink	No
SHC1	P29353	No	SomaLogic
OLR1	P78380	No	SomaLogic|Olink	No
CFHR5	Q9BXR6	No	SomaLogic
IGF2R	P11717	No	SomaLogic|Olink	No
NID2	Q14112	No	SomaLogic|Olink	No
WIF1	Q9Y5W5	No	SomaLogic|Olink	No
GRAP2	O75791	No	SomaLogic|Olink	No
TEC	P42680	No	SomaLogic
AKR1B10	O60218	No	SomaLogic
EPHA4	P54764	No	SomaLogic
GIP	P09681	No	SomaLogic
GHRH	P01286	No	SomaLogic
LGR5	O75473	No	SomaLogic
ROBO4	Q8WZ75	No	SomaLogic
PLA2G2D	Q9UNK4	No	SomaLogic
TIGIT	Q495A1	No	SomaLogic
TREM2	Q9NZC2	No	SomaLogic|Olink	No
BPIFA2	Q96DR5	No	SomaLogic
LGR4	Q9BXB1	No	SomaLogic
CDH11	P55287	No	SomaLogic
UNC5D	Q6UXZ4	No	SomaLogic
BTLA	Q7Z6A9	No	SomaLogic
DKKL1	Q9UK85	No	SomaLogic|Olink	No
CDH6	P55285	No	SomaLogic|Olink	No
FLT1	P17948	No	SomaLogic|Olink	No
DSG3	P32926	No	SomaLogic|Olink	No
ACVRL1	P37023	No	SomaLogic|Olink	No
CD320	Q9NPF0	No	SomaLogic
PACAP	Q8WU39	No	SomaLogic
HMGA1	P17096	No	SomaLogic
STAT5B	P51692	No	SomaLogic|Olink	No
MYOC	Q99972	No	SomaLogic|Olink	No
A1BG	P04217	No	SomaLogic
NUDT2	P50583	No	SomaLogic|Olink	No
B3GNT4	Q9C0J1	No	SomaLogic
CSN2	P05814	No	SomaLogic
HSPA5	P11021	No	SomaLogic
CHIA	Q9BZP6	No	SomaLogic
FADD	Q13158	No	SomaLogic|Olink	No
FAIM	Q9NVQ4	No	SomaLogic
GLRX3	O76003	No	SomaLogic
GLRX5	Q86SX6	No	SomaLogic
GPN1	Q9HCN4	No	SomaLogic
C1QTNF9	P0C862	No	SomaLogic
AKR1B1	P15121	No	SomaLogic|Olink	No
GSN	P06396	No	SomaLogic
KIRREL2	Q6UWL6	No	SomaLogic|Olink	No
LRP10	Q7Z4F1	No	SomaLogic
SDC3	O75056	No	SomaLogic
CDH17	Q12864	No	SomaLogic|Olink	No
RSPO1	Q2MKA7	No	SomaLogic|Olink	No
ENO3	P13929	No	SomaLogic
CASP14	P31944	No	SomaLogic
CD69	Q07108	No	SomaLogic|Olink	No
LY75	O60449	No	SomaLogic|Olink	No
APOA1BP	Q8NCW5	No	SomaLogic
BMP3	P12645	No	SomaLogic
GDF10	P55107	No	SomaLogic
NPPB	P16860	No	SomaLogic|Olink	No
COL6A2	P12110	No	SomaLogic
CASK	O14936	No	SomaLogic
GDF3	Q9NR23	No	SomaLogic
GDF7	Q7Z4P5	No	SomaLogic
HDGF	P51858	No	SomaLogic|Olink	No
IL26	Q9NPH9	No	SomaLogic
LECT2	O14960	No	SomaLogic
PPBP	P02775	No	SomaLogic
JUP	P14923	No	SomaLogic
RAC3	P60763	No	SomaLogic
REG1B	P48304	No	SomaLogic|Olink	No
SCUBE3	Q8IX30	No	SomaLogic
ENGASE	Q8NFI3	No	SomaLogic
DEFA5	Q01523	No	SomaLogic
SIGLEC5	O15389	No	SomaLogic|Olink	No
OCIAD1	Q9NX40	No	SomaLogic
CALB2	P22676	No	SomaLogic|Olink	No
PDE5A	O76074	No	SomaLogic
TNNT3	P45378	No	SomaLogic
NME4	O00746	No	SomaLogic
GDI1	P31150	No	SomaLogic
FHL1	Q13642	No	SomaLogic
CDCP1	Q9H5V8	No	SomaLogic|Olink	No
APOL3	O95236	No	SomaLogic
ATXN3	P54252	No	SomaLogic
COL6A1	P12109	No	SomaLogic
DOK1	Q99704	No	SomaLogic
CFHR3	Q02985	No	SomaLogic
CFLAR	O15519	No	SomaLogic
MPZL1	O95297	No	SomaLogic
RAB3B	P20337	No	SomaLogic
RGS5	O15539	No	SomaLogic
SCO2	O43819	No	SomaLogic
PDZK1	Q5T2W1	No	SomaLogic
NRK1	Q9NWW6	No	SomaLogic
LSM4	Q9Y4Z0	No	SomaLogic
MAPRE2	Q15555	No	SomaLogic
RAB2A	P61019	No	SomaLogic
RCN3	Q96D15	No	SomaLogic
SH3GLB1	Q9Y371	No	SomaLogic
NANP	Q8TBE9	No	SomaLogic
TAF15	Q92804	No	SomaLogic
PCTK1	Q00536	No	SomaLogic
GSTZ1	O43708	No	SomaLogic
MAGOHB	Q96A72	No	SomaLogic
MSRB2	Q9Y3D2	No	SomaLogic
PHPT1	Q9NRX4	No	SomaLogic
RAB4A	P20338	No	SomaLogic
MAPRE3	Q9UPY8	No	SomaLogic
PTRH2	Q9Y3E5	No	SomaLogic
ADAMTSL1	Q8N6G6	No	SomaLogic
ENPP2	Q13822	No	SomaLogic|Olink	No
OSBPL9	Q96SU4	No	SomaLogic
MDGA1	Q8NFP4	No	SomaLogic|Olink	No
LAMP1	P11279	No	SomaLogic
CADM2	Q8N3J6	No	SomaLogic
OMG	P23515	No	SomaLogic|Olink	No
RNASET2	O00584	No	SomaLogic|Olink	No
CD14	P08571	No	SomaLogic|Olink	No
SEMA4A	Q9H3S1	No	SomaLogic
SLITRK6	Q9H5Y7	No	SomaLogic|Olink	No
TLR3	O15455	No	SomaLogic|Olink	No
DBI	P07108	No	SomaLogic|Olink	No
PLXNB3	Q9ULL4	No	SomaLogic|Olink	No
PFN2	P35080	No	SomaLogic
ALPL	P05186	No	SomaLogic
SULT1E1	P49888	No	SomaLogic
GSTA1	P08263	No	SomaLogic|Olink	No
PDGFD	Q9GZP0	No	SomaLogic
BLVRB	P30043	No	SomaLogic|Olink	No
HSPE1	P61604	No	SomaLogic
IRF3	Q14653	No	SomaLogic
KIR2DS4	P43632	No	SomaLogic
KIR2DL3	P43628	No	SomaLogic|Olink	No
PTGES3	Q15185	No	SomaLogic
VPS28	Q9UK41	No	SomaLogic
DCLK1	O15075	No	SomaLogic
UBE2G1	P62253	No	SomaLogic
DDOST	P39656	No	SomaLogic
ANXA3	P12429	No	SomaLogic|Olink	No
ANXA4	P09525	No	SomaLogic|Olink	No
FGF8	P55075	No	SomaLogic
CALCB	P10092	No	SomaLogic
STATH	P02808	No	SomaLogic
MAP2K6	P52564	No	SomaLogic|Olink	No
PSIP1	O75475	No	SomaLogic|Olink	No
BAG1	Q99933	No	SomaLogic
CLPP	Q16740	No	SomaLogic|Olink	No
HIF1AN	Q9NWT6	No	SomaLogic
KIR2DL1	P43626	No	SomaLogic
PDCD4	Q53EL6	No	SomaLogic
PNMT	P11086	No	SomaLogic
RAB5A	P20339	No	SomaLogic
SULT2B1	O00204	No	SomaLogic
TCL1A	P56279	No	SomaLogic|Olink	No
OGN	P20774	No	SomaLogic|Olink	No
LCP1	P13796	No	SomaLogic
SELH	Q8IZQ5	No	SomaLogic
AASDHPPT	Q9NRN7	No	SomaLogic
GUK1	Q16774	No	SomaLogic
DUSP23	Q9BVJ7	No	SomaLogic
CNPY3	Q9BT09	No	SomaLogic
BDH2	Q9BUT1	No	SomaLogic
KREMEN1	Q96MU8	No	SomaLogic
ADPRHL2	Q9NX46	No	SomaLogic
ACADM	P11310	No	SomaLogic
VAMP2	P63027	No	SomaLogic
CREB3L2	Q70SY1	No	SomaLogic
YY1	P25490	No	SomaLogic
ACAT2	Q9BWD1	No	SomaLogic
AGR3	Q8TD06	No	SomaLogic|Olink	No
SNPH	O15079	No	SomaLogic
STOML1	Q9UBI4	No	SomaLogic
ZADH2	Q8N4Q0	No	SomaLogic
FDCSP	Q8NFU4	No	SomaLogic
AIDA	Q96BJ3	No	SomaLogic
SYNJ2BP	P57105	No	SomaLogic
CHMP2B	Q9UQN3	No	SomaLogic
SYT4	Q9H2B2	No	SomaLogic
IL1F10	Q8WWZ1	No	SomaLogic
SEPSECS	Q9HD40	No	SomaLogic
VHL	P40337	No	SomaLogic
SNRPB2	P08579	No	SomaLogic
CCBL1	Q16773	No	SomaLogic
DCUN1D1	Q96GG9	No	SomaLogic
STMN1	P16949	No	SomaLogic
ABHD10	Q9NUJ1	No	SomaLogic
EIF4EBP1	Q13541	No	SomaLogic|Olink	No
AKR1C3	P42330	No	SomaLogic
UBE2K	P61086	No	SomaLogic
STARD5	Q9NSY2	No	SomaLogic
PFKM	P08237	No	SomaLogic
NFKBIB	Q15653	No	SomaLogic
RBM17	Q96I25	No	SomaLogic
ACADS	P16219	No	SomaLogic
ADH1A	P07327	No	SomaLogic
HSD17B11	Q8NBQ5	No	SomaLogic
HMOX1	P09601	No	SomaLogic|Olink	No
ACOT8	O14734	No	SomaLogic
ACADSB	P45954	No	SomaLogic
ARL5B	Q96KC2	No	SomaLogic
UCHL5	Q9Y5K5	No	SomaLogic
PMM1	Q92871	No	SomaLogic
CETN3	O15182	No	SomaLogic
UFD1L	Q92890	No	SomaLogic
TES	Q9UGI8	No	SomaLogic
NLGN3	Q9NZ94	No	SomaLogic
AK4	P27144	No	SomaLogic
ETFA	P13804	No	SomaLogic
ALPI	P09923	No	SomaLogic
SFRP4	Q6FHJ7	No	SomaLogic
CD9	P21926	No	SomaLogic
HARS	P12081	No	SomaLogic|Olink	No
BCL2L11	O43521	No	SomaLogic|Olink	No
CP	P00450	No	SomaLogic
EGFL6	Q8IUX8	No	SomaLogic
FOLR1	P15328	No	SomaLogic|Olink	No
GOLM1	Q8NBJ4	No	SomaLogic
MX1	P20591	No	SomaLogic
IRF1	P10914	No	SomaLogic
ACSF2	Q96CM8	No	SomaLogic
DHRS9	Q9BPW9	No	SomaLogic
SUFU	Q9UMX1	No	SomaLogic
YEATS4	O95619	No	SomaLogic
PBK	Q96KB5	No	SomaLogic
SH3BGRL3	Q9H299	No	SomaLogic
SIRT3	Q9NTG7	No	SomaLogic
NAALADL1	Q9UQQ1	No	SomaLogic
HPD	P32754	No	SomaLogic
SRP14	P37108	No	SomaLogic|Olink	No
RPP30	P78346	No	SomaLogic
NMI	Q13287	No	SomaLogic
ANXA11	P50995	No	SomaLogic|Olink	No
RAB21	Q9UL25	No	SomaLogic
HSPA13	P48723	No	SomaLogic
RAB3A	P20336	No	SomaLogic
ING4	Q9UNL4	No	SomaLogic
GIF	P27352	No	SomaLogic
CA5B	Q9Y2D0	No	SomaLogic
ACOT13	Q9NPJ3	No	SomaLogic
TRIP10	Q15642	No	SomaLogic
CD160	O95971	No	SomaLogic|Olink	No
EPHB1	P54762	No	SomaLogic
CD46	P15529	No	SomaLogic|Olink	No
COMMD9	Q9P000	No	SomaLogic
APOA4	P06727	No	SomaLogic
TBCB	Q99426	No	SomaLogic|Olink	No
TPP1	O14773	No	SomaLogic|Olink	No
BTN3A3	O00478	No	SomaLogic
Sep-06	Q14141	No	SomaLogic
PSME2	Q9UL46	No	SomaLogic|Olink	No
TICAM2	Q86XR7	No	SomaLogic
OVCA2	Q8WZ82	No	SomaLogic
WBP2	Q969T9	No	SomaLogic
TIMELESS	Q9UNS1	No	SomaLogic
UGT1A1	P22309	No	SomaLogic
GMNN	O75496	No	SomaLogic
HSPH1	Q92598	No	SomaLogic
PPP1R1A	Q13522	No	SomaLogic
TPD52L1	Q16890	No	SomaLogic
VAMP1	P23763	No	SomaLogic
IDI1	Q13907	No	SomaLogic
GAS7	O60861	No	SomaLogic
FKBP4	Q02790	No	SomaLogic|Olink	No
WWOX	Q9NZC7	No	SomaLogic
USH1C	Q9Y6N9	No	SomaLogic
SAR1A	Q9NR31	No	SomaLogic
PTTG1	O95997	No	SomaLogic
CHMP2A	O43633	No	SomaLogic
UBE2S	Q16763	No	SomaLogic
ENSA	O43768	No	SomaLogic
GABARAP	O95166	No	SomaLogic
APTX	Q7Z2E3	No	SomaLogic
IVD	P26440	No	SomaLogic|Olink	No
CRNN	Q9UBG3	No	SomaLogic|Olink	No
HADH	Q16836	No	SomaLogic
RRAS	P10301	No	SomaLogic
UBE2A	P49459	No	SomaLogic
RAB11A	P62491	No	SomaLogic
FIS1	Q9Y3D6	No	SomaLogic|Olink	No
TRAF1	Q13077	No	SomaLogic
TP53I3	Q53FA7	No	SomaLogic
RRM2	P31350	No	SomaLogic|Olink	No
CRYBB1	P53674	No	SomaLogic
ARG2	P78540	No	SomaLogic
UGDH	O60701	No	SomaLogic
DCTD	P32321	No	SomaLogic
CAB39	Q9Y376	No	SomaLogic
DCXR	Q7Z4W1	No	SomaLogic|Olink	No
WDR5	P61964	No	SomaLogic
NUDT5	Q9UKK9	No	SomaLogic|Olink	No
RHOC	P08134	No	SomaLogic|Olink	No
SNUPN	O95149	No	SomaLogic
NCF1	P14598	No	SomaLogic
HAO1	Q9UJM8	No	SomaLogic|Olink	No
PCNP	Q8WW12	No	SomaLogic
EMC8	O43402	No	SomaLogic
CRCP	O75575	No	SomaLogic
UBD	O15205	No	SomaLogic
NAPG	Q99747	No	SomaLogic
SNRPD3	P62318	No	SomaLogic
TAGLN3	Q9UI15	No	SomaLogic
PECR	Q9BY49	No	SomaLogic
SDSL	Q96GA7	No	SomaLogic
RAB32	Q13637	No	SomaLogic
MAP1LC3A	Q9H492	No	SomaLogic
ACAA1	P09110	No	SomaLogic|Olink	No
MMAB	Q96EY8	No	SomaLogic
GMFB	P60983	No	SomaLogic
RCL	O43598	No	SomaLogic
GGPS1	O95749	No	SomaLogic
ECHS1	P30084	No	SomaLogic
QPRT	Q15274	No	SomaLogic
HPCAL1	P37235	No	SomaLogic|Olink	No
ALDH5A1	P51649	No	SomaLogic
DIRAS1	O95057	No	SomaLogic
PMM2	O15305	No	SomaLogic
LSM1	O15116	No	SomaLogic|Olink	No
IMPA1	P29218	No	SomaLogic|Olink	No
CUL1	Q13616	No	SomaLogic
PGLS	O95336	No	SomaLogic
SCAND1	P57086	No	SomaLogic
NANS	Q9NR45	No	SomaLogic
PNPO	Q9NVS9	No	SomaLogic
SMNDC1	O75940	No	SomaLogic
SDCBP	O00560	No	SomaLogic
NIT2	Q9NQR4	No	SomaLogic
SULT1C2	O00338	No	SomaLogic
PTP4A1	Q93096	No	SomaLogic
BPHL	Q86WA6	No	SomaLogic
BPNT1	O95861	No	SomaLogic
NCALD	P61601	No	SomaLogic
DDIT4	Q9NX09	No	SomaLogic
SUGT1	Q9Y2Z0	No	SomaLogic|Olink	No
FAHD1	Q6P587	No	SomaLogic
MLF1	P58340	No	SomaLogic
NMT2	O60551	No	SomaLogic
RERG	Q96A58	No	SomaLogic
SNRPD2	P62316	No	SomaLogic
EEF1D	P29692	No	SomaLogic
DYNLRB2	Q8TF09	No	SomaLogic
S100A14	Q9HCY8	No	SomaLogic
TREX2	Q9BQ50	No	SomaLogic
IDI2	Q9BXS1	No	SomaLogic|Olink	No
ANXA13	P27216	No	SomaLogic
S100A16	Q96FQ6	No	SomaLogic|Olink	No
CLIC2	O15247	No	SomaLogic
PPCS	Q9HAB8	No	SomaLogic
DRG1	Q9Y295	No	SomaLogic
KLF4	O43474	No	SomaLogic
PPME1	Q9Y570	No	SomaLogic|Olink	No
NAA10	P41227	No	SomaLogic
RGS4	P49798	No	SomaLogic
NT5M	Q9NPB1	No	SomaLogic
ACADL	P28330	No	SomaLogic
ATG3	Q9NT62	No	SomaLogic
CASP8	Q14790	No	SomaLogic|Olink	No
PCMT1	P22061	No	SomaLogic
IRAK4	Q9NWZ3	No	SomaLogic|Olink	No
UBE2V2	Q15819	No	SomaLogic
RHOB	P62745	No	SomaLogic
PYCR1	P32322	No	SomaLogic
ASF1A	Q9Y294	No	SomaLogic
AKR7A3	O95154	No	SomaLogic
PDCD6IP	Q8WUM4	No	SomaLogic
VAT1	Q99536	No	SomaLogic|Olink	No
NAE1	Q13564	No	SomaLogic
SARS	P49591	No	SomaLogic
SMS	P52788	No	SomaLogic
RTN4IP1	Q8WWV3	No	SomaLogic
TSSC4	Q9Y5U2	No	SomaLogic
PCK1	P35558	No	SomaLogic
LDLRAP1	Q5SW96	No	SomaLogic
GMPS	P49915	No	SomaLogic
ALDOB	P05062	No	SomaLogic
TARS	P26639	No	SomaLogic
ASPA	P45381	No	SomaLogic
GATM	P50440	No	SomaLogic
VPS25	Q9BRG1	No	SomaLogic
CARD18	P57730	No	SomaLogic
RANBP1	P43487	No	SomaLogic
MAGEA5	P43359	No	SomaLogic
MORF4L1	Q9UBU8	No	SomaLogic
FABP9	Q0Z7S8	No	SomaLogic|Olink	No
ORAOV1	Q8WV07	No	SomaLogic
CKMT2	P17540	No	SomaLogic
HBQ1	P09105	No	SomaLogic|Olink	No
[truncated: 3,122 more rows]

## Sheet: Supplementary Data 5
MR Exposure	MR Outcome	Study ID	MR Method	MR Number of SNPs	MR Instrumental variable F-statistic	MR Effect size (beta)	MR Standard Error of beta	MR p-value	Reverse MR Number of SNPs	Reverse MR Effect size (beta)	Reverse MR Standard Error of beta	Reverse MR p-value	Reverse MR Method	Exposure and Outcome colocalises	MR replicates	MR replication significant	MR replication matching directionality	MR replication type	MR replication instrument	Instrument colocalises with VIKING	MR replication comment
COMMD10	Parental longevity (mother's attained age)	ebi-a-GCST006696	Wald Ratio	1	51.4	-0.0160057	0.00345964	3.72064e-06	3	0.416472	2.6725	0.876162	Inverse variance weighted fixed effects	Yes	Yes|No	Yes	Yes|NA	Discovery MR Outcome	Somalogic	Yes
SCPEP1	neutrophil cell count	ieu-b-34	Wald Ratio	1	32.8	-0.0175789	0.0039909	1.05905e-05	402	0.0583578	0.245068	0.811781	Inverse variance weighted fixed effects	Yes	No|No	No	NA|NA	NA	eQTLGen|Olink	No|No
LRFN4	Years of schooling	ieu-a-1239	Wald Ratio	1	84.4	0.0124176	0.00215568	8.39065e-09	305	0.0408827	0.466482	0.930162	Inverse variance weighted fixed effects	Yes	Yes|Yes	Yes	Yes|Yes	Independent	eQTLGen	Yes
LRFN4	Moderate to vigorous physical activity levels	ebi-a-GCST006097	Wald Ratio	1	84.4	0.0141084	0.00279621	4.52259e-07	18	-3.0605	1.82514	0.0935693	Inverse variance weighted fixed effects	Yes	Yes|Yes	Yes	Yes|Yes	Discovery MR Outcome	eQTLGen|Somalogic	Yes|Yes
SCPEP1	white blood cell count	ieu-b-30	Wald Ratio	1	32.8	-0.0220624	0.00382263	7.85649e-09	470	0.254109	0.22744	0.263883	Inverse variance weighted fixed effects	Yes	No|No	No	NA|NA	NA	eQTLGen|Olink	No|No
PROCR	Body mass index (BMI)	ukb-b-19953	Wald Ratio	1	244.4	-0.0104904	0.00233122	6.7965e-06	434	0.240881	0.284618	0.397369	Inverse variance weighted fixed effects	Yes	Yes|No|No	Yes	Yes|No|NA	Discovery MR Outcome	Somalogic|Olink	No|No
PROCR	Leg fat percentage (right)	ukb-b-20531	Wald Ratio	1	244.4	-0.0103975	0.0015044	4.79994e-12	366	-0.740625	0.51995	0.154326	Inverse variance weighted fixed effects	Yes	Yes|No|No	Yes	Yes|No|NA	Discovery MR Outcome	Somalogic|Olink	No|No
PROCR	Body fat percentage	ukb-b-8909	Wald Ratio	1	244.4	-0.00958952	0.00181727	1.31409e-07	380	0.442423	0.407316	0.277394	Inverse variance weighted fixed effects	Yes	Yes|No|No	Yes	Yes|No|NA	Discovery MR Outcome	Somalogic|Olink	No|No
BCL7A	systolic blood pressure	ieu-b-38	Wald Ratio	1	44.1	0.232149	0.0497777	3.10549e-06	444	-0.0036066	0.0178148	0.839565	Inverse variance weighted fixed effects	Yes	Yes|Yes	Yes	Yes|Yes	Independent	eQTLGen	No
NIF3L1	Early age-related macular degeneration	ebi-a-GCST010723	Wald Ratio	1	52.1	-0.108271	0.02277	1.98446e-06	7	-0.0835889	0.201716	0.678589	Inverse variance weighted fixed effects	Yes	No	Yes	No	Discovery MR Outcome	eQTLGen	Yes
SCPEP1	monocyte cell count	ieu-b-31	Wald Ratio	1	32.8	-0.0182428	0.00388535	2.66248e-06	486	0.0325429	0.174464	0.852028	Inverse variance weighted fixed effects	Yes	No|No	No	NA|NA	NA	eQTLGen|Olink	No|No
SCPEP1	lymphocyte cell count	ieu-b-32	Wald Ratio	1	32.8	-0.0227599	0.00392665	6.781e-09	482	0.0541695	0.217719	0.803512	Inverse variance weighted fixed effects	Yes	No|No	No	NA|NA	NA	eQTLGen|Olink	No|No
B3GAT1	lymphocyte cell count	ieu-b-32	Wald Ratio	1	32.3	-0.0159054	0.00336428	2.27064e-06	482	0.0154511	0.22477	0.945195	Inverse variance weighted fixed effects	Yes	Yes|No	Yes	Yes|NA	Discovery MR Outcome	Somalogic	Yes
LRFN4	Hearing difficulty/problems with background noise	ukb-b-18275	Wald Ratio	1	84.4	0.0062326	0.00127989	1.11799e-06	34	1.40998	2.62685	0.591434	Inverse variance weighted fixed effects	Yes	Yes|No	Yes	Yes|NA	Discovery MR Outcome	Somalogic	Yes
GALNT4	Operation code: cholecystectomy/gall bladder removal	ukb-b-6235	Wald Ratio	1	94.5	0.0022395	0.0005106	1.15444e-05	41	3.77674	3.32012	0.255316	Inverse variance weighted fixed effects	Yes	Yes|No	Yes	Yes|NA	Discovery MR Outcome	Somalogic	Yes
LTK	Type 2 diabetes	ebi-a-GCST006867	Wald Ratio	1	57.1	0.0535562	0.0118692	6.41601e-06	113	-0.210704	0.144563	0.144971	Inverse variance weighted fixed effects	Yes	NA	NA	NA	NA	NA	NA	No valid instrument for LTK replication
NTAQ1	Total Testosterone	ieu-b-4865	Wald Ratio	1	49.8	-0.024351	0.00524983	3.51064e-06	138	-0.16812	0.264068	0.52435	Inverse variance weighted fixed effects	Yes	No	No	NA	NA	eQTLGen	Yes
B3GAT1	Prostate cancer	ieu-b-85	Wald Ratio	1	32.3	-0.0801079	0.0153717	1.87439e-07	113	0.0422539	0.107358	0.693891	Inverse variance weighted fixed effects	Yes	Yes|Yes	Yes	Yes|Yes	Discovery MR Outcome	Somalogic|eQTLGen	Yes|Yes
LTK	Diabetes diagnosed by doctor	ukb-b-10753	Wald Ratio	1	57.1	0.00332242	0.000678957	9.90953e-07	65	-4.9109	3.13486	0.11722	Inverse variance weighted fixed effects	Yes	NA	NA	NA	NA	NA	NA	No valid instrument for LTK replication
LTK	Treatment/medication code: metformin	ukb-b-14609	Wald Ratio	1	57.1	0.00255483	0.000494008	2.32046e-07	45	-9.19671	5.89032	0.118447	Inverse variance weighted fixed effects	Yes	NA	NA	NA	NA	NA	NA	No valid instrument for LTK replication
GALNT4	Granulocyte percentage of myeloid white cells	ebi-a-GCST004608	Wald Ratio	1	94.5	-0.0273768	0.00451485	1.33009e-09	139	0.0603097	0.228739	0.792041	Inverse variance weighted fixed effects	Yes	Yes|Yes	Yes	Yes|Yes	Discovery MR Outcome	Somalogic|eQTLGen	Yes|Yes
GALNT4	Monocyte percentage of white cells	ebi-a-GCST004609	Wald Ratio	1	94.5	0.0250358	0.00450214	2.68438e-08	161	-0.153737	0.205617	0.454648	Inverse variance weighted fixed effects	Yes	Yes|No	Yes	Yes|NA	Discovery MR Outcome	Somalogic	Yes
GALNT4	Height	ieu-a-89	Wald Ratio	1	94.5	-0.0160269	0.0036633	1.21432e-05	363	0.070566	0.194886	0.717286	Inverse variance weighted fixed effects	Yes	Yes|Yes	Yes	Yes|Yes	Independent	eQTLGen	Yes
CYP2C19	Serum 25-Hydroxyvitamin D levels	ebi-a-GCST90000618	Wald Ratio	1	38.7	0.0156716	0.00354295	9.72027e-06	110	0.578968	0.440368	0.188598	Inverse variance weighted fixed effects	Yes	NA	NA	NA	NA	NA	NA	No valid instrument for CYP2C19 replication
GALNT4	eosinophil cell count	ieu-b-33	Wald Ratio	1	94.5	0.0151718	0.00250593	1.40975e-09	430	0.318257	0.217208	0.142861	Inverse variance weighted fixed effects	Yes	Yes|No	Yes	Yes|NA	Discovery MR Outcome	Somalogic	Yes
SCPEP1	Lymphocyte counts	ebi-a-GCST004627	Wald Ratio	1	32.8	-0.0359063	0.00747722	1.57016e-06	135	0.321085	0.261639	0.219745	Inverse variance weighted fixed effects	Yes	No|No	No	NA|NA	NA	Olink|eQTLGen	No|No
LRFN4	Why stopped smoking: Health precaution	ukb-b-19842	Wald Ratio	1	84.4	0.0134277	0.00257299	1.80159e-07	1	-14.3937	7.61117	0.0586065	Wald Ratio	Yes	Yes|No	Yes	Yes|NA	Discovery MR Outcome	Somalogic	Yes
AAMDC	diastolic blood pressure	ieu-b-39	Wald Ratio	1	71.2	-0.16522	0.0282084	4.70898e-09	440	-0.00599157	0.0294646	0.838863	Inverse variance weighted fixed effects	Yes	Yes|Yes|No	Yes	Yes|Yes|NA	Independent	eQTLGen	Yes
AAMDC	Mean platelet volume	ebi-a-GCST004599	Wald Ratio	1	71.2	0.0296933	0.00589784	4.78808e-07	203	-0.130434	0.144014	0.365092	Inverse variance weighted fixed effects	Yes	Yes|Yes|No	Yes	Yes|Yes|NA	Discovery MR Outcome	eQTLGen|Somalogic	Yes|Yes
ITGA4|ITGB1	High light scatter reticulocyte count	ebi-a-GCST004611	Wald Ratio	1	391.8	0.0221893	0.00320118	4.16161e-12	152	0.35225	0.210833	0.0947702	Inverse variance weighted fixed effects	Yes	Yes|No	Yes	Yes|NA	Discovery MR Outcome	Somalogic	Yes
GIMAP4	lymphocyte cell count	ieu-b-32	Wald Ratio	1	57.1	0.0310289	0.00298279	2.41168e-25	482	0.213298	0.227913	0.349337	Inverse variance weighted fixed effects	Yes	No	No	NA	NA	eQTLGen	No
ITGA4|ITGB1	High light scatter reticulocyte percentage of red cells	ebi-a-GCST90002386	Wald Ratio	1	391.8	0.0230652	0.00189079	3.15859e-34	365	0.263676	0.208529	0.206065	Inverse variance weighted fixed effects	Yes	Yes|No	Yes	Yes|NA	Discovery MR Outcome	Somalogic	Yes
AAMDC	Diastolic blood pressure<><> automated reading	ukb-b-7992	Wald Ratio	1	71.2	-0.0186562	0.00338549	3.57529e-08	244	-0.381406	0.388569	0.326313	Inverse variance weighted fixed effects	Yes	Yes|Yes|No	Yes	Yes|Yes|NA	Independent	eQTLGen	Yes
AAMDC	Intrinsic epigenetic age acceleration	ebi-a-GCST90014290	Wald Ratio	1	71.2	0.224559	0.0508758	1.01543e-05	24	-0.047565	0.0827292	0.565326	Inverse variance weighted fixed effects	Yes	Yes|Yes|No	Yes	Yes|Yes|NA	Discovery MR Outcome	eQTLGen|Somalogic	Yes|Yes
AAMDC	FVC	ieu-b-105	Wald Ratio	1	71.2	0.012648	0.00289958	1.28865e-05	253	-0.485074	0.4316	0.261057	Inverse variance weighted fixed effects	Yes	Yes|Yes|No	Yes	Yes|Yes|NA	Discovery MR Outcome	Somalogic|eQTLGen	Yes|Yes
GIMAP4	triglycerides	ieu-b-111	Wald Ratio	1	57.1	0.0238103	0.00313982	3.36755e-14	270	-0.193086	0.240659	0.422367	Inverse variance weighted fixed effects	Yes	No	No	NA	NA	eQTLGen	No
GIMAP4	Galectin-3 levels	ebi-a-GCST90012009	Wald Ratio	1	57.1	0.108177	0.0142038	2.61513e-14	8	0.489886	0.226523	0.0305692	Inverse variance weighted fixed effects	Yes	No	No	NA	NA	eQTLGen	No
GIMAP4	Lymphocyte counts	ebi-a-GCST004627	Wald Ratio	1	57.1	0.0338103	0.00568374	2.70445e-09	135	0.376172	0.273785	0.16945	Inverse variance weighted fixed effects	Yes	No	No	NA	NA	eQTLGen	No
PROCR	Arm fat percentage (right)	ukb-b-12854	Wald Ratio	1	244.4	-0.00848931	0.00180387	2.52411e-06	376	0.181617	0.414547	0.661306	Inverse variance weighted fixed effects	Yes	Yes|No|No	Yes	Yes|No|NA	Discovery MR Outcome	Somalogic|Olink	No|No
AAMDC	Forced vital capacity (FVC)	ukb-b-7953	Wald Ratio	1	71.2	0.0121377	0.00269031	6.43356e-06	307	-0.333058	0.41975	0.427505	Inverse variance weighted fixed effects	Yes	Yes|Yes|No	Yes	Yes|Yes|NA	Discovery MR Outcome	Somalogic|eQTLGen	Yes|Yes
GALNT4	monocyte cell count	ieu-b-31	Wald Ratio	1	94.5	0.0218333	0.00236512	2.67205e-20	486	0.100363	0.18275	0.582879	Inverse variance weighted fixed effects	Yes	Yes|No	Yes	Yes|NA	Discovery MR Outcome	Somalogic	Yes
GIMAP4	Lymphocyte percentage of white cells	ebi-a-GCST004632	Wald Ratio	1	57.1	0.0319022	0.00562256	1.39537e-08	115	0.396674	0.329816	0.229087	Inverse variance weighted fixed effects	Yes	No	No	NA	NA	eQTLGen	No
GIMAP4	Neutrophil percentage of white cells	ebi-a-GCST004633	Wald Ratio	1	57.1	-0.031518	0.00563219	2.19283e-08	117	-0.49153	0.314934	0.118585	Inverse variance weighted fixed effects	Yes	No	No	NA	NA	eQTLGen	No
SCPEP1	Hematocrit	ebi-a-GCST90002304	Wald Ratio	1	32.8	-0.0189556	0.00383028	7.46411e-07	408	0.442526	0.244029	0.0697672	Inverse variance weighted fixed effects	No	NA	NA	NA	NA	NA	NA
AAMDC	Sex hormone-binding globulin levels	ebi-a-GCST90012111	Wald Ratio	1	71.2	0.00736159	0.00152522	1.38893e-06	322	0.304894	0.513937	0.553012	Inverse variance weighted fixed effects	No	NA	NA	NA	NA	NA	NA
AAMDC	apolipoprotein A-I	ieu-b-107	Wald Ratio	1	71.2	0.0143268	0.00320644	7.88995e-06	258	-0.267693	0.244948	0.274457	Inverse variance weighted fixed effects	No	NA	NA	NA	NA	NA	NA
AAMDC	Sex hormone-binding globulin levels adjusted for BMI	ebi-a-GCST90012110	Wald Ratio	1	71.2	0.0062109	0.00136992	5.79402e-06	383	-0.0508963	0.483555	0.916174	Inverse variance weighted fixed effects	No	NA	NA	NA	NA	NA	NA
AAMDC	Platelet distribution width	ebi-a-GCST004616	Wald Ratio	1	71.2	0.028359	0.00586421	1.32515e-06	74	0.173653	0.277002	0.530724	Inverse variance weighted fixed effects	No	NA	NA	NA	NA	NA	NA
AAMDC	Standing height	ukb-b-10787	Wald Ratio	1	71.2	0.0121767	0.00214112	1.29213e-08	744	0.212651	0.227792	0.350546	Inverse variance weighted fixed effects	No	NA	NA	NA	NA	NA	NA
BCL7A	Trunk predicted mass	ukb-b-9685	Wald Ratio	1	44.1	-0.00895994	0.00204344	1.16128e-05	544	0.225937	0.365297	0.536244	Inverse variance weighted fixed effects	No	NA	NA	NA	NA	NA	NA
B3GAT1	Leg fat percentage (right)	ukb-b-20531	Wald Ratio	1	32.3	-0.0107407	0.00226175	2.04577e-06	366	0.351441	0.533577	0.51012	Inverse variance weighted fixed effects	No	NA	NA	NA	NA	NA	NA
BCL7A	Waist circumference	ukb-b-9405	Wald Ratio	1	44.1	-0.0181583	0.00296955	9.66679e-10	360	-0.921567	0.37764	0.0146738	Inverse variance weighted fixed effects	No	NA	NA	NA	NA	NA	NA
BCL7A	Body fat percentage	ukb-b-8909	Wald Ratio	1	44.1	-0.0162322	0.00255847	2.23143e-10	380	-0.498588	0.423901	0.23952	Inverse variance weighted fixed effects	No	NA	NA	NA	NA	NA	NA
B3GAT1	Trunk fat percentage	ukb-b-16407	Wald Ratio	1	32.3	-0.0151153	0.00327852	4.01918e-06	372	0.44658	0.355269	0.208746	Inverse variance weighted fixed effects	No	NA	NA	NA	NA	NA	NA
PRRX1	Atrial fibrillation	ebi-a-GCST006414	Wald Ratio	1	205.7	-0.085113	0.0064386	6.8003e-40	109	-0.211827	0.148551	0.153882	Inverse variance weighted fixed effects	No	NA	NA	NA	NA	NA	NA
B3GAT1	Body fat percentage	ukb-b-8909	Wald Ratio	1	32.3	-0.012792	0.00273125	2.81922e-06	380	0.486929	0.417445	0.243432	Inverse variance weighted fixed effects	No	NA	NA	NA	NA	NA	NA
CYP2C19	CD39+ secreting CD4 regulatory T cell Absolute Count	ebi-a-GCST90001495	Wald Ratio	1	38.7	-0.204224	0.0471657	1.49159e-05	5	0.16561	0.0864679	0.0554568	Inverse variance weighted fixed effects	No	NA	NA	NA	NA	NA	NA
GIMAP4	Impedance of leg (right)	ukb-b-7376	Wald Ratio	1	57.1	0.0153506	0.00284623	6.91738e-08	464	0.0310829	0.301993	0.918022	Inverse variance weighted fixed effects	No	NA	NA	NA	NA	NA	NA
GIMAP4	Systolic blood pressure<><> automated reading	ukb-b-20175	Wald Ratio	1	57.1	-0.0150212	0.00328311	4.75523e-06	236	-0.187193	0.408488	0.646767	Inverse variance weighted fixed effects	No	NA	NA	NA	NA	NA	NA
GIMAP4	Impedance of whole body	ukb-b-19921	Wald Ratio	1	57.1	0.011188	0.00239228	2.91541e-06	510	-0.0668187	0.343503	0.845768	Inverse variance weighted fixed effects	No	NA	NA	NA	NA	NA	NA
GIMAP4	Standing height	ukb-b-10787	Wald Ratio	1	57.1	0.00905225	0.0020632	1.14669e-05	744	-0.559154	0.233063	0.0164331	Inverse variance weighted fixed effects	No	NA	NA	NA	NA	NA	NA
GIMAP4	diastolic blood pressure	ieu-b-39	Wald Ratio	1	57.1	-0.155481	0.0271393	1.01041e-08	439	0.0165495	0.0301539	0.583119	Inverse variance weighted fixed effects	No	NA	NA	NA	NA	NA	NA
GIMAP4	systolic blood pressure	ieu-b-38	Wald Ratio	1	57.1	-0.211915	0.0473036	7.46806e-06	444	-0.00210836	0.0178039	0.905734	Inverse variance weighted fixed effects	No	NA	NA	NA	NA	NA	NA
GIMAP4	eosinophil cell count	ieu-b-33	Wald Ratio	1	57.1	0.0157319	0.00312863	4.94655e-07	430	0.205925	0.216862	0.342331	Inverse variance weighted fixed effects	No	NA	NA	NA	NA	NA	NA
GIMAP4	HDL cholesterol	ieu-b-109	Wald Ratio	1	57.1	-0.0213197	0.00301391	1.50779e-12	303	-0.204859	0.237716	0.388809	Inverse variance weighted fixed effects	No	NA	NA	NA	NA	NA	NA
GIMAP4	apolipoprotein A-I	ieu-b-107	Wald Ratio	1	57.1	-0.0179517	0.00310295	7.23624e-09	258	-0.185759	0.250073	0.45759	Inverse variance weighted fixed effects	No	NA	NA	NA	NA	NA	NA
GIMAP4	Sex hormone-binding globulin levels	ebi-a-GCST90012111	Wald Ratio	1	57.1	-0.00636598	0.00147211	1.52948e-05	322	0.94675	0.525353	0.0715264	Inverse variance weighted fixed effects	No	NA	NA	NA	NA	NA	NA
GIMAP4	Sex hormone-binding globulin levels adjusted for BMI	ebi-a-GCST90012110	Wald Ratio	1	57.1	-0.00813612	0.00132106	7.33162e-10	383	0.556576	0.494369	0.260237	Inverse variance weighted fixed effects	No	NA	NA	NA	NA	NA	NA
GIMAP4	Hematocrit	ebi-a-GCST90002304	Wald Ratio	1	57.1	0.0170407	0.00289782	4.08967e-09	408	-0.0830595	0.255738	0.745345	Inverse variance weighted fixed effects	No	NA	NA	NA	NA	NA	NA
LRFN4	Impedance of leg (right)	ukb-b-7376	Wald Ratio	1	84.4	-0.0129031	0.00228311	1.5902e-08	464	-0.707674	0.30207	0.0191421	Inverse variance weighted fixed effects	No	NA	NA	NA	NA	NA	NA
LRFN4	Impedance of whole body	ukb-b-19921	Wald Ratio	1	84.4	-0.0100921	0.0019195	1.45898e-07	510	-0.635404	0.343573	0.0644004	Inverse variance weighted fixed effects	No	NA	NA	NA	NA	NA	NA
LRFN4	Childhood sunburn occasions	ukb-b-13246	Wald Ratio	1	84.4	0.0144711	0.00269546	7.93088e-08	77	-0.0548788	0.359327	0.878614	Inverse variance weighted fixed effects	No	NA	NA	NA	NA	NA	NA
PRRX1	Diagnoses - main ICD10: I48 Atrial fibrillation and flutter	ukb-b-964	Wald Ratio	1	205.7	-0.00108527	0.000223249	1.16659e-06	19	3.51997	10.9271	0.747352	Inverse variance weighted fixed effects	No	NA	NA	NA	NA	NA	NA
PRRX1	Impedance of arm (right)	ukb-b-7859	Wald Ratio	1	205.7	0.00704161	0.00136918	2.70476e-07	458	-0.606152	0.403976	0.133494	Inverse variance weighted fixed effects	No	NA	NA	NA	NA	NA	NA
PRRX1	Impedance of leg (right)	ukb-b-7376	Wald Ratio	1	205.7	0.0088387	0.00175406	4.67983e-07	464	-0.603414	0.305866	0.0485173	Inverse variance weighted fixed effects	No	NA	NA	NA	NA	NA	NA
PRRX1	Diagnoses - secondary ICD10: I48 Atrial fibrillation and flutter	ukb-b-6217	Wald Ratio	1	205.7	-0.00132023	0.000245864	7.88387e-08	14	-5.8014	11.3065	0.60788	Inverse variance weighted fixed effects	No	NA	NA	NA	NA	NA	NA
PRRX1	Impedance of whole body	ukb-b-19921	Wald Ratio	1	205.7	0.00812572	0.00147396	3.53086e-08	510	-0.895124	0.347898	0.0100836	Inverse variance weighted fixed effects	No	NA	NA	NA	NA	NA	NA
PRRX1	Non-cancer illness code<><> self-reported: atrial fibrillation	ukb-b-11550	Wald Ratio	1	205.7	-0.000936966	0.000176431	1.09223e-07	13	-8.62569	16.8025	0.607702	Inverse variance weighted fixed effects	No	NA	NA	NA	NA	NA	NA
PRRX1	Standing height	ukb-b-10787	Wald Ratio	1	205.7	0.00736204	0.0012679	6.38023e-09	744	-0.0415111	0.23601	0.860383	Inverse variance weighted fixed effects	No	NA	NA	NA	NA	NA	NA
BCL7A	Leg fat percentage (right)	ukb-b-20531	Wald Ratio	1	44.1	-0.0117271	0.00211859	3.10612e-08	366	-0.732726	0.542052	0.176451	Inverse variance weighted fixed effects	No	NA	NA	NA	NA	NA	NA
CYP2C19	CD39 on CD39+ CD4+ T cell	ebi-a-GCST90002032	Wald Ratio	1	38.7	-0.25917	0.0492038	1.38458e-07	5	0.161038	0.0819081	0.0492899	Inverse variance weighted fixed effects	No	NA	NA	NA	NA	NA	NA
CYP2C19	CD39 on CD39+ activated CD4 regulatory T cell	ebi-a-GCST90002030	Wald Ratio	1	38.7	-0.25201	0.04835	1.86624e-07	6	0.152701	0.0749819	0.0416993	Inverse variance weighted fixed effects	No	NA	NA	NA	NA	NA	NA
BCL7A	Arm fat mass (right)	ukb-b-6704	Wald Ratio	1	44.1	-0.02007	0.00326226	7.6433e-10	415	-0.490134	0.306938	0.110299	Inverse variance weighted fixed effects	No	NA	NA	NA	NA	NA	NA
BCL7A	Basal metabolic rate	ukb-b-16446	Wald Ratio	1	44.1	-0.0119405	0.00216539	3.50256e-08	528	-0.313628	0.360405	0.384186	Inverse variance weighted fixed effects	No	NA	NA	NA	NA	NA	NA
BCL7A	Trunk fat mass	ukb-b-20044	Wald Ratio	1	44.1	-0.024714	0.0033433	1.4454e-13	400	-0.36392	0.3024	0.228807	Inverse variance weighted fixed effects	No	NA	NA	NA	NA	NA	NA
NIF3L1	monocyte cell count	ieu-b-31	Wald Ratio	1	52.1	0.016999	0.00303069	2.03569e-08	486	0.172218	0.18285	0.346266	Inverse variance weighted fixed effects	No	NA	NA	NA	NA	NA	NA
NIF3L1	Liver enzyme levels (alanine transaminase)	ebi-a-GCST90013405	Wald Ratio	1	52.1	0.00311018	0.000632766	8.86871e-07	214	-2.37759	1.82741	0.193234	Inverse variance weighted fixed effects	No	NA	NA	NA	NA	NA	NA
PROCR	Trunk predicted mass	ukb-b-9685	Wald Ratio	1	244.4	0.0096851	0.00145331	2.66195e-11	544	-0.172987	0.35123	0.622353	Inverse variance weighted fixed effects	No	NA	NA	NA	NA	NA	NA
PROCR	Arm fat-free mass (right)	ukb-b-19520	Wald Ratio	1	244.4	0.006733	0.0014563	3.77602e-06	499	0.153082	0.386318	0.691914	Inverse variance weighted fixed effects	No	NA	NA	NA	NA	NA	NA
PROCR	Trunk fat-free mass	ukb-b-17409	Wald Ratio	1	244.4	0.0096766	0.00145799	3.20286e-11	547	-0.149519	0.347663	0.667146	Inverse variance weighted fixed effects	No	NA	NA	NA	NA	NA	NA
PROCR	Sitting height	ukb-b-16881	Wald Ratio	1	244.4	0.0168509	0.00176768	1.53114e-21	581	-0.0842445	0.255891	0.741989	Inverse variance weighted fixed effects	No	NA	NA	NA	NA	NA	NA
PROCR	Arm predicted mass (right)	ukb-b-16698	Wald Ratio	1	244.4	0.00721075	0.00145137	6.75611e-07	507	0.419335	0.386684	0.27817	Inverse variance weighted fixed effects	No	NA	NA	NA	NA	NA	NA
PROCR	Basal metabolic rate	ukb-b-16446	Wald Ratio	1	244.4	0.00730627	0.00153965	2.08072e-06	528	0.0156193	0.346536	0.964049	Inverse variance weighted fixed effects	No	NA	NA	NA	NA	NA	NA
PROCR	Whole body water mass	ukb-b-14540	Wald Ratio	1	244.4	0.00884433	0.0014664	1.62614e-09	540	-0.127446	0.353926	0.718778	Inverse variance weighted fixed effects	No	NA	NA	NA	NA	NA	NA
[truncated: 55 more rows]

## Sheet: Supplementary Data 6
HUGO	Uniprot	somamerID	Outcome	Open GWAS Dataset ID	Open GWAS Sample size	Number of SNP	PP.H0.abf	PP.H1.abf	PP.H2.abf	PP.H3.abf	PP.H4.abf
[truncated: 149 more rows]

[truncated: 8 more sheets: Supplementary Data 7, Supplementary Data 8, Supplementary Data 9, Supplementary Data 10, Supplementary Data 11, Supplementary Data 12, Supplementary Data 13, Supplementary Data 14]
